# Supplementary material for: Data Independent Acquisition Reveals In-Depth Serum Proteome Changes in Canine Leishmaniosis
Source: Metabolites. 2023 Feb 28;13(3):365. doi: 10.3390/metabo13030365 (PMC10059658; doi:10.3390/metabo13030365)
Supplement: Supplementary file 1 [file metabolites-13-00365-s001.zip]

Archive with 3 entries (3 files):
- Supplementary file S1.pdf
- Supplementary file S2_spectral_libraries.xlsx
- Supplementary file S3_DAP.xlsx
