# Supplementary material for: Data Independent Acquisition Reveals In-Depth Serum Proteome Changes in Canine Leishmaniosis
Source: Metabolites. 2023 Feb 28;13(3):365. doi: 10.3390/metabo13030365 (PMC10059658; doi:10.3390/metabo13030365)
Supplement: Supplementary file 1 [file metabolites-13-00365-s001.zip › Supplementary file S2_spectral_libraries.xlsx]

## Sheet: all_DDA_sw_ProtDiscoverer_specl
ReferenceRun	PrecursorCharge	Workflow	IntModifiedPeptide	CV	AllowForNormalization	ModifiedPeptide	StrippedPeptide	iRT	IonMobility	iRTSourceSpecific	BGSInferenceId	IsProteotypic	IntLabeledPeptide	LabeledPeptide	PrecursorMz	ReferenceRunQvalue	ReferenceRunMS1Response	FragmentLossType	FragmentNumber	FragmentType	FragmentCharge	FragmentMz	RelativeIntensity	ExcludeFromAssay	Database	ProteinGroups	UniProtIds	Protein Name	ProteinDescription	Organisms	OrganismId	Genes	Protein Existence	Sequence Version	FASTAName
20171129_DDA_POOL	4		_LKEC[+57]C[+57]DKPVLEK_		TRUE	_LKEC[Carbamidomethyl]C[Carbamidomethyl]DKPVLEK_	LKECCDKPVLEK	7.86117	0.710373	5.24401|7.861172	F2Z4Q6	FALSE	_LKEC[+57]C[+57]DKPVLEK_	_LKEC[Carbamidomethyl]C[Carbamidomethyl]DKPVLEK_	380.447	0	30111734	noloss	5	y	2	293.184	49.6816	FALSE	tr	F2Z4Q6	F2Z4Q6	F2Z4Q6_CANLF	Alpha fetoprotein	Canis lupus familiaris	9615	AFP	4	2	uniprot_Canis_lupus_9615_october2021
20171129_DDA_POOL	4		_LKEC[+57]C[+57]DKPVLEK_		TRUE	_LKEC[Carbamidomethyl]C[Carbamidomethyl]DKPVLEK_	LKECCDKPVLEK	7.86117	0.710373	5.24401|7.861172	F2Z4Q6	FALSE	_LKEC[+57]C[+57]DKPVLEK_	_LKEC[Carbamidomethyl]C[Carbamidomethyl]DKPVLEK_	380.447	0	30111734	H2O	7	b	3	306.139	3.50859	TRUE	tr	F2Z4Q6	F2Z4Q6	F2Z4Q6_CANLF	Alpha fetoprotein	Canis lupus familiaris	9615	AFP	4	2	uniprot_Canis_lupus_9615_october2021
20171129_DDA_POOL	4		_LKEC[+57]C[+57]DKPVLEK_		TRUE	_LKEC[Carbamidomethyl]C[Carbamidomethyl]DKPVLEK_	LKECCDKPVLEK	7.86117	0.710373	5.24401|7.861172	F2Z4Q6	FALSE	_LKEC[+57]C[+57]DKPVLEK_	_LKEC[Carbamidomethyl]C[Carbamidomethyl]DKPVLEK_	380.447	0	30111734	NH3	6	y	2	348.718	5.26306	TRUE	tr	F2Z4Q6	F2Z4Q6	F2Z4Q6_CANLF	Alpha fetoprotein	Canis lupus familiaris	9615	AFP	4	2	uniprot_Canis_lupus_9615_october2021
20171129_DDA_POOL	4		_LKEC[+57]C[+57]DKPVLEK_		TRUE	_LKEC[Carbamidomethyl]C[Carbamidomethyl]DKPVLEK_	LKECCDKPVLEK	7.86117	0.710373	5.24401|7.861172	F2Z4Q6	FALSE	_LKEC[+57]C[+57]DKPVLEK_	_LKEC[Carbamidomethyl]C[Carbamidomethyl]DKPVLEK_	380.447	0	30111734	H2O	3	b	1	353.218	13.2593	TRUE	tr	F2Z4Q6	F2Z4Q6	F2Z4Q6_CANLF	Alpha fetoprotein	Canis lupus familiaris	9615	AFP	4	2	uniprot_Canis_lupus_9615_october2021
20171129_DDA_POOL	4		_LKEC[+57]C[+57]DKPVLEK_		TRUE	_LKEC[Carbamidomethyl]C[Carbamidomethyl]DKPVLEK_	LKECCDKPVLEK	7.86117	0.710373	5.24401|7.861172	F2Z4Q6	FALSE	_LKEC[+57]C[+57]DKPVLEK_	_LKEC[Carbamidomethyl]C[Carbamidomethyl]DKPVLEK_	380.447	0	30111734	noloss	6	y	2	357.231	5.33109	TRUE	tr	F2Z4Q6	F2Z4Q6	F2Z4Q6_CANLF	Alpha fetoprotein	Canis lupus familiaris	9615	AFP	4	2	uniprot_Canis_lupus_9615_october2021
20171129_DDA_POOL	4		_LKEC[+57]C[+57]DKPVLEK_		TRUE	_LKEC[Carbamidomethyl]C[Carbamidomethyl]DKPVLEK_	LKECCDKPVLEK	7.86117	0.710373	5.24401|7.861172	F2Z4Q6	FALSE	_LKEC[+57]C[+57]DKPVLEK_	_LKEC[Carbamidomethyl]C[Carbamidomethyl]DKPVLEK_	380.447	0	30111734	noloss	3	b	1	371.229	10.0878	TRUE	tr	F2Z4Q6	F2Z4Q6	F2Z4Q6_CANLF	Alpha fetoprotein	Canis lupus familiaris	9615	AFP	4	2	uniprot_Canis_lupus_9615_october2021
20171129_DDA_POOL	4		_LKEC[+57]C[+57]DKPVLEK_		TRUE	_LKEC[Carbamidomethyl]C[Carbamidomethyl]DKPVLEK_	LKECCDKPVLEK	7.86117	0.710373	5.24401|7.861172	F2Z4Q6	FALSE	_LKEC[+57]C[+57]DKPVLEK_	_LKEC[Carbamidomethyl]C[Carbamidomethyl]DKPVLEK_	380.447	0	30111734	noloss	3	y	1	389.239	100	FALSE	tr	F2Z4Q6	F2Z4Q6	F2Z4Q6_CANLF	Alpha fetoprotein	Canis lupus familiaris	9615	AFP	4	2	uniprot_Canis_lupus_9615_october2021
20171129_DDA_POOL	4		_LKEC[+57]C[+57]DKPVLEK_		TRUE	_LKEC[Carbamidomethyl]C[Carbamidomethyl]DKPVLEK_	LKECCDKPVLEK	7.86117	0.710373	5.24401|7.861172	F2Z4Q6	FALSE	_LKEC[+57]C[+57]DKPVLEK_	_LKEC[Carbamidomethyl]C[Carbamidomethyl]DKPVLEK_	380.447	0	30111734	noloss	7	y	2	414.745	4.81602	TRUE	tr	F2Z4Q6	F2Z4Q6	F2Z4Q6_CANLF	Alpha fetoprotein	Canis lupus familiaris	9615	AFP	4	2	uniprot_Canis_lupus_9615_october2021
20171129_DDA_POOL	4		_LKEC[+57]C[+57]DKPVLEK_		TRUE	_LKEC[Carbamidomethyl]C[Carbamidomethyl]DKPVLEK_	LKECCDKPVLEK	7.86117	0.710373	5.24401|7.861172	F2Z4Q6	FALSE	_LKEC[+57]C[+57]DKPVLEK_	_LKEC[Carbamidomethyl]C[Carbamidomethyl]DKPVLEK_	380.447	0	30111734	H2O	11	y	3	463.228	3.76362	TRUE	tr	F2Z4Q6	F2Z4Q6	F2Z4Q6_CANLF	Alpha fetoprotein	Canis lupus familiaris	9615	AFP	4	2	uniprot_Canis_lupus_9615_october2021
20171129_DDA_POOL	4		_LKEC[+57]C[+57]DKPVLEK_		TRUE	_LKEC[Carbamidomethyl]C[Carbamidomethyl]DKPVLEK_	LKECCDKPVLEK	7.86117	0.710373	5.24401|7.861172	F2Z4Q6	FALSE	_LKEC[+57]C[+57]DKPVLEK_	_LKEC[Carbamidomethyl]C[Carbamidomethyl]DKPVLEK_	380.447	0	30111734	NH3	11	y	3	463.556	24.4929	FALSE	tr	F2Z4Q6	F2Z4Q6	F2Z4Q6_CANLF	Alpha fetoprotein	Canis lupus familiaris	9615	AFP	4	2	uniprot_Canis_lupus_9615_october2021
20171129_DDA_POOL	4		_LKEC[+57]C[+57]DKPVLEK_		TRUE	_LKEC[Carbamidomethyl]C[Carbamidomethyl]DKPVLEK_	LKECCDKPVLEK	7.86117	0.710373	5.24401|7.861172	F2Z4Q6	FALSE	_LKEC[+57]C[+57]DKPVLEK_	_LKEC[Carbamidomethyl]C[Carbamidomethyl]DKPVLEK_	380.447	0	30111734	noloss	7	b	2	467.71	3.47834	TRUE	tr	F2Z4Q6	F2Z4Q6	F2Z4Q6_CANLF	Alpha fetoprotein	Canis lupus familiaris	9615	AFP	4	2	uniprot_Canis_lupus_9615_october2021
20171129_DDA_POOL	4		_LKEC[+57]C[+57]DKPVLEK_		TRUE	_LKEC[Carbamidomethyl]C[Carbamidomethyl]DKPVLEK_	LKECCDKPVLEK	7.86117	0.710373	5.24401|7.861172	F2Z4Q6	FALSE	_LKEC[+57]C[+57]DKPVLEK_	_LKEC[Carbamidomethyl]C[Carbamidomethyl]DKPVLEK_	380.447	0	30111734	noloss	11	y	3	469.232	16.5599	TRUE	tr	F2Z4Q6	F2Z4Q6	F2Z4Q6_CANLF	Alpha fetoprotein	Canis lupus familiaris	9615	AFP	4	2	uniprot_Canis_lupus_9615_october2021
20171129_DDA_POOL	4		_LKEC[+57]C[+57]DKPVLEK_		TRUE	_LKEC[Carbamidomethyl]C[Carbamidomethyl]DKPVLEK_	LKECCDKPVLEK	7.86117	0.710373	5.24401|7.861172	F2Z4Q6	FALSE	_LKEC[+57]C[+57]DKPVLEK_	_LKEC[Carbamidomethyl]C[Carbamidomethyl]DKPVLEK_	380.447	0	30111734	noloss	4	y	1	488.308	33.8237	FALSE	tr	F2Z4Q6	F2Z4Q6	F2Z4Q6_CANLF	Alpha fetoprotein	Canis lupus familiaris	9615	AFP	4	2	uniprot_Canis_lupus_9615_october2021
20171129_DDA_POOL	4		_LKEC[+57]C[+57]DKPVLEK_		TRUE	_LKEC[Carbamidomethyl]C[Carbamidomethyl]DKPVLEK_	LKECCDKPVLEK	7.86117	0.710373	5.24401|7.861172	F2Z4Q6	FALSE	_LKEC[+57]C[+57]DKPVLEK_	_LKEC[Carbamidomethyl]C[Carbamidomethyl]DKPVLEK_	380.447	0	30111734	noloss	8	y	2	494.76	5.75745	TRUE	tr	F2Z4Q6	F2Z4Q6	F2Z4Q6_CANLF	Alpha fetoprotein	Canis lupus familiaris	9615	AFP	4	2	uniprot_Canis_lupus_9615_october2021
20171129_DDA_POOL	4		_LKEC[+57]C[+57]DKPVLEK_		TRUE	_LKEC[Carbamidomethyl]C[Carbamidomethyl]DKPVLEK_	LKECCDKPVLEK	7.86117	0.710373	5.24401|7.861172	F2Z4Q6	FALSE	_LKEC[+57]C[+57]DKPVLEK_	_LKEC[Carbamidomethyl]C[Carbamidomethyl]DKPVLEK_	380.447	0	30111734	noloss	8	b	2	516.236	10.5027	TRUE	tr	F2Z4Q6	F2Z4Q6	F2Z4Q6_CANLF	Alpha fetoprotein	Canis lupus familiaris	9615	AFP	4	2	uniprot_Canis_lupus_9615_october2021
20171129_DDA_POOL	4		_LKEC[+57]C[+57]DKPVLEK_		TRUE	_LKEC[Carbamidomethyl]C[Carbamidomethyl]DKPVLEK_	LKECCDKPVLEK	7.86117	0.710373	5.24401|7.861172	F2Z4Q6	FALSE	_LKEC[+57]C[+57]DKPVLEK_	_LKEC[Carbamidomethyl]C[Carbamidomethyl]DKPVLEK_	380.447	0	30111734	noloss	4	b	1	531.26	3.30624	TRUE	tr	F2Z4Q6	F2Z4Q6	F2Z4Q6_CANLF	Alpha fetoprotein	Canis lupus familiaris	9615	AFP	4	2	uniprot_Canis_lupus_9615_october2021
20171129_DDA_POOL	4		_LKEC[+57]C[+57]DKPVLEK_		TRUE	_LKEC[Carbamidomethyl]C[Carbamidomethyl]DKPVLEK_	LKECCDKPVLEK	7.86117	0.710373	5.24401|7.861172	F2Z4Q6	FALSE	_LKEC[+57]C[+57]DKPVLEK_	_LKEC[Carbamidomethyl]C[Carbamidomethyl]DKPVLEK_	380.447	0	30111734	noloss	9	b	2	565.77	5.64726	TRUE	tr	F2Z4Q6	F2Z4Q6	F2Z4Q6_CANLF	Alpha fetoprotein	Canis lupus familiaris	9615	AFP	4	2	uniprot_Canis_lupus_9615_october2021
20171129_DDA_POOL	4		_LKEC[+57]C[+57]DKPVLEK_		TRUE	_LKEC[Carbamidomethyl]C[Carbamidomethyl]DKPVLEK_	LKECCDKPVLEK	7.86117	0.710373	5.24401|7.861172	F2Z4Q6	FALSE	_LKEC[+57]C[+57]DKPVLEK_	_LKEC[Carbamidomethyl]C[Carbamidomethyl]DKPVLEK_	380.447	0	30111734	NH3	9	y	2	566.262	10.2065	TRUE	tr	F2Z4Q6	F2Z4Q6	F2Z4Q6_CANLF	Alpha fetoprotein	Canis lupus familiaris	9615	AFP	4	2	uniprot_Canis_lupus_9615_october2021
20171129_DDA_POOL	4		_LKEC[+57]C[+57]DKPVLEK_		TRUE	_LKEC[Carbamidomethyl]C[Carbamidomethyl]DKPVLEK_	LKECCDKPVLEK	7.86117	0.710373	5.24401|7.861172	F2Z4Q6	FALSE	_LKEC[+57]C[+57]DKPVLEK_	_LKEC[Carbamidomethyl]C[Carbamidomethyl]DKPVLEK_	380.447	0	30111734	H2O	5	y	1	567.35	8.042	TRUE	tr	F2Z4Q6	F2Z4Q6	F2Z4Q6_CANLF	Alpha fetoprotein	Canis lupus familiaris	9615	AFP	4	2	uniprot_Canis_lupus_9615_october2021
20171129_DDA_POOL	4		_LKEC[+57]C[+57]DKPVLEK_		TRUE	_LKEC[Carbamidomethyl]C[Carbamidomethyl]DKPVLEK_	LKECCDKPVLEK	7.86117	0.710373	5.24401|7.861172	F2Z4Q6	FALSE	_LKEC[+57]C[+57]DKPVLEK_	_LKEC[Carbamidomethyl]C[Carbamidomethyl]DKPVLEK_	380.447	0	30111734	noloss	9	y	2	574.776	12.5349	TRUE	tr	F2Z4Q6	F2Z4Q6	F2Z4Q6_CANLF	Alpha fetoprotein	Canis lupus familiaris	9615	AFP	4	2	uniprot_Canis_lupus_9615_october2021
20171129_DDA_POOL	4		_LKEC[+57]C[+57]DKPVLEK_		TRUE	_LKEC[Carbamidomethyl]C[Carbamidomethyl]DKPVLEK_	LKECCDKPVLEK	7.86117	0.710373	5.24401|7.861172	F2Z4Q6	FALSE	_LKEC[+57]C[+57]DKPVLEK_	_LKEC[Carbamidomethyl]C[Carbamidomethyl]DKPVLEK_	380.447	0	30111734	noloss	5	y	1	585.361	94.0624	FALSE	tr	F2Z4Q6	F2Z4Q6	F2Z4Q6_CANLF	Alpha fetoprotein	Canis lupus familiaris	9615	AFP	4	2	uniprot_Canis_lupus_9615_october2021
20171129_DDA_POOL	4		_LKEC[+57]C[+57]DKPVLEK_		TRUE	_LKEC[Carbamidomethyl]C[Carbamidomethyl]DKPVLEK_	LKECCDKPVLEK	7.86117	0.710373	5.24401|7.861172	F2Z4Q6	FALSE	_LKEC[+57]C[+57]DKPVLEK_	_LKEC[Carbamidomethyl]C[Carbamidomethyl]DKPVLEK_	380.447	0	30111734	H2O	10	y	2	630.292	11.726	TRUE	tr	F2Z4Q6	F2Z4Q6	F2Z4Q6_CANLF	Alpha fetoprotein	Canis lupus familiaris	9615	AFP	4	2	uniprot_Canis_lupus_9615_october2021
20171129_DDA_POOL	4		_LKEC[+57]C[+57]DKPVLEK_		TRUE	_LKEC[Carbamidomethyl]C[Carbamidomethyl]DKPVLEK_	LKECCDKPVLEK	7.86117	0.710373	5.24401|7.861172	F2Z4Q6	FALSE	_LKEC[+57]C[+57]DKPVLEK_	_LKEC[Carbamidomethyl]C[Carbamidomethyl]DKPVLEK_	380.447	0	30111734	NH3	10	y	2	630.784	8.01858	TRUE	tr	F2Z4Q6	F2Z4Q6	F2Z4Q6_CANLF	Alpha fetoprotein	Canis lupus familiaris	9615	AFP	4	2	uniprot_Canis_lupus_9615_october2021
20171129_DDA_POOL	4		_LKEC[+57]C[+57]DKPVLEK_		TRUE	_LKEC[Carbamidomethyl]C[Carbamidomethyl]DKPVLEK_	LKECCDKPVLEK	7.86117	0.710373	5.24401|7.861172	F2Z4Q6	FALSE	_LKEC[+57]C[+57]DKPVLEK_	_LKEC[Carbamidomethyl]C[Carbamidomethyl]DKPVLEK_	380.447	0	30111734	noloss	10	y	2	639.297	8.83032	TRUE	tr	F2Z4Q6	F2Z4Q6	F2Z4Q6_CANLF	Alpha fetoprotein	Canis lupus familiaris	9615	AFP	4	2	uniprot_Canis_lupus_9615_october2021
20171129_DDA_POOL	4		_LKEC[+57]C[+57]DKPVLEK_		TRUE	_LKEC[Carbamidomethyl]C[Carbamidomethyl]DKPVLEK_	LKECCDKPVLEK	7.86117	0.710373	5.24401|7.861172	F2Z4Q6	FALSE	_LKEC[+57]C[+57]DKPVLEK_	_LKEC[Carbamidomethyl]C[Carbamidomethyl]DKPVLEK_	380.447	0	30111734	noloss	6	y	1	713.456	7.45678	TRUE	tr	F2Z4Q6	F2Z4Q6	F2Z4Q6_CANLF	Alpha fetoprotein	Canis lupus familiaris	9615	AFP	4	2	uniprot_Canis_lupus_9615_october2021
20171129_DDA_POOL	4		_LKEC[+57]C[+57]DKPVLEK_		TRUE	_LKEC[Carbamidomethyl]C[Carbamidomethyl]DKPVLEK_	LKECCDKPVLEK	7.86117	0.710373	5.24401|7.861172	F2Z4Q6	FALSE	_LKEC[+57]C[+57]DKPVLEK_	_LKEC[Carbamidomethyl]C[Carbamidomethyl]DKPVLEK_	380.447	0	30111734	H2O	6	b	1	788.307	3.17799	TRUE	tr	F2Z4Q6	F2Z4Q6	F2Z4Q6_CANLF	Alpha fetoprotein	Canis lupus familiaris	9615	AFP	4	2	uniprot_Canis_lupus_9615_october2021
20171129_DDA_POOL	4		_LKEC[+57]C[+57]DKPVLEK_		TRUE	_LKEC[Carbamidomethyl]C[Carbamidomethyl]DKPVLEK_	LKECCDKPVLEK	7.86117	0.710373	5.24401|7.861172	F2Z4Q6	FALSE	_LKEC[+57]C[+57]DKPVLEK_	_LKEC[Carbamidomethyl]C[Carbamidomethyl]DKPVLEK_	380.447	0	30111734	noloss	6	b	1	806.317	18.1485	FALSE	tr	F2Z4Q6	F2Z4Q6	F2Z4Q6_CANLF	Alpha fetoprotein	Canis lupus familiaris	9615	AFP	4	2	uniprot_Canis_lupus_9615_october2021
20171129_DDA_POOL	4		_LKEC[+57]C[+57]DKPVLEK_		TRUE	_LKEC[Carbamidomethyl]C[Carbamidomethyl]DKPVLEK_	LKECCDKPVLEK	7.86117	0.710373	5.24401|7.861172	F2Z4Q6	FALSE	_LKEC[+57]C[+57]DKPVLEK_	_LKEC[Carbamidomethyl]C[Carbamidomethyl]DKPVLEK_	380.447	0	30111734	noloss	7	y	1	828.483	7.06613	TRUE	tr	F2Z4Q6	F2Z4Q6	F2Z4Q6_CANLF	Alpha fetoprotein	Canis lupus familiaris	9615	AFP	4	2	uniprot_Canis_lupus_9615_october2021
20171129_DDA_POOL	4		_LKEC[+57]C[+57]DKPVLEK_		TRUE	_LKEC[Carbamidomethyl]C[Carbamidomethyl]DKPVLEK_	LKECCDKPVLEK	7.86117	0.710373	5.24401|7.861172	F2Z4Q6	FALSE	_LKEC[+57]C[+57]DKPVLEK_	_LKEC[Carbamidomethyl]C[Carbamidomethyl]DKPVLEK_	380.447	0	30111734	noloss	7	b	1	934.412	16.8864	TRUE	tr	F2Z4Q6	F2Z4Q6	F2Z4Q6_CANLF	Alpha fetoprotein	Canis lupus familiaris	9615	AFP	4	2	uniprot_Canis_lupus_9615_october2021
20171129_DDA_POOL	4		_LKEC[+57]C[+57]DKPVLEK_		TRUE	_LKEC[Carbamidomethyl]C[Carbamidomethyl]DKPVLEK_	LKECCDKPVLEK	7.86117	0.710373	5.24401|7.861172	F2Z4Q6	FALSE	_LKEC[+57]C[+57]DKPVLEK_	_LKEC[Carbamidomethyl]C[Carbamidomethyl]DKPVLEK_	380.447	0	30111734	NH3	9	b	2	557.257	1.54727	TRUE	tr	F2Z4Q6	F2Z4Q6	F2Z4Q6_CANLF	Alpha fetoprotein	Canis lupus familiaris	9615	AFP	4	2	uniprot_Canis_lupus_9615_october2021
20171129_DDA_POOL	3		_KVLNSFSDGLK_		TRUE	_KVLNSFSDGLK_	KVLNSFSDGLK	15.6635	0.74082	15.663489|NaN	A0A1K0GGH0;A0A5F4C1A2;A0A5F4DDY0;E2RLH6;P60524	FALSE	_KVLNSFSDGLK_	_KVLNSFSDGLK_	403.228	0	476269	H2O	5	b	2	262.663	16.5894	FALSE	tr;tr;tr;tr;sp	A0A1K0GGH0;A0A5F4C1A2;A0A5F4DDY0;E2RLH6;P60524	A0A1K0GGH0;A0A5F4C1A2;A0A5F4DDY0;E2RLH6;P60524	A0A1K0GGH0_CANLF;A0A5F4C1A2_CANLF;A0A5F4DDY0_CANLF;E2RLH6_CANLF;HBB_CANLF	Globin A2;Uncharacterized protein;Uncharacterized protein;GLOBIN domain-containing protein;Hemoglobin subunit beta	Canis lupus familiaris	9615	GLNA2;LOC609402;LOC609402;LOC609402;HBB	2;3;3;3;1	1;1;1;3;1	uniprot_Canis_lupus_9615_october2021
20171129_DDA_POOL	3		_KVLNSFSDGLK_		TRUE	_KVLNSFSDGLK_	KVLNSFSDGLK	15.6635	0.74082	15.663489|NaN	A0A1K0GGH0;A0A5F4C1A2;A0A5F4DDY0;E2RLH6;P60524	FALSE	_KVLNSFSDGLK_	_KVLNSFSDGLK_	403.228	0	476269	noloss	3	y	1	317.218	61.4632	FALSE	tr;tr;tr;tr;sp	A0A1K0GGH0;A0A5F4C1A2;A0A5F4DDY0;E2RLH6;P60524	A0A1K0GGH0;A0A5F4C1A2;A0A5F4DDY0;E2RLH6;P60524	A0A1K0GGH0_CANLF;A0A5F4C1A2_CANLF;A0A5F4DDY0_CANLF;E2RLH6_CANLF;HBB_CANLF	Globin A2;Uncharacterized protein;Uncharacterized protein;GLOBIN domain-containing protein;Hemoglobin subunit beta	Canis lupus familiaris	9615	GLNA2;LOC609402;LOC609402;LOC609402;HBB	2;3;3;3;1	1;1;1;3;1	uniprot_Canis_lupus_9615_october2021
20171129_DDA_POOL	3		_KVLNSFSDGLK_		TRUE	_KVLNSFSDGLK_	KVLNSFSDGLK	15.6635	0.74082	15.663489|NaN	A0A1K0GGH0;A0A5F4C1A2;A0A5F4DDY0;E2RLH6;P60524	FALSE	_KVLNSFSDGLK_	_KVLNSFSDGLK_	403.228	0	476269	noloss	3	b	1	341.255	13.2094	TRUE	tr;tr;tr;tr;sp	A0A1K0GGH0;A0A5F4C1A2;A0A5F4DDY0;E2RLH6;P60524	A0A1K0GGH0;A0A5F4C1A2;A0A5F4DDY0;E2RLH6;P60524	A0A1K0GGH0_CANLF;A0A5F4C1A2_CANLF;A0A5F4DDY0_CANLF;E2RLH6_CANLF;HBB_CANLF	Globin A2;Uncharacterized protein;Uncharacterized protein;GLOBIN domain-containing protein;Hemoglobin subunit beta	Canis lupus familiaris	9615	GLNA2;LOC609402;LOC609402;LOC609402;HBB	2;3;3;3;1	1;1;1;3;1	uniprot_Canis_lupus_9615_october2021
20171129_DDA_POOL	3		_KVLNSFSDGLK_		TRUE	_KVLNSFSDGLK_	KVLNSFSDGLK	15.6635	0.74082	15.663489|NaN	A0A1K0GGH0;A0A5F4C1A2;A0A5F4DDY0;E2RLH6;P60524	FALSE	_KVLNSFSDGLK_	_KVLNSFSDGLK_	403.228	0	476269	noloss	4	y	1	432.245	24.6322	FALSE	tr;tr;tr;tr;sp	A0A1K0GGH0;A0A5F4C1A2;A0A5F4DDY0;E2RLH6;P60524	A0A1K0GGH0;A0A5F4C1A2;A0A5F4DDY0;E2RLH6;P60524	A0A1K0GGH0_CANLF;A0A5F4C1A2_CANLF;A0A5F4DDY0_CANLF;E2RLH6_CANLF;HBB_CANLF	Globin A2;Uncharacterized protein;Uncharacterized protein;GLOBIN domain-containing protein;Hemoglobin subunit beta	Canis lupus familiaris	9615	GLNA2;LOC609402;LOC609402;LOC609402;HBB	2;3;3;3;1	1;1;1;3;1	uniprot_Canis_lupus_9615_october2021
20171129_DDA_POOL	3		_KVLNSFSDGLK_		TRUE	_KVLNSFSDGLK_	KVLNSFSDGLK	15.6635	0.74082	15.663489|NaN	A0A1K0GGH0;A0A5F4C1A2;A0A5F4DDY0;E2RLH6;P60524	FALSE	_KVLNSFSDGLK_	_KVLNSFSDGLK_	403.228	0	476269	NH3	4	b	1	438.271	20.6985	FALSE	tr;tr;tr;tr;sp	A0A1K0GGH0;A0A5F4C1A2;A0A5F4DDY0;E2RLH6;P60524	A0A1K0GGH0;A0A5F4C1A2;A0A5F4DDY0;E2RLH6;P60524	A0A1K0GGH0_CANLF;A0A5F4C1A2_CANLF;A0A5F4DDY0_CANLF;E2RLH6_CANLF;HBB_CANLF	Globin A2;Uncharacterized protein;Uncharacterized protein;GLOBIN domain-containing protein;Hemoglobin subunit beta	Canis lupus familiaris	9615	GLNA2;LOC609402;LOC609402;LOC609402;HBB	2;3;3;3;1	1;1;1;3;1	uniprot_Canis_lupus_9615_october2021
20171129_DDA_POOL	3		_KVLNSFSDGLK_		TRUE	_KVLNSFSDGLK_	KVLNSFSDGLK	15.6635	0.74082	15.663489|NaN	A0A1K0GGH0;A0A5F4C1A2;A0A5F4DDY0;E2RLH6;P60524	FALSE	_KVLNSFSDGLK_	_KVLNSFSDGLK_	403.228	0	476269	noloss	4	b	1	455.298	3.79208	TRUE	tr;tr;tr;tr;sp	A0A1K0GGH0;A0A5F4C1A2;A0A5F4DDY0;E2RLH6;P60524	A0A1K0GGH0;A0A5F4C1A2;A0A5F4DDY0;E2RLH6;P60524	A0A1K0GGH0_CANLF;A0A5F4C1A2_CANLF;A0A5F4DDY0_CANLF;E2RLH6_CANLF;HBB_CANLF	Globin A2;Uncharacterized protein;Uncharacterized protein;GLOBIN domain-containing protein;Hemoglobin subunit beta	Canis lupus familiaris	9615	GLNA2;LOC609402;LOC609402;LOC609402;HBB	2;3;3;3;1	1;1;1;3;1	uniprot_Canis_lupus_9615_october2021
20171129_DDA_POOL	3		_KVLNSFSDGLK_		TRUE	_KVLNSFSDGLK_	KVLNSFSDGLK	15.6635	0.74082	15.663489|NaN	A0A1K0GGH0;A0A5F4C1A2;A0A5F4DDY0;E2RLH6;P60524	FALSE	_KVLNSFSDGLK_	_KVLNSFSDGLK_	403.228	0	476269	H2O	5	y	1	501.267	6.522	TRUE	tr;tr;tr;tr;sp	A0A1K0GGH0;A0A5F4C1A2;A0A5F4DDY0;E2RLH6;P60524	A0A1K0GGH0;A0A5F4C1A2;A0A5F4DDY0;E2RLH6;P60524	A0A1K0GGH0_CANLF;A0A5F4C1A2_CANLF;A0A5F4DDY0_CANLF;E2RLH6_CANLF;HBB_CANLF	Globin A2;Uncharacterized protein;Uncharacterized protein;GLOBIN domain-containing protein;Hemoglobin subunit beta	Canis lupus familiaris	9615	GLNA2;LOC609402;LOC609402;LOC609402;HBB	2;3;3;3;1	1;1;1;3;1	uniprot_Canis_lupus_9615_october2021
20171129_DDA_POOL	3		_KVLNSFSDGLK_		TRUE	_KVLNSFSDGLK_	KVLNSFSDGLK	15.6635	0.74082	15.663489|NaN	A0A1K0GGH0;A0A5F4C1A2;A0A5F4DDY0;E2RLH6;P60524	FALSE	_KVLNSFSDGLK_	_KVLNSFSDGLK_	403.228	0	476269	noloss	5	y	1	519.277	100	FALSE	tr;tr;tr;tr;sp	A0A1K0GGH0;A0A5F4C1A2;A0A5F4DDY0;E2RLH6;P60524	A0A1K0GGH0;A0A5F4C1A2;A0A5F4DDY0;E2RLH6;P60524	A0A1K0GGH0_CANLF;A0A5F4C1A2_CANLF;A0A5F4DDY0_CANLF;E2RLH6_CANLF;HBB_CANLF	Globin A2;Uncharacterized protein;Uncharacterized protein;GLOBIN domain-containing protein;Hemoglobin subunit beta	Canis lupus familiaris	9615	GLNA2;LOC609402;LOC609402;LOC609402;HBB	2;3;3;3;1	1;1;1;3;1	uniprot_Canis_lupus_9615_october2021
20171129_DDA_POOL	3		_KVLNSFSDGLK_		TRUE	_KVLNSFSDGLK_	KVLNSFSDGLK	15.6635	0.74082	15.663489|NaN	A0A1K0GGH0;A0A5F4C1A2;A0A5F4DDY0;E2RLH6;P60524	FALSE	_KVLNSFSDGLK_	_KVLNSFSDGLK_	403.228	0	476269	H2O	5	b	1	524.319	13.7523	TRUE	tr;tr;tr;tr;sp	A0A1K0GGH0;A0A5F4C1A2;A0A5F4DDY0;E2RLH6;P60524	A0A1K0GGH0;A0A5F4C1A2;A0A5F4DDY0;E2RLH6;P60524	A0A1K0GGH0_CANLF;A0A5F4C1A2_CANLF;A0A5F4DDY0_CANLF;E2RLH6_CANLF;HBB_CANLF	Globin A2;Uncharacterized protein;Uncharacterized protein;GLOBIN domain-containing protein;Hemoglobin subunit beta	Canis lupus familiaris	9615	GLNA2;LOC609402;LOC609402;LOC609402;HBB	2;3;3;3;1	1;1;1;3;1	uniprot_Canis_lupus_9615_october2021
20171129_DDA_POOL	3		_KVLNSFSDGLK_		TRUE	_KVLNSFSDGLK_	KVLNSFSDGLK	15.6635	0.74082	15.663489|NaN	A0A1K0GGH0;A0A5F4C1A2;A0A5F4DDY0;E2RLH6;P60524	FALSE	_KVLNSFSDGLK_	_KVLNSFSDGLK_	403.228	0	476269	NH3	5	b	1	525.303	16.8409	FALSE	tr;tr;tr;tr;sp	A0A1K0GGH0;A0A5F4C1A2;A0A5F4DDY0;E2RLH6;P60524	A0A1K0GGH0;A0A5F4C1A2;A0A5F4DDY0;E2RLH6;P60524	A0A1K0GGH0_CANLF;A0A5F4C1A2_CANLF;A0A5F4DDY0_CANLF;E2RLH6_CANLF;HBB_CANLF	Globin A2;Uncharacterized protein;Uncharacterized protein;GLOBIN domain-containing protein;Hemoglobin subunit beta	Canis lupus familiaris	9615	GLNA2;LOC609402;LOC609402;LOC609402;HBB	2;3;3;3;1	1;1;1;3;1	uniprot_Canis_lupus_9615_october2021
20171129_DDA_POOL	3		_KVLNSFSDGLK_		TRUE	_KVLNSFSDGLK_	KVLNSFSDGLK	15.6635	0.74082	15.663489|NaN	A0A1K0GGH0;A0A5F4C1A2;A0A5F4DDY0;E2RLH6;P60524	FALSE	_KVLNSFSDGLK_	_KVLNSFSDGLK_	403.228	0	476269	noloss	5	b	1	542.33	15.2949	TRUE	tr;tr;tr;tr;sp	A0A1K0GGH0;A0A5F4C1A2;A0A5F4DDY0;E2RLH6;P60524	A0A1K0GGH0;A0A5F4C1A2;A0A5F4DDY0;E2RLH6;P60524	A0A1K0GGH0_CANLF;A0A5F4C1A2_CANLF;A0A5F4DDY0_CANLF;E2RLH6_CANLF;HBB_CANLF	Globin A2;Uncharacterized protein;Uncharacterized protein;GLOBIN domain-containing protein;Hemoglobin subunit beta	Canis lupus familiaris	9615	GLNA2;LOC609402;LOC609402;LOC609402;HBB	2;3;3;3;1	1;1;1;3;1	uniprot_Canis_lupus_9615_october2021
20171129_DDA_POOL	3		_LLPHASEVSQK_		TRUE	_LLPHASEVSQK_	LLPHASEVSQK	-13.1296	0.740856	-13.1296015|NaN	A0A5S6CZL3	TRUE	_LLPHASEVSQK_	_LLPHASEVSQK_	403.559	0	2.28602e+06	noloss	6	b	3	207.124	40.2044	FALSE	tr	A0A5S6CZL3	A0A5S6CZL3	A0A5S6CZL3_CANLF	Apolipoprotein A-IV	Canis lupus familiaris	9615	APOA4	3	1	uniprot_Canis_lupus_9615_october2021
20171129_DDA_POOL	3		_LLPHASEVSQK_		TRUE	_LLPHASEVSQK_	LLPHASEVSQK	-13.1296	0.740856	-13.1296015|NaN	A0A5S6CZL3	TRUE	_LLPHASEVSQK_	_LLPHASEVSQK_	403.559	0	2.28602e+06	noloss	4	b	2	231.147	1.04471	TRUE	tr	A0A5S6CZL3	A0A5S6CZL3	A0A5S6CZL3_CANLF	Apolipoprotein A-IV	Canis lupus familiaris	9615	APOA4	3	1	uniprot_Canis_lupus_9615_october2021
20171129_DDA_POOL	3		_LLPHASEVSQK_		TRUE	_LLPHASEVSQK_	LLPHASEVSQK	-13.1296	0.740856	-13.1296015|NaN	A0A5S6CZL3	TRUE	_LLPHASEVSQK_	_LLPHASEVSQK_	403.559	0	2.28602e+06	H2O	3	y	1	344.193	2.32367	TRUE	tr	A0A5S6CZL3	A0A5S6CZL3	A0A5S6CZL3_CANLF	Apolipoprotein A-IV	Canis lupus familiaris	9615	APOA4	3	1	uniprot_Canis_lupus_9615_october2021
20171129_DDA_POOL	3		_LLPHASEVSQK_		TRUE	_LLPHASEVSQK_	LLPHASEVSQK	-13.1296	0.740856	-13.1296015|NaN	A0A5S6CZL3	TRUE	_LLPHASEVSQK_	_LLPHASEVSQK_	403.559	0	2.28602e+06	NH3	3	y	1	345.177	5.59064	TRUE	tr	A0A5S6CZL3	A0A5S6CZL3	A0A5S6CZL3_CANLF	Apolipoprotein A-IV	Canis lupus familiaris	9615	APOA4	3	1	uniprot_Canis_lupus_9615_october2021
20171129_DDA_POOL	3		_LLPHASEVSQK_		TRUE	_LLPHASEVSQK_	LLPHASEVSQK	-13.1296	0.740856	-13.1296015|NaN	A0A5S6CZL3	TRUE	_LLPHASEVSQK_	_LLPHASEVSQK_	403.559	0	2.28602e+06	noloss	3	y	1	362.203	42.2623	FALSE	tr	A0A5S6CZL3	A0A5S6CZL3	A0A5S6CZL3_CANLF	Apolipoprotein A-IV	Canis lupus familiaris	9615	APOA4	3	1	uniprot_Canis_lupus_9615_october2021
20171129_DDA_POOL	3		_LLPHASEVSQK_		TRUE	_LLPHASEVSQK_	LLPHASEVSQK	-13.1296	0.740856	-13.1296015|NaN	A0A5S6CZL3	TRUE	_LLPHASEVSQK_	_LLPHASEVSQK_	403.559	0	2.28602e+06	H2O	8	y	2	434.22	12.3671	TRUE	tr	A0A5S6CZL3	A0A5S6CZL3	A0A5S6CZL3_CANLF	Apolipoprotein A-IV	Canis lupus familiaris	9615	APOA4	3	1	uniprot_Canis_lupus_9615_october2021
20171129_DDA_POOL	3		_LLPHASEVSQK_		TRUE	_LLPHASEVSQK_	LLPHASEVSQK	-13.1296	0.740856	-13.1296015|NaN	A0A5S6CZL3	TRUE	_LLPHASEVSQK_	_LLPHASEVSQK_	403.559	0	2.28602e+06	NH3	8	y	2	434.712	11.8882	TRUE	tr	A0A5S6CZL3	A0A5S6CZL3	A0A5S6CZL3_CANLF	Apolipoprotein A-IV	Canis lupus familiaris	9615	APOA4	3	1	uniprot_Canis_lupus_9615_october2021
20171129_DDA_POOL	3		_LLPHASEVSQK_		TRUE	_LLPHASEVSQK_	LLPHASEVSQK	-13.1296	0.740856	-13.1296015|NaN	A0A5S6CZL3	TRUE	_LLPHASEVSQK_	_LLPHASEVSQK_	403.559	0	2.28602e+06	noloss	8	y	2	443.225	100	FALSE	tr	A0A5S6CZL3	A0A5S6CZL3	A0A5S6CZL3_CANLF	Apolipoprotein A-IV	Canis lupus familiaris	9615	APOA4	3	1	uniprot_Canis_lupus_9615_october2021
20171129_DDA_POOL	3		_LLPHASEVSQK_		TRUE	_LLPHASEVSQK_	LLPHASEVSQK	-13.1296	0.740856	-13.1296015|NaN	A0A5S6CZL3	TRUE	_LLPHASEVSQK_	_LLPHASEVSQK_	403.559	0	2.28602e+06	noloss	4	y	1	461.272	19.8924	TRUE	tr	A0A5S6CZL3	A0A5S6CZL3	A0A5S6CZL3_CANLF	Apolipoprotein A-IV	Canis lupus familiaris	9615	APOA4	3	1	uniprot_Canis_lupus_9615_october2021
20171129_DDA_POOL	3		_LLPHASEVSQK_		TRUE	_LLPHASEVSQK_	LLPHASEVSQK	-13.1296	0.740856	-13.1296015|NaN	A0A5S6CZL3	TRUE	_LLPHASEVSQK_	_LLPHASEVSQK_	403.559	0	2.28602e+06	H2O	9	y	2	482.746	7.2618	TRUE	tr	A0A5S6CZL3	A0A5S6CZL3	A0A5S6CZL3_CANLF	Apolipoprotein A-IV	Canis lupus familiaris	9615	APOA4	3	1	uniprot_Canis_lupus_9615_october2021
20171129_DDA_POOL	3		_LLPHASEVSQK_		TRUE	_LLPHASEVSQK_	LLPHASEVSQK	-13.1296	0.740856	-13.1296015|NaN	A0A5S6CZL3	TRUE	_LLPHASEVSQK_	_LLPHASEVSQK_	403.559	0	2.28602e+06	NH3	9	y	2	483.238	6.86607	TRUE	tr	A0A5S6CZL3	A0A5S6CZL3	A0A5S6CZL3_CANLF	Apolipoprotein A-IV	Canis lupus familiaris	9615	APOA4	3	1	uniprot_Canis_lupus_9615_october2021
20171129_DDA_POOL	3		_LLPHASEVSQK_		TRUE	_LLPHASEVSQK_	LLPHASEVSQK	-13.1296	0.740856	-13.1296015|NaN	A0A5S6CZL3	TRUE	_LLPHASEVSQK_	_LLPHASEVSQK_	403.559	0	2.28602e+06	noloss	9	y	2	491.751	38.1342	FALSE	tr	A0A5S6CZL3	A0A5S6CZL3	A0A5S6CZL3_CANLF	Apolipoprotein A-IV	Canis lupus familiaris	9615	APOA4	3	1	uniprot_Canis_lupus_9615_october2021
20171129_DDA_POOL	3		_LLPHASEVSQK_		TRUE	_LLPHASEVSQK_	LLPHASEVSQK	-13.1296	0.740856	-13.1296015|NaN	A0A5S6CZL3	TRUE	_LLPHASEVSQK_	_LLPHASEVSQK_	403.559	0	2.28602e+06	H2O	5	y	1	572.304	1.12339	TRUE	tr	A0A5S6CZL3	A0A5S6CZL3	A0A5S6CZL3_CANLF	Apolipoprotein A-IV	Canis lupus familiaris	9615	APOA4	3	1	uniprot_Canis_lupus_9615_october2021
20171129_DDA_POOL	3		_LLPHASEVSQK_		TRUE	_LLPHASEVSQK_	LLPHASEVSQK	-13.1296	0.740856	-13.1296015|NaN	A0A5S6CZL3	TRUE	_LLPHASEVSQK_	_LLPHASEVSQK_	403.559	0	2.28602e+06	noloss	5	y	1	590.314	6.5492	TRUE	tr	A0A5S6CZL3	A0A5S6CZL3	A0A5S6CZL3_CANLF	Apolipoprotein A-IV	Canis lupus familiaris	9615	APOA4	3	1	uniprot_Canis_lupus_9615_october2021
20171129_DDA_POOL	3		_LLPHASEVSQK_		TRUE	_LLPHASEVSQK_	LLPHASEVSQK	-13.1296	0.740856	-13.1296015|NaN	A0A5S6CZL3	TRUE	_LLPHASEVSQK_	_LLPHASEVSQK_	403.559	0	2.28602e+06	H2O	6	y	1	659.336	2.09266	TRUE	tr	A0A5S6CZL3	A0A5S6CZL3	A0A5S6CZL3_CANLF	Apolipoprotein A-IV	Canis lupus familiaris	9615	APOA4	3	1	uniprot_Canis_lupus_9615_october2021
20171129_DDA_POOL	3		_LLPHASEVSQK_		TRUE	_LLPHASEVSQK_	LLPHASEVSQK	-13.1296	0.740856	-13.1296015|NaN	A0A5S6CZL3	TRUE	_LLPHASEVSQK_	_LLPHASEVSQK_	403.559	0	2.28602e+06	NH3	6	y	1	660.32	2.19838	TRUE	tr	A0A5S6CZL3	A0A5S6CZL3	A0A5S6CZL3_CANLF	Apolipoprotein A-IV	Canis lupus familiaris	9615	APOA4	3	1	uniprot_Canis_lupus_9615_october2021
20171129_DDA_POOL	3		_LLPHASEVSQK_		TRUE	_LLPHASEVSQK_	LLPHASEVSQK	-13.1296	0.740856	-13.1296015|NaN	A0A5S6CZL3	TRUE	_LLPHASEVSQK_	_LLPHASEVSQK_	403.559	0	2.28602e+06	noloss	6	y	1	677.346	32.7551	FALSE	tr	A0A5S6CZL3	A0A5S6CZL3	A0A5S6CZL3_CANLF	Apolipoprotein A-IV	Canis lupus familiaris	9615	APOA4	3	1	uniprot_Canis_lupus_9615_october2021
20171129_DDA_POOL	3		_LLPHASEVSQK_		TRUE	_LLPHASEVSQK_	LLPHASEVSQK	-13.1296	0.740856	-13.1296015|NaN	A0A5S6CZL3	TRUE	_LLPHASEVSQK_	_LLPHASEVSQK_	403.559	0	2.28602e+06	H2O	7	y	1	730.373	4.54065	TRUE	tr	A0A5S6CZL3	A0A5S6CZL3	A0A5S6CZL3_CANLF	Apolipoprotein A-IV	Canis lupus familiaris	9615	APOA4	3	1	uniprot_Canis_lupus_9615_october2021
20171129_DDA_POOL	3		_LLPHASEVSQK_		TRUE	_LLPHASEVSQK_	LLPHASEVSQK	-13.1296	0.740856	-13.1296015|NaN	A0A5S6CZL3	TRUE	_LLPHASEVSQK_	_LLPHASEVSQK_	403.559	0	2.28602e+06	noloss	7	y	1	748.384	81.2528	FALSE	tr	A0A5S6CZL3	A0A5S6CZL3	A0A5S6CZL3_CANLF	Apolipoprotein A-IV	Canis lupus familiaris	9615	APOA4	3	1	uniprot_Canis_lupus_9615_october2021
20171129_DDA_POOL	3		_LLPHASEVSQK_		TRUE	_LLPHASEVSQK_	LLPHASEVSQK	-13.1296	0.740856	-13.1296015|NaN	A0A5S6CZL3	TRUE	_LLPHASEVSQK_	_LLPHASEVSQK_	403.559	0	2.28602e+06	NH3	8	y	1	868.416	1.00893	TRUE	tr	A0A5S6CZL3	A0A5S6CZL3	A0A5S6CZL3_CANLF	Apolipoprotein A-IV	Canis lupus familiaris	9615	APOA4	3	1	uniprot_Canis_lupus_9615_october2021
20171129_DDA_POOL	3		_LLPHASEVSQK_		TRUE	_LLPHASEVSQK_	LLPHASEVSQK	-13.1296	0.740856	-13.1296015|NaN	A0A5S6CZL3	TRUE	_LLPHASEVSQK_	_LLPHASEVSQK_	403.559	0	2.28602e+06	NH3	7	y	1	731.357	8.17981	TRUE	tr	A0A5S6CZL3	A0A5S6CZL3	A0A5S6CZL3_CANLF	Apolipoprotein A-IV	Canis lupus familiaris	9615	APOA4	3	1	uniprot_Canis_lupus_9615_october2021
20171129_DDA_POOL	3		_LLPHASEVSQK_		TRUE	_LLPHASEVSQK_	LLPHASEVSQK	-13.1296	0.740856	-13.1296015|NaN	A0A5S6CZL3	TRUE	_LLPHASEVSQK_	_LLPHASEVSQK_	403.559	0	2.28602e+06	H2O	6	b	3	201.12	1.34302	TRUE	tr	A0A5S6CZL3	A0A5S6CZL3	A0A5S6CZL3_CANLF	Apolipoprotein A-IV	Canis lupus familiaris	9615	APOA4	3	1	uniprot_Canis_lupus_9615_october2021
20171129_DDA_POOL	3		_SFVHLEPMPR_		TRUE	_SFVHLEPMPR_	SFVHLEPMPR	29.8776	0.768572	29.877638|NaN	F6UME0	FALSE	_SFVHLEPMPR_	_SFVHLEPMPR_	404.878	0	638725	noloss	4	y	2	250.636	8.64621	TRUE	tr	F6UME0	F6UME0	F6UME0_CANLF	Uncharacterized protein	Canis lupus familiaris	9615	LOC611458	3	1	uniprot_Canis_lupus_9615_october2021
20171129_DDA_POOL	3		_SFVHLEPMPR_		TRUE	_SFVHLEPMPR_	SFVHLEPMPR	29.8776	0.768572	29.877638|NaN	F6UME0	FALSE	_SFVHLEPMPR_	_SFVHLEPMPR_	404.878	0	638725	noloss	3	y	1	403.212	12.5837	FALSE	tr	F6UME0	F6UME0	F6UME0_CANLF	Uncharacterized protein	Canis lupus familiaris	9615	LOC611458	3	1	uniprot_Canis_lupus_9615_october2021
20171129_DDA_POOL	3		_SFVHLEPMPR_		TRUE	_SFVHLEPMPR_	SFVHLEPMPR	29.8776	0.768572	29.877638|NaN	F6UME0	FALSE	_SFVHLEPMPR_	_SFVHLEPMPR_	404.878	0	638725	H2O	7	y	2	431.224	2.19954	TRUE	tr	F6UME0	F6UME0	F6UME0_CANLF	Uncharacterized protein	Canis lupus familiaris	9615	LOC611458	3	1	uniprot_Canis_lupus_9615_october2021
20171129_DDA_POOL	3		_SFVHLEPMPR_		TRUE	_SFVHLEPMPR_	SFVHLEPMPR	29.8776	0.768572	29.877638|NaN	F6UME0	FALSE	_SFVHLEPMPR_	_SFVHLEPMPR_	404.878	0	638725	noloss	7	y	2	440.229	30.8758	FALSE	tr	F6UME0	F6UME0	F6UME0_CANLF	Uncharacterized protein	Canis lupus familiaris	9615	LOC611458	3	1	uniprot_Canis_lupus_9615_october2021
20171129_DDA_POOL	3		_SFVHLEPMPR_		TRUE	_SFVHLEPMPR_	SFVHLEPMPR	29.8776	0.768572	29.877638|NaN	F6UME0	FALSE	_SFVHLEPMPR_	_SFVHLEPMPR_	404.878	0	638725	noloss	4	b	1	471.235	14.8129	FALSE	tr	F6UME0	F6UME0	F6UME0_CANLF	Uncharacterized protein	Canis lupus familiaris	9615	LOC611458	3	1	uniprot_Canis_lupus_9615_october2021
20171129_DDA_POOL	3		_SFVHLEPMPR_		TRUE	_SFVHLEPMPR_	SFVHLEPMPR	29.8776	0.768572	29.877638|NaN	F6UME0	FALSE	_SFVHLEPMPR_	_SFVHLEPMPR_	404.878	0	638725	NH3	4	y	1	483.238	4.47864	TRUE	tr	F6UME0	F6UME0	F6UME0_CANLF	Uncharacterized protein	Canis lupus familiaris	9615	LOC611458	3	1	uniprot_Canis_lupus_9615_october2021
20171129_DDA_POOL	3		_SFVHLEPMPR_		TRUE	_SFVHLEPMPR_	SFVHLEPMPR	29.8776	0.768572	29.877638|NaN	F6UME0	FALSE	_SFVHLEPMPR_	_SFVHLEPMPR_	404.878	0	638725	noloss	4	y	1	500.265	100	FALSE	tr	F6UME0	F6UME0	F6UME0_CANLF	Uncharacterized protein	Canis lupus familiaris	9615	LOC611458	3	1	uniprot_Canis_lupus_9615_october2021
20171129_DDA_POOL	3		_SFVHLEPMPR_		TRUE	_SFVHLEPMPR_	SFVHLEPMPR	29.8776	0.768572	29.877638|NaN	F6UME0	FALSE	_SFVHLEPMPR_	_SFVHLEPMPR_	404.878	0	638725	H2O	5	y	1	611.297	10.0726	TRUE	tr	F6UME0	F6UME0	F6UME0_CANLF	Uncharacterized protein	Canis lupus familiaris	9615	LOC611458	3	1	uniprot_Canis_lupus_9615_october2021
20171129_DDA_POOL	3		_SFVHLEPMPR_		TRUE	_SFVHLEPMPR_	SFVHLEPMPR	29.8776	0.768572	29.877638|NaN	F6UME0	FALSE	_SFVHLEPMPR_	_SFVHLEPMPR_	404.878	0	638725	noloss	5	y	1	629.308	23.5939	FALSE	tr	F6UME0	F6UME0	F6UME0_CANLF	Uncharacterized protein	Canis lupus familiaris	9615	LOC611458	3	1	uniprot_Canis_lupus_9615_october2021
20171129_DDA_POOL	3		_SFVHLEPMPR_		TRUE	_SFVHLEPMPR_	SFVHLEPMPR	29.8776	0.768572	29.877638|NaN	F6UME0	FALSE	_SFVHLEPMPR_	_SFVHLEPMPR_	404.878	0	638725	noloss	6	b	1	713.362	7.00642	TRUE	tr	F6UME0	F6UME0	F6UME0_CANLF	Uncharacterized protein	Canis lupus familiaris	9615	LOC611458	3	1	uniprot_Canis_lupus_9615_october2021
20171129_DDA_POOL	3		_SFVHLEPMPR_		TRUE	_SFVHLEPMPR_	SFVHLEPMPR	29.8776	0.768572	29.877638|NaN	F6UME0	FALSE	_SFVHLEPMPR_	_SFVHLEPMPR_	404.878	0	638725	H2O	6	y	1	724.381	2.94781	TRUE	tr	F6UME0	F6UME0	F6UME0_CANLF	Uncharacterized protein	Canis lupus familiaris	9615	LOC611458	3	1	uniprot_Canis_lupus_9615_october2021
20171129_DDA_POOL	3		_SFVHLEPMPR_		TRUE	_SFVHLEPMPR_	SFVHLEPMPR	29.8776	0.768572	29.877638|NaN	F6UME0	FALSE	_SFVHLEPMPR_	_SFVHLEPMPR_	404.878	0	638725	noloss	6	y	1	742.392	52.2172	FALSE	tr	F6UME0	F6UME0	F6UME0_CANLF	Uncharacterized protein	Canis lupus familiaris	9615	LOC611458	3	1	uniprot_Canis_lupus_9615_october2021
20171129_DDA_POOL	3		_SFVHLEPMPR_		TRUE	_SFVHLEPMPR_	SFVHLEPMPR	29.8776	0.768572	29.877638|NaN	F6UME0	FALSE	_SFVHLEPMPR_	_SFVHLEPMPR_	404.878	0	638725	noloss	3	y	2	202.11	10.7005	TRUE	tr	F6UME0	F6UME0	F6UME0_CANLF	Uncharacterized protein	Canis lupus familiaris	9615	LOC611458	3	1	uniprot_Canis_lupus_9615_october2021
20171129_DDA_POOL	3		_SFVHLEPMPR_		TRUE	_SFVHLEPMPR_	SFVHLEPMPR	29.8776	0.768572	29.877638|NaN	F6UME0	FALSE	_SFVHLEPMPR_	_SFVHLEPMPR_	404.878	0	638725	NH3	6	y	2	363.186	1.49719	TRUE	tr	F6UME0	F6UME0	F6UME0_CANLF	Uncharacterized protein	Canis lupus familiaris	9615	LOC611458	3	1	uniprot_Canis_lupus_9615_october2021
20171129_DDA_POOL	3		_SFVHLEPMPR_		TRUE	_SFVHLEPMPR_	SFVHLEPMPR	29.8776	0.768572	29.877638|NaN	F6UME0	FALSE	_SFVHLEPMPR_	_SFVHLEPMPR_	404.878	0	638725	NH3	3	y	1	386.186	4.77094	TRUE	tr	F6UME0	F6UME0	F6UME0_CANLF	Uncharacterized protein	Canis lupus familiaris	9615	LOC611458	3	1	uniprot_Canis_lupus_9615_october2021
20171129_DDA_POOL	3		_SFVHLEPMPR_		TRUE	_SFVHLEPMPR_	SFVHLEPMPR	29.8776	0.768572	29.877638|NaN	F6UME0	FALSE	_SFVHLEPMPR_	_SFVHLEPMPR_	404.878	0	638725	H2O	4	b	1	453.224	1.98206	TRUE	tr	F6UME0	F6UME0	F6UME0_CANLF	Uncharacterized protein	Canis lupus familiaris	9615	LOC611458	3	1	uniprot_Canis_lupus_9615_october2021
20171129_DDA_POOL	3		_SFVHLEPMPR_		TRUE	_SFVHLEPMPR_	SFVHLEPMPR	29.8776	0.768572	29.877638|NaN	F6UME0	FALSE	_SFVHLEPMPR_	_SFVHLEPMPR_	404.878	0	638725	noloss	8	y	2	489.763	5.00301	TRUE	tr	F6UME0	F6UME0	F6UME0_CANLF	Uncharacterized protein	Canis lupus familiaris	9615	LOC611458	3	1	uniprot_Canis_lupus_9615_october2021
20171129_DDA_POOL	3		_SFVHLEPMPR_		TRUE	_SFVHLEPMPR_	SFVHLEPMPR	29.8776	0.768572	29.877638|NaN	F6UME0	FALSE	_SFVHLEPMPR_	_SFVHLEPMPR_	404.878	0	638725	noloss	5	b	1	584.319	8.15743	TRUE	tr	F6UME0	F6UME0	F6UME0_CANLF	Uncharacterized protein	Canis lupus familiaris	9615	LOC611458	3	1	uniprot_Canis_lupus_9615_october2021
20171129_DDA_POOL	4		_VC[+57]EQPEHMVAHSSR_		TRUE	_VC[Carbamidomethyl]EQPEHMVAHSSR_	VCEQPEHMVAHSSR	-28.3012	0.758493	-28.301167|NaN	F6UME0	FALSE	_VC[+57]EQPEHMVAHSSR_	_VC[Carbamidomethyl]EQPEHMVAHSSR_	417.441	0	331796	noloss	4	y	2	243.625	21.5418	TRUE	tr	F6UME0	F6UME0	F6UME0_CANLF	Uncharacterized protein	Canis lupus familiaris	9615	LOC611458	3	1	uniprot_Canis_lupus_9615_october2021
20171129_DDA_POOL	4		_VC[+57]EQPEHMVAHSSR_		TRUE	_VC[Carbamidomethyl]EQPEHMVAHSSR_	VCEQPEHMVAHSSR	-28.3012	0.758493	-28.301167|NaN	F6UME0	FALSE	_VC[+57]EQPEHMVAHSSR_	_VC[Carbamidomethyl]EQPEHMVAHSSR_	417.441	0	331796	noloss	5	y	2	279.143	9.50079	TRUE	tr	F6UME0	F6UME0	F6UME0_CANLF	Uncharacterized protein	Canis lupus familiaris	9615	LOC611458	3	1	uniprot_Canis_lupus_9615_october2021
20171129_DDA_POOL	4		_VC[+57]EQPEHMVAHSSR_		TRUE	_VC[Carbamidomethyl]EQPEHMVAHSSR_	VCEQPEHMVAHSSR	-28.3012	0.758493	-28.301167|NaN	F6UME0	FALSE	_VC[+57]EQPEHMVAHSSR_	_VC[Carbamidomethyl]EQPEHMVAHSSR_	417.441	0	331796	noloss	6	y	2	328.677	5.17748	TRUE	tr	F6UME0	F6UME0	F6UME0_CANLF	Uncharacterized protein	Canis lupus familiaris	9615	LOC611458	3	1	uniprot_Canis_lupus_9615_october2021
20171129_DDA_POOL	4		_VC[+57]EQPEHMVAHSSR_		TRUE	_VC[Carbamidomethyl]EQPEHMVAHSSR_	VCEQPEHMVAHSSR	-28.3012	0.758493	-28.301167|NaN	F6UME0	FALSE	_VC[+57]EQPEHMVAHSSR_	_VC[Carbamidomethyl]EQPEHMVAHSSR_	417.441	0	331796	noloss	3	y	1	349.183	76.5359	FALSE	tr	F6UME0	F6UME0	F6UME0_CANLF	Uncharacterized protein	Canis lupus familiaris	9615	LOC611458	3	1	uniprot_Canis_lupus_9615_october2021
20171129_DDA_POOL	4		_VC[+57]EQPEHMVAHSSR_		TRUE	_VC[Carbamidomethyl]EQPEHMVAHSSR_	VCEQPEHMVAHSSR	-28.3012	0.758493	-28.301167|NaN	F6UME0	FALSE	_VC[+57]EQPEHMVAHSSR_	_VC[Carbamidomethyl]EQPEHMVAHSSR_	417.441	0	331796	noloss	10	y	3	384.186	8.40415	TRUE	tr	F6UME0	F6UME0	F6UME0_CANLF	Uncharacterized protein	Canis lupus familiaris	9615	LOC611458	3	1	uniprot_Canis_lupus_9615_october2021
20171129_DDA_POOL	4		_VC[+57]EQPEHMVAHSSR_		TRUE	_VC[Carbamidomethyl]EQPEHMVAHSSR_	VCEQPEHMVAHSSR	-28.3012	0.758493	-28.301167|NaN	F6UME0	FALSE	_VC[+57]EQPEHMVAHSSR_	_VC[Carbamidomethyl]EQPEHMVAHSSR_	417.441	0	331796	noloss	7	y	2	394.198	8.12968	TRUE	tr	F6UME0	F6UME0	F6UME0_CANLF	Uncharacterized protein	Canis lupus familiaris	9615	LOC611458	3	1	uniprot_Canis_lupus_9615_october2021
20171129_DDA_POOL	4		_VC[+57]EQPEHMVAHSSR_		TRUE	_VC[Carbamidomethyl]EQPEHMVAHSSR_	VCEQPEHMVAHSSR	-28.3012	0.758493	-28.301167|NaN	F6UME0	FALSE	_VC[+57]EQPEHMVAHSSR_	_VC[Carbamidomethyl]EQPEHMVAHSSR_	417.441	0	331796	NH3	11	y	3	421.196	4.63641	TRUE	tr	F6UME0	F6UME0	F6UME0_CANLF	Uncharacterized protein	Canis lupus familiaris	9615	LOC611458	3	1	uniprot_Canis_lupus_9615_october2021
20171129_DDA_POOL	4		_VC[+57]EQPEHMVAHSSR_		TRUE	_VC[Carbamidomethyl]EQPEHMVAHSSR_	VCEQPEHMVAHSSR	-28.3012	0.758493	-28.301167|NaN	F6UME0	FALSE	_VC[+57]EQPEHMVAHSSR_	_VC[Carbamidomethyl]EQPEHMVAHSSR_	417.441	0	331796	noloss	8	y	2	462.727	52.9715	FALSE	tr	F6UME0	F6UME0	F6UME0_CANLF	Uncharacterized protein	Canis lupus familiaris	9615	LOC611458	3	1	uniprot_Canis_lupus_9615_october2021
20171129_DDA_POOL	4		_VC[+57]EQPEHMVAHSSR_		TRUE	_VC[Carbamidomethyl]EQPEHMVAHSSR_	VCEQPEHMVAHSSR	-28.3012	0.758493	-28.301167|NaN	F6UME0	FALSE	_VC[+57]EQPEHMVAHSSR_	_VC[Carbamidomethyl]EQPEHMVAHSSR_	417.441	0	331796	noloss	4	y	1	486.242	52.6486	FALSE	tr	F6UME0	F6UME0	F6UME0_CANLF	Uncharacterized protein	Canis lupus familiaris	9615	LOC611458	3	1	uniprot_Canis_lupus_9615_october2021
20171129_DDA_POOL	4		_VC[+57]EQPEHMVAHSSR_		TRUE	_VC[Carbamidomethyl]EQPEHMVAHSSR_	VCEQPEHMVAHSSR	-28.3012	0.758493	-28.301167|NaN	F6UME0	FALSE	_VC[+57]EQPEHMVAHSSR_	_VC[Carbamidomethyl]EQPEHMVAHSSR_	417.441	0	331796	H2O	9	y	2	518.243	5.66514	TRUE	tr	F6UME0	F6UME0	F6UME0_CANLF	Uncharacterized protein	Canis lupus familiaris	9615	LOC611458	3	1	uniprot_Canis_lupus_9615_october2021
20171129_DDA_POOL	4		_VC[+57]EQPEHMVAHSSR_		TRUE	_VC[Carbamidomethyl]EQPEHMVAHSSR_	VCEQPEHMVAHSSR	-28.3012	0.758493	-28.301167|NaN	F6UME0	FALSE	_VC[+57]EQPEHMVAHSSR_	_VC[Carbamidomethyl]EQPEHMVAHSSR_	417.441	0	331796	noloss	9	y	2	527.248	9.68001	TRUE	tr	F6UME0	F6UME0	F6UME0_CANLF	Uncharacterized protein	Canis lupus familiaris	9615	LOC611458	3	1	uniprot_Canis_lupus_9615_october2021
20171129_DDA_POOL	4		_VC[+57]EQPEHMVAHSSR_		TRUE	_VC[Carbamidomethyl]EQPEHMVAHSSR_	VCEQPEHMVAHSSR	-28.3012	0.758493	-28.301167|NaN	F6UME0	FALSE	_VC[+57]EQPEHMVAHSSR_	_VC[Carbamidomethyl]EQPEHMVAHSSR_	417.441	0	331796	NH3	5	y	1	540.252	6.21314	TRUE	tr	F6UME0	F6UME0	F6UME0_CANLF	Uncharacterized protein	Canis lupus familiaris	9615	LOC611458	3	1	uniprot_Canis_lupus_9615_october2021
20171129_DDA_POOL	4		_VC[+57]EQPEHMVAHSSR_		TRUE	_VC[Carbamidomethyl]EQPEHMVAHSSR_	VCEQPEHMVAHSSR	-28.3012	0.758493	-28.301167|NaN	F6UME0	FALSE	_VC[+57]EQPEHMVAHSSR_	_VC[Carbamidomethyl]EQPEHMVAHSSR_	417.441	0	331796	noloss	5	y	1	557.279	94.5496	FALSE	tr	F6UME0	F6UME0	F6UME0_CANLF	Uncharacterized protein	Canis lupus familiaris	9615	LOC611458	3	1	uniprot_Canis_lupus_9615_october2021
20171129_DDA_POOL	4		_VC[+57]EQPEHMVAHSSR_		TRUE	_VC[Carbamidomethyl]EQPEHMVAHSSR_	VCEQPEHMVAHSSR	-28.3012	0.758493	-28.301167|NaN	F6UME0	FALSE	_VC[+57]EQPEHMVAHSSR_	_VC[Carbamidomethyl]EQPEHMVAHSSR_	417.441	0	331796	noloss	10	y	2	575.775	43.8818	TRUE	tr	F6UME0	F6UME0	F6UME0_CANLF	Uncharacterized protein	Canis lupus familiaris	9615	LOC611458	3	1	uniprot_Canis_lupus_9615_october2021
20171129_DDA_POOL	4		_VC[+57]EQPEHMVAHSSR_		TRUE	_VC[Carbamidomethyl]EQPEHMVAHSSR_	VCEQPEHMVAHSSR	-28.3012	0.758493	-28.301167|NaN	F6UME0	FALSE	_VC[+57]EQPEHMVAHSSR_	_VC[Carbamidomethyl]EQPEHMVAHSSR_	417.441	0	331796	H2O	11	y	2	630.799	20.8277	TRUE	tr	F6UME0	F6UME0	F6UME0_CANLF	Uncharacterized protein	Canis lupus familiaris	9615	LOC611458	3	1	uniprot_Canis_lupus_9615_october2021
20171129_DDA_POOL	4		_VC[+57]EQPEHMVAHSSR_		TRUE	_VC[Carbamidomethyl]EQPEHMVAHSSR_	VCEQPEHMVAHSSR	-28.3012	0.758493	-28.301167|NaN	F6UME0	FALSE	_VC[+57]EQPEHMVAHSSR_	_VC[Carbamidomethyl]EQPEHMVAHSSR_	417.441	0	331796	NH3	11	y	2	631.291	39.2406	TRUE	tr	F6UME0	F6UME0	F6UME0_CANLF	Uncharacterized protein	Canis lupus familiaris	9615	LOC611458	3	1	uniprot_Canis_lupus_9615_october2021
20171129_DDA_POOL	4		_VC[+57]EQPEHMVAHSSR_		TRUE	_VC[Carbamidomethyl]EQPEHMVAHSSR_	VCEQPEHMVAHSSR	-28.3012	0.758493	-28.301167|NaN	F6UME0	FALSE	_VC[+57]EQPEHMVAHSSR_	_VC[Carbamidomethyl]EQPEHMVAHSSR_	417.441	0	331796	noloss	6	y	1	656.347	100	FALSE	tr	F6UME0	F6UME0	F6UME0_CANLF	Uncharacterized protein	Canis lupus familiaris	9615	LOC611458	3	1	uniprot_Canis_lupus_9615_october2021
20171129_DDA_POOL	4		_VC[+57]EQPEHMVAHSSR_		TRUE	_VC[Carbamidomethyl]EQPEHMVAHSSR_	VCEQPEHMVAHSSR	-28.3012	0.758493	-28.301167|NaN	F6UME0	FALSE	_VC[+57]EQPEHMVAHSSR_	_VC[Carbamidomethyl]EQPEHMVAHSSR_	417.441	0	331796	noloss	7	y	1	787.388	66.8094	FALSE	tr	F6UME0	F6UME0	F6UME0_CANLF	Uncharacterized protein	Canis lupus familiaris	9615	LOC611458	3	1	uniprot_Canis_lupus_9615_october2021
20171129_DDA_POOL	4		_VC[+57]EQPEHMVAHSSR_		TRUE	_VC[Carbamidomethyl]EQPEHMVAHSSR_	VCEQPEHMVAHSSR	-28.3012	0.758493	-28.301167|NaN	F6UME0	FALSE	_VC[+57]EQPEHMVAHSSR_	_VC[Carbamidomethyl]EQPEHMVAHSSR_	417.441	0	331796	noloss	8	y	1	924.447	30.5887	TRUE	tr	F6UME0	F6UME0	F6UME0_CANLF	Uncharacterized protein	Canis lupus familiaris	9615	LOC611458	3	1	uniprot_Canis_lupus_9615_october2021
20171129_DDA_POOL	3		_THQLTPEVMSK_		TRUE	_THQLTPEVMSK_	THQLTPEVMSK	-4.42147	0.746007	-4.4214716|NaN	F6UME0	FALSE	_THQLTPEVMSK_	_THQLTPEVMSK_	424.22	0	400789	noloss	4	b	2	240.632	11.7893	TRUE	tr	F6UME0	F6UME0	F6UME0_CANLF	Uncharacterized protein	Canis lupus familiaris	9615	LOC611458	3	1	uniprot_Canis_lupus_9615_october2021
20171129_DDA_POOL	3		_THQLTPEVMSK_		TRUE	_THQLTPEVMSK_	THQLTPEVMSK	-4.42147	0.746007	-4.4214716|NaN	F6UME0	FALSE	_THQLTPEVMSK_	_THQLTPEVMSK_	424.22	0	400789	NH3	5	b	2	282.642	3.02635	TRUE	tr	F6UME0	F6UME0	F6UME0_CANLF	Uncharacterized protein	Canis lupus familiaris	9615	LOC611458	3	1	uniprot_Canis_lupus_9615_october2021
20171129_DDA_POOL	3		_THQLTPEVMSK_		TRUE	_THQLTPEVMSK_	THQLTPEVMSK	-4.42147	0.746007	-4.4214716|NaN	F6UME0	FALSE	_THQLTPEVMSK_	_THQLTPEVMSK_	424.22	0	400789	noloss	5	b	2	291.156	17.6103	TRUE	tr	F6UME0	F6UME0	F6UME0_CANLF	Uncharacterized protein	Canis lupus familiaris	9615	LOC611458	3	1	uniprot_Canis_lupus_9615_october2021
20171129_DDA_POOL	3		_THQLTPEVMSK_		TRUE	_THQLTPEVMSK_	THQLTPEVMSK	-4.42147	0.746007	-4.4214716|NaN	F6UME0	FALSE	_THQLTPEVMSK_	_THQLTPEVMSK_	424.22	0	400789	noloss	6	y	2	345.678	25.36	FALSE	tr	F6UME0	F6UME0	F6UME0_CANLF	Uncharacterized protein	Canis lupus familiaris	9615	LOC611458	3	1	uniprot_Canis_lupus_9615_october2021
20171129_DDA_POOL	3		_THQLTPEVMSK_		TRUE	_THQLTPEVMSK_	THQLTPEVMSK	-4.42147	0.746007	-4.4214716|NaN	F6UME0	FALSE	_THQLTPEVMSK_	_THQLTPEVMSK_	424.22	0	400789	noloss	3	y	1	365.185	46.1974	FALSE	tr	F6UME0	F6UME0	F6UME0_CANLF	Uncharacterized protein	Canis lupus familiaris	9615	LOC611458	3	1	uniprot_Canis_lupus_9615_october2021
20171129_DDA_POOL	3		_THQLTPEVMSK_		TRUE	_THQLTPEVMSK_	THQLTPEVMSK	-4.42147	0.746007	-4.4214716|NaN	F6UME0	FALSE	_THQLTPEVMSK_	_THQLTPEVMSK_	424.22	0	400789	noloss	3	b	1	367.172	100	FALSE	tr	F6UME0	F6UME0	F6UME0_CANLF	Uncharacterized protein	Canis lupus familiaris	9615	LOC611458	3	1	uniprot_Canis_lupus_9615_october2021
20171129_DDA_POOL	3		_THQLTPEVMSK_		TRUE	_THQLTPEVMSK_	THQLTPEVMSK	-4.42147	0.746007	-4.4214716|NaN	F6UME0	FALSE	_THQLTPEVMSK_	_THQLTPEVMSK_	424.22	0	400789	noloss	4	y	1	464.254	32.9335	FALSE	tr	F6UME0	F6UME0	F6UME0_CANLF	Uncharacterized protein	Canis lupus familiaris	9615	LOC611458	3	1	uniprot_Canis_lupus_9615_october2021
20171129_DDA_POOL	3		_THQLTPEVMSK_		TRUE	_THQLTPEVMSK_	THQLTPEVMSK	-4.42147	0.746007	-4.4214716|NaN	F6UME0	FALSE	_THQLTPEVMSK_	_THQLTPEVMSK_	424.22	0	400789	noloss	4	b	1	480.257	34.5665	FALSE	tr	F6UME0	F6UME0	F6UME0_CANLF	Uncharacterized protein	Canis lupus familiaris	9615	LOC611458	3	1	uniprot_Canis_lupus_9615_october2021
20171129_DDA_POOL	3		_THQLTPEVMSK_		TRUE	_THQLTPEVMSK_	THQLTPEVMSK	-4.42147	0.746007	-4.4214716|NaN	F6UME0	FALSE	_THQLTPEVMSK_	_THQLTPEVMSK_	424.22	0	400789	H2O	5	b	1	563.294	15.256	TRUE	tr	F6UME0	F6UME0	F6UME0_CANLF	Uncharacterized protein	Canis lupus familiaris	9615	LOC611458	3	1	uniprot_Canis_lupus_9615_october2021
20171129_DDA_POOL	3		_THQLTPEVMSK_		TRUE	_THQLTPEVMSK_	THQLTPEVMSK	-4.42147	0.746007	-4.4214716|NaN	F6UME0	FALSE	_THQLTPEVMSK_	_THQLTPEVMSK_	424.22	0	400789	noloss	5	b	1	581.304	7.92263	TRUE	tr	F6UME0	F6UME0	F6UME0_CANLF	Uncharacterized protein	Canis lupus familiaris	9615	LOC611458	3	1	uniprot_Canis_lupus_9615_october2021
20171129_DDA_POOL	3		_THQLTPEVMSK_		TRUE	_THQLTPEVMSK_	THQLTPEVMSK	-4.42147	0.746007	-4.4214716|NaN	F6UME0	FALSE	_THQLTPEVMSK_	_THQLTPEVMSK_	424.22	0	400789	noloss	5	y	1	593.296	18.216	TRUE	tr	F6UME0	F6UME0	F6UME0_CANLF	Uncharacterized protein	Canis lupus familiaris	9615	LOC611458	3	1	uniprot_Canis_lupus_9615_october2021
20171129_DDA_POOL	3		_THQLTPEVMSK_		TRUE	_THQLTPEVMSK_	THQLTPEVMSK	-4.42147	0.746007	-4.4214716|NaN	F6UME0	FALSE	_THQLTPEVMSK_	_THQLTPEVMSK_	424.22	0	400789	noloss	6	y	1	690.349	41.2464	FALSE	tr	F6UME0	F6UME0	F6UME0_CANLF	Uncharacterized protein	Canis lupus familiaris	9615	LOC611458	3	1	uniprot_Canis_lupus_9615_october2021
20171129_DDA_POOL	3		_TYHVGEQWQK_		TRUE	_TYHVGEQWQK_	TYHVGEQWQK	-2.52896	0.728398	-2.52896|NaN	Q28275-1	FALSE	_TYHVGEQWQK_	_TYHVGEQWQK_	425.875	0	1.01105e+06	NH3	3	y	2	222.616	5.02183	TRUE	sp	Q28275-1	Q28275-1	FINC_CANLF	Isoform 1 of Fibronectin	Canis lupus familiaris	9615	FN1			uniprot_Canis_lupus_9615_october2021
20171129_DDA_POOL	3		_TYHVGEQWQK_		TRUE	_TYHVGEQWQK_	TYHVGEQWQK	-2.52896	0.728398	-2.52896|NaN	Q28275-1	FALSE	_TYHVGEQWQK_	_TYHVGEQWQK_	425.875	0	1.01105e+06	H2O	3	b	1	384.167	44.7711	FALSE	sp	Q28275-1	Q28275-1	FINC_CANLF	Isoform 1 of Fibronectin	Canis lupus familiaris	9615	FN1			uniprot_Canis_lupus_9615_october2021
20171129_DDA_POOL	3		_TYHVGEQWQK_		TRUE	_TYHVGEQWQK_	TYHVGEQWQK	-2.52896	0.728398	-2.52896|NaN	Q28275-1	FALSE	_TYHVGEQWQK_	_TYHVGEQWQK_	425.875	0	1.01105e+06	noloss	3	b	1	402.177	100	FALSE	sp	Q28275-1	Q28275-1	FINC_CANLF	Isoform 1 of Fibronectin	Canis lupus familiaris	9615	FN1			uniprot_Canis_lupus_9615_october2021
20171129_DDA_POOL	3		_TYHVGEQWQK_		TRUE	_TYHVGEQWQK_	TYHVGEQWQK	-2.52896	0.728398	-2.52896|NaN	Q28275-1	FALSE	_TYHVGEQWQK_	_TYHVGEQWQK_	425.875	0	1.01105e+06	noloss	3	y	1	461.251	39.3412	FALSE	sp	Q28275-1	Q28275-1	FINC_CANLF	Isoform 1 of Fibronectin	Canis lupus familiaris	9615	FN1			uniprot_Canis_lupus_9615_october2021
20171129_DDA_POOL	3		_TYHVGEQWQK_		TRUE	_TYHVGEQWQK_	TYHVGEQWQK	-2.52896	0.728398	-2.52896|NaN	Q28275-1	FALSE	_TYHVGEQWQK_	_TYHVGEQWQK_	425.875	0	1.01105e+06	NH3	8	y	2	497.741	10.8657	TRUE	sp	Q28275-1	Q28275-1	FINC_CANLF	Isoform 1 of Fibronectin	Canis lupus familiaris	9615	FN1			uniprot_Canis_lupus_9615_october2021
20171129_DDA_POOL	3		_TYHVGEQWQK_		TRUE	_TYHVGEQWQK_	TYHVGEQWQK	-2.52896	0.728398	-2.52896|NaN	Q28275-1	FALSE	_TYHVGEQWQK_	_TYHVGEQWQK_	425.875	0	1.01105e+06	noloss	4	b	1	501.246	12.5098	TRUE	sp	Q28275-1	Q28275-1	FINC_CANLF	Isoform 1 of Fibronectin	Canis lupus familiaris	9615	FN1			uniprot_Canis_lupus_9615_october2021
20171129_DDA_POOL	3		_TYHVGEQWQK_		TRUE	_TYHVGEQWQK_	TYHVGEQWQK	-2.52896	0.728398	-2.52896|NaN	Q28275-1	FALSE	_TYHVGEQWQK_	_TYHVGEQWQK_	425.875	0	1.01105e+06	noloss	8	y	2	506.254	14.1139	TRUE	sp	Q28275-1	Q28275-1	FINC_CANLF	Isoform 1 of Fibronectin	Canis lupus familiaris	9615	FN1			uniprot_Canis_lupus_9615_october2021
20171129_DDA_POOL	3		_TYHVGEQWQK_		TRUE	_TYHVGEQWQK_	TYHVGEQWQK	-2.52896	0.728398	-2.52896|NaN	Q28275-1	FALSE	_TYHVGEQWQK_	_TYHVGEQWQK_	425.875	0	1.01105e+06	H2O	5	b	1	540.257	8.45533	TRUE	sp	Q28275-1	Q28275-1	FINC_CANLF	Isoform 1 of Fibronectin	Canis lupus familiaris	9615	FN1			uniprot_Canis_lupus_9615_october2021
20171129_DDA_POOL	3		_TYHVGEQWQK_		TRUE	_TYHVGEQWQK_	TYHVGEQWQK	-2.52896	0.728398	-2.52896|NaN	Q28275-1	FALSE	_TYHVGEQWQK_	_TYHVGEQWQK_	425.875	0	1.01105e+06	noloss	5	b	1	558.267	22.0928	TRUE	sp	Q28275-1	Q28275-1	FINC_CANLF	Isoform 1 of Fibronectin	Canis lupus familiaris	9615	FN1			uniprot_Canis_lupus_9615_october2021
20171129_DDA_POOL	3		_TYHVGEQWQK_		TRUE	_TYHVGEQWQK_	TYHVGEQWQK	-2.52896	0.728398	-2.52896|NaN	Q28275-1	FALSE	_TYHVGEQWQK_	_TYHVGEQWQK_	425.875	0	1.01105e+06	NH3	4	y	1	572.283	51.0757	FALSE	sp	Q28275-1	Q28275-1	FINC_CANLF	Isoform 1 of Fibronectin	Canis lupus familiaris	9615	FN1			uniprot_Canis_lupus_9615_october2021
20171129_DDA_POOL	3		_TYHVGEQWQK_		TRUE	_TYHVGEQWQK_	TYHVGEQWQK	-2.52896	0.728398	-2.52896|NaN	Q28275-1	FALSE	_TYHVGEQWQK_	_TYHVGEQWQK_	425.875	0	1.01105e+06	NH3	9	y	2	579.272	5.13447	TRUE	sp	Q28275-1	Q28275-1	FINC_CANLF	Isoform 1 of Fibronectin	Canis lupus familiaris	9615	FN1			uniprot_Canis_lupus_9615_october2021
20171129_DDA_POOL	3		_TYHVGEQWQK_		TRUE	_TYHVGEQWQK_	TYHVGEQWQK	-2.52896	0.728398	-2.52896|NaN	Q28275-1	FALSE	_TYHVGEQWQK_	_TYHVGEQWQK_	425.875	0	1.01105e+06	noloss	4	y	1	589.309	9.36662	TRUE	sp	Q28275-1	Q28275-1	FINC_CANLF	Isoform 1 of Fibronectin	Canis lupus familiaris	9615	FN1			uniprot_Canis_lupus_9615_october2021
20171129_DDA_POOL	3		_TYHVGEQWQK_		TRUE	_TYHVGEQWQK_	TYHVGEQWQK	-2.52896	0.728398	-2.52896|NaN	Q28275-1	FALSE	_TYHVGEQWQK_	_TYHVGEQWQK_	425.875	0	1.01105e+06	H2O	6	b	1	669.299	4.82505	TRUE	sp	Q28275-1	Q28275-1	FINC_CANLF	Isoform 1 of Fibronectin	Canis lupus familiaris	9615	FN1			uniprot_Canis_lupus_9615_october2021
20171129_DDA_POOL	3		_TYHVGEQWQK_		TRUE	_TYHVGEQWQK_	TYHVGEQWQK	-2.52896	0.728398	-2.52896|NaN	Q28275-1	FALSE	_TYHVGEQWQK_	_TYHVGEQWQK_	425.875	0	1.01105e+06	noloss	6	b	1	687.31	18.7628	TRUE	sp	Q28275-1	Q28275-1	FINC_CANLF	Isoform 1 of Fibronectin	Canis lupus familiaris	9615	FN1			uniprot_Canis_lupus_9615_october2021
20171129_DDA_POOL	3		_TYHVGEQWQK_		TRUE	_TYHVGEQWQK_	TYHVGEQWQK	-2.52896	0.728398	-2.52896|NaN	Q28275-1	FALSE	_TYHVGEQWQK_	_TYHVGEQWQK_	425.875	0	1.01105e+06	NH3	6	y	1	758.347	21.9102	TRUE	sp	Q28275-1	Q28275-1	FINC_CANLF	Isoform 1 of Fibronectin	Canis lupus familiaris	9615	FN1			uniprot_Canis_lupus_9615_october2021
20171129_DDA_POOL	3		_TYHVGEQWQK_		TRUE	_TYHVGEQWQK_	TYHVGEQWQK	-2.52896	0.728398	-2.52896|NaN	Q28275-1	FALSE	_TYHVGEQWQK_	_TYHVGEQWQK_	425.875	0	1.01105e+06	noloss	6	y	1	775.373	27.5276	FALSE	sp	Q28275-1	Q28275-1	FINC_CANLF	Isoform 1 of Fibronectin	Canis lupus familiaris	9615	FN1			uniprot_Canis_lupus_9615_october2021
20171129_DDA_POOL	3		_TYHVGEQWQK_		TRUE	_TYHVGEQWQK_	TYHVGEQWQK	-2.52896	0.728398	-2.52896|NaN	Q28275-1	FALSE	_TYHVGEQWQK_	_TYHVGEQWQK_	425.875	0	1.01105e+06	noloss	7	b	1	815.368	4.6328	TRUE	sp	Q28275-1	Q28275-1	FINC_CANLF	Isoform 1 of Fibronectin	Canis lupus familiaris	9615	FN1			uniprot_Canis_lupus_9615_october2021
20171129_DDA_POOL	3		_TYHVGEQWQK_		TRUE	_TYHVGEQWQK_	TYHVGEQWQK	-2.52896	0.728398	-2.52896|NaN	Q28275-1	FALSE	_TYHVGEQWQK_	_TYHVGEQWQK_	425.875	0	1.01105e+06	H2O	7	y	1	856.431	3.58224	TRUE	sp	Q28275-1	Q28275-1	FINC_CANLF	Isoform 1 of Fibronectin	Canis lupus familiaris	9615	FN1			uniprot_Canis_lupus_9615_october2021
20171129_DDA_POOL	3		_TYHVGEQWQK_		TRUE	_TYHVGEQWQK_	TYHVGEQWQK	-2.52896	0.728398	-2.52896|NaN	Q28275-1	FALSE	_TYHVGEQWQK_	_TYHVGEQWQK_	425.875	0	1.01105e+06	NH3	7	y	1	857.415	19.2627	TRUE	sp	Q28275-1	Q28275-1	FINC_CANLF	Isoform 1 of Fibronectin	Canis lupus familiaris	9615	FN1			uniprot_Canis_lupus_9615_october2021
20171129_DDA_POOL	3		_TYHVGEQWQK_		TRUE	_TYHVGEQWQK_	TYHVGEQWQK	-2.52896	0.728398	-2.52896|NaN	Q28275-1	FALSE	_TYHVGEQWQK_	_TYHVGEQWQK_	425.875	0	1.01105e+06	noloss	7	y	1	874.442	24.2996	FALSE	sp	Q28275-1	Q28275-1	FINC_CANLF	Isoform 1 of Fibronectin	Canis lupus familiaris	9615	FN1			uniprot_Canis_lupus_9615_october2021
20171129_DDA_POOL	3		_TYHVGEQWQK_		TRUE	_TYHVGEQWQK_	TYHVGEQWQK	-2.52896	0.728398	-2.52896|NaN	Q28275-1	FALSE	_TYHVGEQWQK_	_TYHVGEQWQK_	425.875	0	1.01105e+06	H2O	5	b	2	270.632	5.15434	TRUE	sp	Q28275-1	Q28275-1	FINC_CANLF	Isoform 1 of Fibronectin	Canis lupus familiaris	9615	FN1			uniprot_Canis_lupus_9615_october2021
20171129_DDA_POOL	3		_TYHVGEQWQK_		TRUE	_TYHVGEQWQK_	TYHVGEQWQK	-2.52896	0.728398	-2.52896|NaN	Q28275-1	FALSE	_TYHVGEQWQK_	_TYHVGEQWQK_	425.875	0	1.01105e+06	H2O	7	y	3	286.149	5.62211	TRUE	sp	Q28275-1	Q28275-1	FINC_CANLF	Isoform 1 of Fibronectin	Canis lupus familiaris	9615	FN1			uniprot_Canis_lupus_9615_october2021
20171129_DDA_POOL	3		_TYHVGEQWQK_		TRUE	_TYHVGEQWQK_	TYHVGEQWQK	-2.52896	0.728398	-2.52896|NaN	Q28275-1	FALSE	_TYHVGEQWQK_	_TYHVGEQWQK_	425.875	0	1.01105e+06	H2O	6	b	2	335.153	5.42464	TRUE	sp	Q28275-1	Q28275-1	FINC_CANLF	Isoform 1 of Fibronectin	Canis lupus familiaris	9615	FN1			uniprot_Canis_lupus_9615_october2021
20171129_DDA_POOL	3		_TYHVGEQWQK_		TRUE	_TYHVGEQWQK_	TYHVGEQWQK	-2.52896	0.728398	-2.52896|NaN	Q28275-1	FALSE	_TYHVGEQWQK_	_TYHVGEQWQK_	425.875	0	1.01105e+06	NH3	3	y	1	444.224	5.18395	TRUE	sp	Q28275-1	Q28275-1	FINC_CANLF	Isoform 1 of Fibronectin	Canis lupus familiaris	9615	FN1			uniprot_Canis_lupus_9615_october2021
20171129_DDA_POOL	3		_TYHVGEQWQK_		TRUE	_TYHVGEQWQK_	TYHVGEQWQK	-2.52896	0.728398	-2.52896|NaN	Q28275-1	FALSE	_TYHVGEQWQK_	_TYHVGEQWQK_	425.875	0	1.01105e+06	H2O	4	b	1	483.235	3.81354	TRUE	sp	Q28275-1	Q28275-1	FINC_CANLF	Isoform 1 of Fibronectin	Canis lupus familiaris	9615	FN1			uniprot_Canis_lupus_9615_october2021
20171129_DDA_POOL	3		_TYHVGEQWQK_		TRUE	_TYHVGEQWQK_	TYHVGEQWQK	-2.52896	0.728398	-2.52896|NaN	Q28275-1	FALSE	_TYHVGEQWQK_	_TYHVGEQWQK_	425.875	0	1.01105e+06	H2O	6	y	1	757.363	4.14165	TRUE	sp	Q28275-1	Q28275-1	FINC_CANLF	Isoform 1 of Fibronectin	Canis lupus familiaris	9615	FN1			uniprot_Canis_lupus_9615_october2021
20171129_DDA_POOL	3		_TYHVGEQWQK_		TRUE	_TYHVGEQWQK_	TYHVGEQWQK	-2.52896	0.728398	-2.52896|NaN	Q28275-1	FALSE	_TYHVGEQWQK_	_TYHVGEQWQK_	425.875	0	1.01105e+06	H2O	7	b	1	797.358	4.05041	TRUE	sp	Q28275-1	Q28275-1	FINC_CANLF	Isoform 1 of Fibronectin	Canis lupus familiaris	9615	FN1			uniprot_Canis_lupus_9615_october2021
20171129_DDA_POOL	3		_LIVHNGYC[+57]DGR_		TRUE	_LIVHNGYC[Carbamidomethyl]DGR_	LIVHNGYCDGR	-5.05799	0.743425	-5.057993|NaN	A0A5F4CED7;F1Q4D9	FALSE	_LIVHNGYC[+57]DGR_	_LIVHNGYC[Carbamidomethyl]DGR_	435.212	0	624188	NH3	3	y	1	330.141	2.11077	TRUE	tr	A0A5F4CED7;F1Q4D9	A0A5F4CED7;F1Q4D9	A0A5F4CED7_CANLF;F1Q4D9_CANLF	Plasma retinol-binding protein	Canis lupus familiaris	9615	RBP4	3	1;2	uniprot_Canis_lupus_9615_october2021
20171129_DDA_POOL	3		_LIVHNGYC[+57]DGR_		TRUE	_LIVHNGYC[Carbamidomethyl]DGR_	LIVHNGYCDGR	-5.05799	0.743425	-5.057993|NaN	A0A5F4CED7;F1Q4D9	FALSE	_LIVHNGYC[+57]DGR_	_LIVHNGYC[Carbamidomethyl]DGR_	435.212	0	624188	noloss	3	y	1	347.167	23.0221	FALSE	tr	A0A5F4CED7;F1Q4D9	A0A5F4CED7;F1Q4D9	A0A5F4CED7_CANLF;F1Q4D9_CANLF	Plasma retinol-binding protein	Canis lupus familiaris	9615	RBP4	3	1;2	uniprot_Canis_lupus_9615_october2021
20171129_DDA_POOL	3		_LIVHNGYC[+57]DGR_		TRUE	_LIVHNGYC[Carbamidomethyl]DGR_	LIVHNGYCDGR	-5.05799	0.743425	-5.057993|NaN	A0A5F4CED7;F1Q4D9	FALSE	_LIVHNGYC[+57]DGR_	_LIVHNGYC[Carbamidomethyl]DGR_	435.212	0	624188	H2O	8	y	2	480.691	3.61767	TRUE	tr	A0A5F4CED7;F1Q4D9	A0A5F4CED7;F1Q4D9	A0A5F4CED7_CANLF;F1Q4D9_CANLF	Plasma retinol-binding protein	Canis lupus familiaris	9615	RBP4	3	1;2	uniprot_Canis_lupus_9615_october2021
20171129_DDA_POOL	3		_LIVHNGYC[+57]DGR_		TRUE	_LIVHNGYC[Carbamidomethyl]DGR_	LIVHNGYCDGR	-5.05799	0.743425	-5.057993|NaN	A0A5F4CED7;F1Q4D9	FALSE	_LIVHNGYC[+57]DGR_	_LIVHNGYC[Carbamidomethyl]DGR_	435.212	0	624188	NH3	8	y	2	481.183	28.2401	FALSE	tr	A0A5F4CED7;F1Q4D9	A0A5F4CED7;F1Q4D9	A0A5F4CED7_CANLF;F1Q4D9_CANLF	Plasma retinol-binding protein	Canis lupus familiaris	9615	RBP4	3	1;2	uniprot_Canis_lupus_9615_october2021
20171129_DDA_POOL	3		_LIVHNGYC[+57]DGR_		TRUE	_LIVHNGYC[Carbamidomethyl]DGR_	LIVHNGYCDGR	-5.05799	0.743425	-5.057993|NaN	A0A5F4CED7;F1Q4D9	FALSE	_LIVHNGYC[+57]DGR_	_LIVHNGYC[Carbamidomethyl]DGR_	435.212	0	624188	noloss	8	y	2	489.696	62.9081	FALSE	tr	A0A5F4CED7;F1Q4D9	A0A5F4CED7;F1Q4D9	A0A5F4CED7_CANLF;F1Q4D9_CANLF	Plasma retinol-binding protein	Canis lupus familiaris	9615	RBP4	3	1;2	uniprot_Canis_lupus_9615_october2021
20171129_DDA_POOL	3		_LIVHNGYC[+57]DGR_		TRUE	_LIVHNGYC[Carbamidomethyl]DGR_	LIVHNGYCDGR	-5.05799	0.743425	-5.057993|NaN	A0A5F4CED7;F1Q4D9	FALSE	_LIVHNGYC[+57]DGR_	_LIVHNGYC[Carbamidomethyl]DGR_	435.212	0	624188	noloss	4	y	1	507.198	35.1573	FALSE	tr	A0A5F4CED7;F1Q4D9	A0A5F4CED7;F1Q4D9	A0A5F4CED7_CANLF;F1Q4D9_CANLF	Plasma retinol-binding protein	Canis lupus familiaris	9615	RBP4	3	1;2	uniprot_Canis_lupus_9615_october2021
20171129_DDA_POOL	3		_LIVHNGYC[+57]DGR_		TRUE	_LIVHNGYC[Carbamidomethyl]DGR_	LIVHNGYCDGR	-5.05799	0.743425	-5.057993|NaN	A0A5F4CED7;F1Q4D9	FALSE	_LIVHNGYC[+57]DGR_	_LIVHNGYC[Carbamidomethyl]DGR_	435.212	0	624188	NH3	9	y	2	530.717	3.43587	TRUE	tr	A0A5F4CED7;F1Q4D9	A0A5F4CED7;F1Q4D9	A0A5F4CED7_CANLF;F1Q4D9_CANLF	Plasma retinol-binding protein	Canis lupus familiaris	9615	RBP4	3	1;2	uniprot_Canis_lupus_9615_october2021
20171129_DDA_POOL	3		_LIVHNGYC[+57]DGR_		TRUE	_LIVHNGYC[Carbamidomethyl]DGR_	LIVHNGYCDGR	-5.05799	0.743425	-5.057993|NaN	A0A5F4CED7;F1Q4D9	FALSE	_LIVHNGYC[+57]DGR_	_LIVHNGYC[Carbamidomethyl]DGR_	435.212	0	624188	noloss	9	y	2	539.23	6.40496	TRUE	tr	A0A5F4CED7;F1Q4D9	A0A5F4CED7;F1Q4D9	A0A5F4CED7_CANLF;F1Q4D9_CANLF	Plasma retinol-binding protein	Canis lupus familiaris	9615	RBP4	3	1;2	uniprot_Canis_lupus_9615_october2021
20171129_DDA_POOL	3		_LIVHNGYC[+57]DGR_		TRUE	_LIVHNGYC[Carbamidomethyl]DGR_	LIVHNGYCDGR	-5.05799	0.743425	-5.057993|NaN	A0A5F4CED7;F1Q4D9	FALSE	_LIVHNGYC[+57]DGR_	_LIVHNGYC[Carbamidomethyl]DGR_	435.212	0	624188	noloss	10	y	2	595.772	2.80956	TRUE	tr	A0A5F4CED7;F1Q4D9	A0A5F4CED7;F1Q4D9	A0A5F4CED7_CANLF;F1Q4D9_CANLF	Plasma retinol-binding protein	Canis lupus familiaris	9615	RBP4	3	1;2	uniprot_Canis_lupus_9615_october2021
20171129_DDA_POOL	3		_LIVHNGYC[+57]DGR_		TRUE	_LIVHNGYC[Carbamidomethyl]DGR_	LIVHNGYCDGR	-5.05799	0.743425	-5.057993|NaN	A0A5F4CED7;F1Q4D9	FALSE	_LIVHNGYC[+57]DGR_	_LIVHNGYC[Carbamidomethyl]DGR_	435.212	0	624188	noloss	6	b	1	634.367	2.98502	TRUE	tr	A0A5F4CED7;F1Q4D9	A0A5F4CED7;F1Q4D9	A0A5F4CED7_CANLF;F1Q4D9_CANLF	Plasma retinol-binding protein	Canis lupus familiaris	9615	RBP4	3	1;2	uniprot_Canis_lupus_9615_october2021
20171129_DDA_POOL	3		_LIVHNGYC[+57]DGR_		TRUE	_LIVHNGYC[Carbamidomethyl]DGR_	LIVHNGYCDGR	-5.05799	0.743425	-5.057993|NaN	A0A5F4CED7;F1Q4D9	FALSE	_LIVHNGYC[+57]DGR_	_LIVHNGYC[Carbamidomethyl]DGR_	435.212	0	624188	noloss	5	y	1	670.261	9.52062	TRUE	tr	A0A5F4CED7;F1Q4D9	A0A5F4CED7;F1Q4D9	A0A5F4CED7_CANLF;F1Q4D9_CANLF	Plasma retinol-binding protein	Canis lupus familiaris	9615	RBP4	3	1;2	uniprot_Canis_lupus_9615_october2021
20171129_DDA_POOL	3		_LIVHNGYC[+57]DGR_		TRUE	_LIVHNGYC[Carbamidomethyl]DGR_	LIVHNGYCDGR	-5.05799	0.743425	-5.057993|NaN	A0A5F4CED7;F1Q4D9	FALSE	_LIVHNGYC[+57]DGR_	_LIVHNGYC[Carbamidomethyl]DGR_	435.212	0	624188	noloss	6	y	1	727.283	47.0143	FALSE	tr	A0A5F4CED7;F1Q4D9	A0A5F4CED7;F1Q4D9	A0A5F4CED7_CANLF;F1Q4D9_CANLF	Plasma retinol-binding protein	Canis lupus familiaris	9615	RBP4	3	1;2	uniprot_Canis_lupus_9615_october2021
20171129_DDA_POOL	3		_LIVHNGYC[+57]DGR_		TRUE	_LIVHNGYC[Carbamidomethyl]DGR_	LIVHNGYCDGR	-5.05799	0.743425	-5.057993|NaN	A0A5F4CED7;F1Q4D9	FALSE	_LIVHNGYC[+57]DGR_	_LIVHNGYC[Carbamidomethyl]DGR_	435.212	0	624188	NH3	7	y	1	824.299	19.0901	TRUE	tr	A0A5F4CED7;F1Q4D9	A0A5F4CED7;F1Q4D9	A0A5F4CED7_CANLF;F1Q4D9_CANLF	Plasma retinol-binding protein	Canis lupus familiaris	9615	RBP4	3	1;2	uniprot_Canis_lupus_9615_october2021
20171129_DDA_POOL	3		_LIVHNGYC[+57]DGR_		TRUE	_LIVHNGYC[Carbamidomethyl]DGR_	LIVHNGYCDGR	-5.05799	0.743425	-5.057993|NaN	A0A5F4CED7;F1Q4D9	FALSE	_LIVHNGYC[+57]DGR_	_LIVHNGYC[Carbamidomethyl]DGR_	435.212	0	624188	noloss	7	y	1	841.326	100	FALSE	tr	A0A5F4CED7;F1Q4D9	A0A5F4CED7;F1Q4D9	A0A5F4CED7_CANLF;F1Q4D9_CANLF	Plasma retinol-binding protein	Canis lupus familiaris	9615	RBP4	3	1;2	uniprot_Canis_lupus_9615_october2021
20171129_DDA_POOL	3		_LIVHNGYC[+57]DGR_		TRUE	_LIVHNGYC[Carbamidomethyl]DGR_	LIVHNGYCDGR	-5.05799	0.743425	-5.057993|NaN	A0A5F4CED7;F1Q4D9	FALSE	_LIVHNGYC[+57]DGR_	_LIVHNGYC[Carbamidomethyl]DGR_	435.212	0	624188	NH3	8	y	1	961.358	2.90298	TRUE	tr	A0A5F4CED7;F1Q4D9	A0A5F4CED7;F1Q4D9	A0A5F4CED7_CANLF;F1Q4D9_CANLF	Plasma retinol-binding protein	Canis lupus familiaris	9615	RBP4	3	1;2	uniprot_Canis_lupus_9615_october2021
20171129_DDA_POOL	3		_LIVHNGYC[+57]DGR_		TRUE	_LIVHNGYC[Carbamidomethyl]DGR_	LIVHNGYCDGR	-5.05799	0.743425	-5.057993|NaN	A0A5F4CED7;F1Q4D9	FALSE	_LIVHNGYC[+57]DGR_	_LIVHNGYC[Carbamidomethyl]DGR_	435.212	0	624188	H2O	4	y	2	245.097	2.42333	TRUE	tr	A0A5F4CED7;F1Q4D9	A0A5F4CED7;F1Q4D9	A0A5F4CED7_CANLF;F1Q4D9_CANLF	Plasma retinol-binding protein	Canis lupus familiaris	9615	RBP4	3	1;2	uniprot_Canis_lupus_9615_october2021
20171129_DDA_POOL	3		_LIVHNGYC[+57]DGR_		TRUE	_LIVHNGYC[Carbamidomethyl]DGR_	LIVHNGYCDGR	-5.05799	0.743425	-5.057993|NaN	A0A5F4CED7;F1Q4D9	FALSE	_LIVHNGYC[+57]DGR_	_LIVHNGYC[Carbamidomethyl]DGR_	435.212	0	624188	H2O	3	y	1	329.157	4.95535	TRUE	tr	A0A5F4CED7;F1Q4D9	A0A5F4CED7;F1Q4D9	A0A5F4CED7_CANLF;F1Q4D9_CANLF	Plasma retinol-binding protein	Canis lupus familiaris	9615	RBP4	3	1;2	uniprot_Canis_lupus_9615_october2021
20171129_DDA_POOL	2		_QLEQVIAK_		TRUE	_QLEQVIAK_	QLEQVIAK	0.863352	0.832305	0.8633519|NaN	F1PBL4;J9NRV7	FALSE	_QLEQVIAK_	_QLEQVIAK_	464.777	0	1.71192e+06	H2O	4	b	2	241.124	7.06556	TRUE	tr	F1PBL4;J9NRV7	F1PBL4;J9NRV7	F1PBL4_CANLF;J9NRV7_CANLF	Fibrinogen alpha chain	Canis lupus familiaris	9615	FGA	4	2	uniprot_Canis_lupus_9615_october2021
20171129_DDA_POOL	2		_QLEQVIAK_		TRUE	_QLEQVIAK_	QLEQVIAK	0.863352	0.832305	0.8633519|NaN	F1PBL4;J9NRV7	FALSE	_QLEQVIAK_	_QLEQVIAK_	464.777	0	1.71192e+06	H2O	5	b	2	290.658	3.68915	TRUE	tr	F1PBL4;J9NRV7	F1PBL4;J9NRV7	F1PBL4_CANLF;J9NRV7_CANLF	Fibrinogen alpha chain	Canis lupus familiaris	9615	FGA	4	2	uniprot_Canis_lupus_9615_october2021
20171129_DDA_POOL	2		_QLEQVIAK_		TRUE	_QLEQVIAK_	QLEQVIAK	0.863352	0.832305	0.8633519|NaN	F1PBL4;J9NRV7	FALSE	_QLEQVIAK_	_QLEQVIAK_	464.777	0	1.71192e+06	noloss	3	y	1	331.234	98.0293	FALSE	tr	F1PBL4;J9NRV7	F1PBL4;J9NRV7	F1PBL4_CANLF;J9NRV7_CANLF	Fibrinogen alpha chain	Canis lupus familiaris	9615	FGA	4	2	uniprot_Canis_lupus_9615_october2021
20171129_DDA_POOL	2		_QLEQVIAK_		TRUE	_QLEQVIAK_	QLEQVIAK	0.863352	0.832305	0.8633519|NaN	F1PBL4;J9NRV7	FALSE	_QLEQVIAK_	_QLEQVIAK_	464.777	0	1.71192e+06	H2O	3	b	1	353.182	22.5362	TRUE	tr	F1PBL4;J9NRV7	F1PBL4;J9NRV7	F1PBL4_CANLF;J9NRV7_CANLF	Fibrinogen alpha chain	Canis lupus familiaris	9615	FGA	4	2	uniprot_Canis_lupus_9615_october2021
20171129_DDA_POOL	2		_QLEQVIAK_		TRUE	_QLEQVIAK_	QLEQVIAK	0.863352	0.832305	0.8633519|NaN	F1PBL4;J9NRV7	FALSE	_QLEQVIAK_	_QLEQVIAK_	464.777	0	1.71192e+06	NH3	3	b	1	354.166	33.5513	TRUE	tr	F1PBL4;J9NRV7	F1PBL4;J9NRV7	F1PBL4_CANLF;J9NRV7_CANLF	Fibrinogen alpha chain	Canis lupus familiaris	9615	FGA	4	2	uniprot_Canis_lupus_9615_october2021
20171129_DDA_POOL	2		_QLEQVIAK_		TRUE	_QLEQVIAK_	QLEQVIAK	0.863352	0.832305	0.8633519|NaN	F1PBL4;J9NRV7	FALSE	_QLEQVIAK_	_QLEQVIAK_	464.777	0	1.71192e+06	noloss	3	b	1	371.193	30.6638	TRUE	tr	F1PBL4;J9NRV7	F1PBL4;J9NRV7	F1PBL4_CANLF;J9NRV7_CANLF	Fibrinogen alpha chain	Canis lupus familiaris	9615	FGA	4	2	uniprot_Canis_lupus_9615_october2021
20171129_DDA_POOL	2		_QLEQVIAK_		TRUE	_QLEQVIAK_	QLEQVIAK	0.863352	0.832305	0.8633519|NaN	F1PBL4;J9NRV7	FALSE	_QLEQVIAK_	_QLEQVIAK_	464.777	0	1.71192e+06	noloss	4	y	1	430.302	50.876	FALSE	tr	F1PBL4;J9NRV7	F1PBL4;J9NRV7	F1PBL4_CANLF;J9NRV7_CANLF	Fibrinogen alpha chain	Canis lupus familiaris	9615	FGA	4	2	uniprot_Canis_lupus_9615_october2021
20171129_DDA_POOL	2		_QLEQVIAK_		TRUE	_QLEQVIAK_	QLEQVIAK	0.863352	0.832305	0.8633519|NaN	F1PBL4;J9NRV7	FALSE	_QLEQVIAK_	_QLEQVIAK_	464.777	0	1.71192e+06	H2O	4	b	1	481.241	100	FALSE	tr	F1PBL4;J9NRV7	F1PBL4;J9NRV7	F1PBL4_CANLF;J9NRV7_CANLF	Fibrinogen alpha chain	Canis lupus familiaris	9615	FGA	4	2	uniprot_Canis_lupus_9615_october2021
20171129_DDA_POOL	2		_QLEQVIAK_		TRUE	_QLEQVIAK_	QLEQVIAK	0.863352	0.832305	0.8633519|NaN	F1PBL4;J9NRV7	FALSE	_QLEQVIAK_	_QLEQVIAK_	464.777	0	1.71192e+06	NH3	4	b	1	482.225	32.8051	TRUE	tr	F1PBL4;J9NRV7	F1PBL4;J9NRV7	F1PBL4_CANLF;J9NRV7_CANLF	Fibrinogen alpha chain	Canis lupus familiaris	9615	FGA	4	2	uniprot_Canis_lupus_9615_october2021
20171129_DDA_POOL	2		_QLEQVIAK_		TRUE	_QLEQVIAK_	QLEQVIAK	0.863352	0.832305	0.8633519|NaN	F1PBL4;J9NRV7	FALSE	_QLEQVIAK_	_QLEQVIAK_	464.777	0	1.71192e+06	NH3	5	y	1	541.334	31.0748	TRUE	tr	F1PBL4;J9NRV7	F1PBL4;J9NRV7	F1PBL4_CANLF;J9NRV7_CANLF	Fibrinogen alpha chain	Canis lupus familiaris	9615	FGA	4	2	uniprot_Canis_lupus_9615_october2021
20171129_DDA_POOL	2		_QLEQVIAK_		TRUE	_QLEQVIAK_	QLEQVIAK	0.863352	0.832305	0.8633519|NaN	F1PBL4;J9NRV7	FALSE	_QLEQVIAK_	_QLEQVIAK_	464.777	0	1.71192e+06	noloss	5	y	1	558.361	27.4604	TRUE	tr	F1PBL4;J9NRV7	F1PBL4;J9NRV7	F1PBL4_CANLF;J9NRV7_CANLF	Fibrinogen alpha chain	Canis lupus familiaris	9615	FGA	4	2	uniprot_Canis_lupus_9615_october2021
20171129_DDA_POOL	2		_QLEQVIAK_		TRUE	_QLEQVIAK_	QLEQVIAK	0.863352	0.832305	0.8633519|NaN	F1PBL4;J9NRV7	FALSE	_QLEQVIAK_	_QLEQVIAK_	464.777	0	1.71192e+06	H2O	5	b	1	580.309	99.7353	FALSE	tr	F1PBL4;J9NRV7	F1PBL4;J9NRV7	F1PBL4_CANLF;J9NRV7_CANLF	Fibrinogen alpha chain	Canis lupus familiaris	9615	FGA	4	2	uniprot_Canis_lupus_9615_october2021
20171129_DDA_POOL	2		_QLEQVIAK_		TRUE	_QLEQVIAK_	QLEQVIAK	0.863352	0.832305	0.8633519|NaN	F1PBL4;J9NRV7	FALSE	_QLEQVIAK_	_QLEQVIAK_	464.777	0	1.71192e+06	H2O	6	y	1	669.393	21.7889	TRUE	tr	F1PBL4;J9NRV7	F1PBL4;J9NRV7	F1PBL4_CANLF;J9NRV7_CANLF	Fibrinogen alpha chain	Canis lupus familiaris	9615	FGA	4	2	uniprot_Canis_lupus_9615_october2021
20171129_DDA_POOL	2		_QLEQVIAK_		TRUE	_QLEQVIAK_	QLEQVIAK	0.863352	0.832305	0.8633519|NaN	F1PBL4;J9NRV7	FALSE	_QLEQVIAK_	_QLEQVIAK_	464.777	0	1.71192e+06	NH3	6	y	1	670.377	9.17736	TRUE	tr	F1PBL4;J9NRV7	F1PBL4;J9NRV7	F1PBL4_CANLF;J9NRV7_CANLF	Fibrinogen alpha chain	Canis lupus familiaris	9615	FGA	4	2	uniprot_Canis_lupus_9615_october2021
20171129_DDA_POOL	2		_QLEQVIAK_		TRUE	_QLEQVIAK_	QLEQVIAK	0.863352	0.832305	0.8633519|NaN	F1PBL4;J9NRV7	FALSE	_QLEQVIAK_	_QLEQVIAK_	464.777	0	1.71192e+06	noloss	6	y	1	687.404	57.9576	FALSE	tr	F1PBL4;J9NRV7	F1PBL4;J9NRV7	F1PBL4_CANLF;J9NRV7_CANLF	Fibrinogen alpha chain	Canis lupus familiaris	9615	FGA	4	2	uniprot_Canis_lupus_9615_october2021
20171129_DDA_POOL	2		_QLEQVIAK_		TRUE	_QLEQVIAK_	QLEQVIAK	0.863352	0.832305	0.8633519|NaN	F1PBL4;J9NRV7	FALSE	_QLEQVIAK_	_QLEQVIAK_	464.777	0	1.71192e+06	H2O	6	b	1	693.393	38.663	FALSE	tr	F1PBL4;J9NRV7	F1PBL4;J9NRV7	F1PBL4_CANLF;J9NRV7_CANLF	Fibrinogen alpha chain	Canis lupus familiaris	9615	FGA	4	2	uniprot_Canis_lupus_9615_october2021
20171129_DDA_POOL	2		_QLEQVIAK_		TRUE	_QLEQVIAK_	QLEQVIAK	0.863352	0.832305	0.8633519|NaN	F1PBL4;J9NRV7	FALSE	_QLEQVIAK_	_QLEQVIAK_	464.777	0	1.71192e+06	NH3	6	b	1	694.377	3.59685	TRUE	tr	F1PBL4;J9NRV7	F1PBL4;J9NRV7	F1PBL4_CANLF;J9NRV7_CANLF	Fibrinogen alpha chain	Canis lupus familiaris	9615	FGA	4	2	uniprot_Canis_lupus_9615_october2021
20171129_DDA_POOL	2		_QLEQVIAK_		TRUE	_QLEQVIAK_	QLEQVIAK	0.863352	0.832305	0.8633519|NaN	F1PBL4;J9NRV7	FALSE	_QLEQVIAK_	_QLEQVIAK_	464.777	0	1.71192e+06	H2O	7	b	1	764.43	13.0836	TRUE	tr	F1PBL4;J9NRV7	F1PBL4;J9NRV7	F1PBL4_CANLF;J9NRV7_CANLF	Fibrinogen alpha chain	Canis lupus familiaris	9615	FGA	4	2	uniprot_Canis_lupus_9615_october2021
20171129_DDA_POOL	3		_ADVLAHGEGQEFK_		TRUE	_ADVLAHGEGQEFK_	ADVLAHGEGQEFK	2.63319	0.798567	2.6331902|NaN	F1Q418	FALSE	_ADVLAHGEGQEFK_	_ADVLAHGEGQEFK_	467.565	0	930981	noloss	3	b	1	286.14	7.14248	TRUE	tr	F1Q418	F1Q418	F1Q418_CANLF	Inter-alpha-trypsin inhibitor heavy chain 1	Canis lupus familiaris	9615	ITIH1	3	2	uniprot_Canis_lupus_9615_october2021
20171129_DDA_POOL	3		_ADVLAHGEGQEFK_		TRUE	_ADVLAHGEGQEFK_	ADVLAHGEGQEFK	2.63319	0.798567	2.6331902|NaN	F1Q418	FALSE	_ADVLAHGEGQEFK_	_ADVLAHGEGQEFK_	467.565	0	930981	noloss	6	y	2	369.177	1.71346	TRUE	tr	F1Q418	F1Q418	F1Q418_CANLF	Inter-alpha-trypsin inhibitor heavy chain 1	Canis lupus familiaris	9615	ITIH1	3	2	uniprot_Canis_lupus_9615_october2021
20171129_DDA_POOL	3		_ADVLAHGEGQEFK_		TRUE	_ADVLAHGEGQEFK_	ADVLAHGEGQEFK	2.63319	0.798567	2.6331902|NaN	F1Q418	FALSE	_ADVLAHGEGQEFK_	_ADVLAHGEGQEFK_	467.565	0	930981	H2O	3	y	1	405.213	10.9507	TRUE	tr	F1Q418	F1Q418	F1Q418_CANLF	Inter-alpha-trypsin inhibitor heavy chain 1	Canis lupus familiaris	9615	ITIH1	3	2	uniprot_Canis_lupus_9615_october2021
20171129_DDA_POOL	3		_ADVLAHGEGQEFK_		TRUE	_ADVLAHGEGQEFK_	ADVLAHGEGQEFK	2.63319	0.798567	2.6331902|NaN	F1Q418	FALSE	_ADVLAHGEGQEFK_	_ADVLAHGEGQEFK_	467.565	0	930981	noloss	3	y	1	423.224	6.80177	TRUE	tr	F1Q418	F1Q418	F1Q418_CANLF	Inter-alpha-trypsin inhibitor heavy chain 1	Canis lupus familiaris	9615	ITIH1	3	2	uniprot_Canis_lupus_9615_october2021
20171129_DDA_POOL	3		_ADVLAHGEGQEFK_		TRUE	_ADVLAHGEGQEFK_	ADVLAHGEGQEFK	2.63319	0.798567	2.6331902|NaN	F1Q418	FALSE	_ADVLAHGEGQEFK_	_ADVLAHGEGQEFK_	467.565	0	930981	H2O	8	y	2	457.212	2.51329	TRUE	tr	F1Q418	F1Q418	F1Q418_CANLF	Inter-alpha-trypsin inhibitor heavy chain 1	Canis lupus familiaris	9615	ITIH1	3	2	uniprot_Canis_lupus_9615_october2021
20171129_DDA_POOL	3		_ADVLAHGEGQEFK_		TRUE	_ADVLAHGEGQEFK_	ADVLAHGEGQEFK	2.63319	0.798567	2.6331902|NaN	F1Q418	FALSE	_ADVLAHGEGQEFK_	_ADVLAHGEGQEFK_	467.565	0	930981	noloss	8	y	2	466.217	100	FALSE	tr	F1Q418	F1Q418	F1Q418_CANLF	Inter-alpha-trypsin inhibitor heavy chain 1	Canis lupus familiaris	9615	ITIH1	3	2	uniprot_Canis_lupus_9615_october2021
20171129_DDA_POOL	3		_ADVLAHGEGQEFK_		TRUE	_ADVLAHGEGQEFK_	ADVLAHGEGQEFK	2.63319	0.798567	2.6331902|NaN	F1Q418	FALSE	_ADVLAHGEGQEFK_	_ADVLAHGEGQEFK_	467.565	0	930981	noloss	9	y	2	501.736	28.3936	FALSE	tr	F1Q418	F1Q418	F1Q418_CANLF	Inter-alpha-trypsin inhibitor heavy chain 1	Canis lupus familiaris	9615	ITIH1	3	2	uniprot_Canis_lupus_9615_october2021
20171129_DDA_POOL	3		_ADVLAHGEGQEFK_		TRUE	_ADVLAHGEGQEFK_	ADVLAHGEGQEFK	2.63319	0.798567	2.6331902|NaN	F1Q418	FALSE	_ADVLAHGEGQEFK_	_ADVLAHGEGQEFK_	467.565	0	930981	NH3	4	y	1	534.256	1.84049	TRUE	tr	F1Q418	F1Q418	F1Q418_CANLF	Inter-alpha-trypsin inhibitor heavy chain 1	Canis lupus familiaris	9615	ITIH1	3	2	uniprot_Canis_lupus_9615_october2021
20171129_DDA_POOL	3		_ADVLAHGEGQEFK_		TRUE	_ADVLAHGEGQEFK_	ADVLAHGEGQEFK	2.63319	0.798567	2.6331902|NaN	F1Q418	FALSE	_ADVLAHGEGQEFK_	_ADVLAHGEGQEFK_	467.565	0	930981	H2O	10	y	2	549.272	1.99471	TRUE	tr	F1Q418	F1Q418	F1Q418_CANLF	Inter-alpha-trypsin inhibitor heavy chain 1	Canis lupus familiaris	9615	ITIH1	3	2	uniprot_Canis_lupus_9615_october2021
20171129_DDA_POOL	3		_ADVLAHGEGQEFK_		TRUE	_ADVLAHGEGQEFK_	ADVLAHGEGQEFK	2.63319	0.798567	2.6331902|NaN	F1Q418	FALSE	_ADVLAHGEGQEFK_	_ADVLAHGEGQEFK_	467.565	0	930981	noloss	10	y	2	558.278	21.7946	FALSE	tr	F1Q418	F1Q418	F1Q418_CANLF	Inter-alpha-trypsin inhibitor heavy chain 1	Canis lupus familiaris	9615	ITIH1	3	2	uniprot_Canis_lupus_9615_october2021
20171129_DDA_POOL	3		_ADVLAHGEGQEFK_		TRUE	_ADVLAHGEGQEFK_	ADVLAHGEGQEFK	2.63319	0.798567	2.6331902|NaN	F1Q418	FALSE	_ADVLAHGEGQEFK_	_ADVLAHGEGQEFK_	467.565	0	930981	noloss	11	y	2	607.812	8.44957	TRUE	tr	F1Q418	F1Q418	F1Q418_CANLF	Inter-alpha-trypsin inhibitor heavy chain 1	Canis lupus familiaris	9615	ITIH1	3	2	uniprot_Canis_lupus_9615_october2021
20171129_DDA_POOL	3		_ADVLAHGEGQEFK_		TRUE	_ADVLAHGEGQEFK_	ADVLAHGEGQEFK	2.63319	0.798567	2.6331902|NaN	F1Q418	FALSE	_ADVLAHGEGQEFK_	_ADVLAHGEGQEFK_	467.565	0	930981	noloss	5	y	1	608.304	25.7202	FALSE	tr	F1Q418	F1Q418	F1Q418_CANLF	Inter-alpha-trypsin inhibitor heavy chain 1	Canis lupus familiaris	9615	ITIH1	3	2	uniprot_Canis_lupus_9615_october2021
20171129_DDA_POOL	3		_ADVLAHGEGQEFK_		TRUE	_ADVLAHGEGQEFK_	ADVLAHGEGQEFK	2.63319	0.798567	2.6331902|NaN	F1Q418	FALSE	_ADVLAHGEGQEFK_	_ADVLAHGEGQEFK_	467.565	0	930981	noloss	12	y	2	665.325	2.76461	TRUE	tr	F1Q418	F1Q418	F1Q418_CANLF	Inter-alpha-trypsin inhibitor heavy chain 1	Canis lupus familiaris	9615	ITIH1	3	2	uniprot_Canis_lupus_9615_october2021
20171129_DDA_POOL	3		_ADVLAHGEGQEFK_		TRUE	_ADVLAHGEGQEFK_	ADVLAHGEGQEFK	2.63319	0.798567	2.6331902|NaN	F1Q418	FALSE	_ADVLAHGEGQEFK_	_ADVLAHGEGQEFK_	467.565	0	930981	noloss	6	y	1	737.346	5.27606	TRUE	tr	F1Q418	F1Q418	F1Q418_CANLF	Inter-alpha-trypsin inhibitor heavy chain 1	Canis lupus familiaris	9615	ITIH1	3	2	uniprot_Canis_lupus_9615_october2021
20171129_DDA_POOL	3		_ADVLAHGEGQEFK_		TRUE	_ADVLAHGEGQEFK_	ADVLAHGEGQEFK	2.63319	0.798567	2.6331902|NaN	F1Q418	FALSE	_ADVLAHGEGQEFK_	_ADVLAHGEGQEFK_	467.565	0	930981	NH3	7	y	1	777.341	2.42232	TRUE	tr	F1Q418	F1Q418	F1Q418_CANLF	Inter-alpha-trypsin inhibitor heavy chain 1	Canis lupus familiaris	9615	ITIH1	3	2	uniprot_Canis_lupus_9615_october2021
20171129_DDA_POOL	3		_ADVLAHGEGQEFK_		TRUE	_ADVLAHGEGQEFK_	ADVLAHGEGQEFK	2.63319	0.798567	2.6331902|NaN	F1Q418	FALSE	_ADVLAHGEGQEFK_	_ADVLAHGEGQEFK_	467.565	0	930981	noloss	7	y	1	794.368	92.6866	FALSE	tr	F1Q418	F1Q418	F1Q418_CANLF	Inter-alpha-trypsin inhibitor heavy chain 1	Canis lupus familiaris	9615	ITIH1	3	2	uniprot_Canis_lupus_9615_october2021
20171129_DDA_POOL	3		_ADVLAHGEGQEFK_		TRUE	_ADVLAHGEGQEFK_	ADVLAHGEGQEFK	2.63319	0.798567	2.6331902|NaN	F1Q418	FALSE	_ADVLAHGEGQEFK_	_ADVLAHGEGQEFK_	467.565	0	930981	H2O	8	y	1	913.416	2.32422	TRUE	tr	F1Q418	F1Q418	F1Q418_CANLF	Inter-alpha-trypsin inhibitor heavy chain 1	Canis lupus familiaris	9615	ITIH1	3	2	uniprot_Canis_lupus_9615_october2021
20171129_DDA_POOL	3		_ADVLAHGEGQEFK_		TRUE	_ADVLAHGEGQEFK_	ADVLAHGEGQEFK	2.63319	0.798567	2.6331902|NaN	F1Q418	FALSE	_ADVLAHGEGQEFK_	_ADVLAHGEGQEFK_	467.565	0	930981	noloss	8	y	1	931.427	32.798	FALSE	tr	F1Q418	F1Q418	F1Q418_CANLF	Inter-alpha-trypsin inhibitor heavy chain 1	Canis lupus familiaris	9615	ITIH1	3	2	uniprot_Canis_lupus_9615_october2021
20171129_DDA_POOL	3		_ADVLAHGEGQEFK_		TRUE	_ADVLAHGEGQEFK_	ADVLAHGEGQEFK	2.63319	0.798567	2.6331902|NaN	F1Q418	FALSE	_ADVLAHGEGQEFK_	_ADVLAHGEGQEFK_	467.565	0	930981	noloss	9	y	1	1002.46	13.4187	TRUE	tr	F1Q418	F1Q418	F1Q418_CANLF	Inter-alpha-trypsin inhibitor heavy chain 1	Canis lupus familiaris	9615	ITIH1	3	2	uniprot_Canis_lupus_9615_october2021
20171129_DDA_POOL	3		_ADVLAHGEGQEFK_		TRUE	_ADVLAHGEGQEFK_	ADVLAHGEGQEFK	2.63319	0.798567	2.6331902|NaN	F1Q418	FALSE	_ADVLAHGEGQEFK_	_ADVLAHGEGQEFK_	467.565	0	930981	NH3	8	y	2	457.704	2.67268	TRUE	tr	F1Q418	F1Q418	F1Q418_CANLF	Inter-alpha-trypsin inhibitor heavy chain 1	Canis lupus familiaris	9615	ITIH1	3	2	uniprot_Canis_lupus_9615_october2021
20171129_DDA_POOL	3		_ADVLAHGEGQEFK_		TRUE	_ADVLAHGEGQEFK_	ADVLAHGEGQEFK	2.63319	0.798567	2.6331902|NaN	F1Q418	FALSE	_ADVLAHGEGQEFK_	_ADVLAHGEGQEFK_	467.565	0	930981	NH3	10	y	2	549.764	1.87123	TRUE	tr	F1Q418	F1Q418	F1Q418_CANLF	Inter-alpha-trypsin inhibitor heavy chain 1	Canis lupus familiaris	9615	ITIH1	3	2	uniprot_Canis_lupus_9615_october2021
20171129_DDA_POOL	3		_ADVLAHGEGQEFK_		TRUE	_ADVLAHGEGQEFK_	ADVLAHGEGQEFK	2.63319	0.798567	2.6331902|NaN	F1Q418	FALSE	_ADVLAHGEGQEFK_	_ADVLAHGEGQEFK_	467.565	0	930981	H2O	8	b	1	775.373	3.27741	TRUE	tr	F1Q418	F1Q418	F1Q418_CANLF	Inter-alpha-trypsin inhibitor heavy chain 1	Canis lupus familiaris	9615	ITIH1	3	2	uniprot_Canis_lupus_9615_october2021
20171129_DDA_POOL	3		_ADVLAHGEGQEFK_		TRUE	_ADVLAHGEGQEFK_	ADVLAHGEGQEFK	2.63319	0.798567	2.6331902|NaN	F1Q418	FALSE	_ADVLAHGEGQEFK_	_ADVLAHGEGQEFK_	467.565	0	930981	H2O	7	y	1	776.357	2.38493	TRUE	tr	F1Q418	F1Q418	F1Q418_CANLF	Inter-alpha-trypsin inhibitor heavy chain 1	Canis lupus familiaris	9615	ITIH1	3	2	uniprot_Canis_lupus_9615_october2021
20171129_DDA_POOL	4		_RPC[+57]FSGLEVDETYVPK_		TRUE	_RPC[Carbamidomethyl]FSGLEVDETYVPK_	RPCFSGLEVDETYVPK	48.9755	0.783104	48.975487|NaN	F2Z4Q6	FALSE	_RPC[+57]FSGLEVDETYVPK_	_RPC[Carbamidomethyl]FSGLEVDETYVPK_	474.984	0	110516	H2O	5	b	2	315.644	2.29016	TRUE	tr	F2Z4Q6	F2Z4Q6	F2Z4Q6_CANLF	Alpha fetoprotein	Canis lupus familiaris	9615	AFP	4	2	uniprot_Canis_lupus_9615_october2021
20171129_DDA_POOL	4		_RPC[+57]FSGLEVDETYVPK_		TRUE	_RPC[Carbamidomethyl]FSGLEVDETYVPK_	RPCFSGLEVDETYVPK	48.9755	0.783104	48.975487|NaN	F2Z4Q6	FALSE	_RPC[+57]FSGLEVDETYVPK_	_RPC[Carbamidomethyl]FSGLEVDETYVPK_	474.984	0	110516	noloss	5	b	2	324.65	1.40524	TRUE	tr	F2Z4Q6	F2Z4Q6	F2Z4Q6_CANLF	Alpha fetoprotein	Canis lupus familiaris	9615	AFP	4	2	uniprot_Canis_lupus_9615_october2021
20171129_DDA_POOL	4		_RPC[+57]FSGLEVDETYVPK_		TRUE	_RPC[Carbamidomethyl]FSGLEVDETYVPK_	RPCFSGLEVDETYVPK	48.9755	0.783104	48.975487|NaN	F2Z4Q6	FALSE	_RPC[+57]FSGLEVDETYVPK_	_RPC[Carbamidomethyl]FSGLEVDETYVPK_	474.984	0	110516	noloss	3	y	1	343.234	2.13335	TRUE	tr	F2Z4Q6	F2Z4Q6	F2Z4Q6_CANLF	Alpha fetoprotein	Canis lupus familiaris	9615	AFP	4	2	uniprot_Canis_lupus_9615_october2021
20171129_DDA_POOL	4		_RPC[+57]FSGLEVDETYVPK_		TRUE	_RPC[Carbamidomethyl]FSGLEVDETYVPK_	RPCFSGLEVDETYVPK	48.9755	0.783104	48.975487|NaN	F2Z4Q6	FALSE	_RPC[+57]FSGLEVDETYVPK_	_RPC[Carbamidomethyl]FSGLEVDETYVPK_	474.984	0	110516	H2O	6	b	2	344.155	6.1404	FALSE	tr	F2Z4Q6	F2Z4Q6	F2Z4Q6_CANLF	Alpha fetoprotein	Canis lupus familiaris	9615	AFP	4	2	uniprot_Canis_lupus_9615_october2021
20171129_DDA_POOL	4		_RPC[+57]FSGLEVDETYVPK_		TRUE	_RPC[Carbamidomethyl]FSGLEVDETYVPK_	RPCFSGLEVDETYVPK	48.9755	0.783104	48.975487|NaN	F2Z4Q6	FALSE	_RPC[+57]FSGLEVDETYVPK_	_RPC[Carbamidomethyl]FSGLEVDETYVPK_	474.984	0	110516	noloss	6	b	2	353.16	2.01248	TRUE	tr	F2Z4Q6	F2Z4Q6	F2Z4Q6_CANLF	Alpha fetoprotein	Canis lupus familiaris	9615	AFP	4	2	uniprot_Canis_lupus_9615_october2021
20171129_DDA_POOL	4		_RPC[+57]FSGLEVDETYVPK_		TRUE	_RPC[Carbamidomethyl]FSGLEVDETYVPK_	RPCFSGLEVDETYVPK	48.9755	0.783104	48.975487|NaN	F2Z4Q6	FALSE	_RPC[+57]FSGLEVDETYVPK_	_RPC[Carbamidomethyl]FSGLEVDETYVPK_	474.984	0	110516	noloss	14	b	4	414.195	7.70908	FALSE	tr	F2Z4Q6	F2Z4Q6	F2Z4Q6_CANLF	Alpha fetoprotein	Canis lupus familiaris	9615	AFP	4	2	uniprot_Canis_lupus_9615_october2021
20171129_DDA_POOL	4		_RPC[+57]FSGLEVDETYVPK_		TRUE	_RPC[Carbamidomethyl]FSGLEVDETYVPK_	RPCFSGLEVDETYVPK	48.9755	0.783104	48.975487|NaN	F2Z4Q6	FALSE	_RPC[+57]FSGLEVDETYVPK_	_RPC[Carbamidomethyl]FSGLEVDETYVPK_	474.984	0	110516	noloss	8	b	2	474.224	5.5755	TRUE	tr	F2Z4Q6	F2Z4Q6	F2Z4Q6_CANLF	Alpha fetoprotein	Canis lupus familiaris	9615	AFP	4	2	uniprot_Canis_lupus_9615_october2021
20171129_DDA_POOL	4		_RPC[+57]FSGLEVDETYVPK_		TRUE	_RPC[Carbamidomethyl]FSGLEVDETYVPK_	RPCFSGLEVDETYVPK	48.9755	0.783104	48.975487|NaN	F2Z4Q6	FALSE	_RPC[+57]FSGLEVDETYVPK_	_RPC[Carbamidomethyl]FSGLEVDETYVPK_	474.984	0	110516	noloss	4	b	1	561.26	2.25444	TRUE	tr	F2Z4Q6	F2Z4Q6	F2Z4Q6_CANLF	Alpha fetoprotein	Canis lupus familiaris	9615	AFP	4	2	uniprot_Canis_lupus_9615_october2021
20171129_DDA_POOL	4		_RPC[+57]FSGLEVDETYVPK_		TRUE	_RPC[Carbamidomethyl]FSGLEVDETYVPK_	RPCFSGLEVDETYVPK	48.9755	0.783104	48.975487|NaN	F2Z4Q6	FALSE	_RPC[+57]FSGLEVDETYVPK_	_RPC[Carbamidomethyl]FSGLEVDETYVPK_	474.984	0	110516	H2O	5	b	1	630.282	1.77407	TRUE	tr	F2Z4Q6	F2Z4Q6	F2Z4Q6_CANLF	Alpha fetoprotein	Canis lupus familiaris	9615	AFP	4	2	uniprot_Canis_lupus_9615_october2021
20171129_DDA_POOL	4		_RPC[+57]FSGLEVDETYVPK_		TRUE	_RPC[Carbamidomethyl]FSGLEVDETYVPK_	RPCFSGLEVDETYVPK	48.9755	0.783104	48.975487|NaN	F2Z4Q6	FALSE	_RPC[+57]FSGLEVDETYVPK_	_RPC[Carbamidomethyl]FSGLEVDETYVPK_	474.984	0	110516	noloss	5	b	1	648.292	6.76535	FALSE	tr	F2Z4Q6	F2Z4Q6	F2Z4Q6_CANLF	Alpha fetoprotein	Canis lupus familiaris	9615	AFP	4	2	uniprot_Canis_lupus_9615_october2021
20171129_DDA_POOL	4		_RPC[+57]FSGLEVDETYVPK_		TRUE	_RPC[Carbamidomethyl]FSGLEVDETYVPK_	RPCFSGLEVDETYVPK	48.9755	0.783104	48.975487|NaN	F2Z4Q6	FALSE	_RPC[+57]FSGLEVDETYVPK_	_RPC[Carbamidomethyl]FSGLEVDETYVPK_	474.984	0	110516	H2O	6	b	1	687.303	6.16161	FALSE	tr	F2Z4Q6	F2Z4Q6	F2Z4Q6_CANLF	Alpha fetoprotein	Canis lupus familiaris	9615	AFP	4	2	uniprot_Canis_lupus_9615_october2021
20171129_DDA_POOL	4		_RPC[+57]FSGLEVDETYVPK_		TRUE	_RPC[Carbamidomethyl]FSGLEVDETYVPK_	RPCFSGLEVDETYVPK	48.9755	0.783104	48.975487|NaN	F2Z4Q6	FALSE	_RPC[+57]FSGLEVDETYVPK_	_RPC[Carbamidomethyl]FSGLEVDETYVPK_	474.984	0	110516	NH3	6	b	1	688.287	2.34795	TRUE	tr	F2Z4Q6	F2Z4Q6	F2Z4Q6_CANLF	Alpha fetoprotein	Canis lupus familiaris	9615	AFP	4	2	uniprot_Canis_lupus_9615_october2021
20171129_DDA_POOL	4		_RPC[+57]FSGLEVDETYVPK_		TRUE	_RPC[Carbamidomethyl]FSGLEVDETYVPK_	RPCFSGLEVDETYVPK	48.9755	0.783104	48.975487|NaN	F2Z4Q6	FALSE	_RPC[+57]FSGLEVDETYVPK_	_RPC[Carbamidomethyl]FSGLEVDETYVPK_	474.984	0	110516	noloss	6	b	1	705.314	100	FALSE	tr	F2Z4Q6	F2Z4Q6	F2Z4Q6_CANLF	Alpha fetoprotein	Canis lupus familiaris	9615	AFP	4	2	uniprot_Canis_lupus_9615_october2021
20171129_DDA_POOL	4		_RPC[+57]FSGLEVDETYVPK_		TRUE	_RPC[Carbamidomethyl]FSGLEVDETYVPK_	RPCFSGLEVDETYVPK	48.9755	0.783104	48.975487|NaN	F2Z4Q6	FALSE	_RPC[+57]FSGLEVDETYVPK_	_RPC[Carbamidomethyl]FSGLEVDETYVPK_	474.984	0	110516	noloss	6	y	1	736.388	2.62401	TRUE	tr	F2Z4Q6	F2Z4Q6	F2Z4Q6_CANLF	Alpha fetoprotein	Canis lupus familiaris	9615	AFP	4	2	uniprot_Canis_lupus_9615_october2021
20171129_DDA_POOL	4		_RPC[+57]FSGLEVDETYVPK_		TRUE	_RPC[Carbamidomethyl]FSGLEVDETYVPK_	RPCFSGLEVDETYVPK	48.9755	0.783104	48.975487|NaN	F2Z4Q6	FALSE	_RPC[+57]FSGLEVDETYVPK_	_RPC[Carbamidomethyl]FSGLEVDETYVPK_	474.984	0	110516	noloss	7	b	1	818.398	30.7369	FALSE	tr	F2Z4Q6	F2Z4Q6	F2Z4Q6_CANLF	Alpha fetoprotein	Canis lupus familiaris	9615	AFP	4	2	uniprot_Canis_lupus_9615_october2021
20171129_DDA_POOL	4		_RPC[+57]FSGLEVDETYVPK_		TRUE	_RPC[Carbamidomethyl]FSGLEVDETYVPK_	RPCFSGLEVDETYVPK	48.9755	0.783104	48.975487|NaN	F2Z4Q6	FALSE	_RPC[+57]FSGLEVDETYVPK_	_RPC[Carbamidomethyl]FSGLEVDETYVPK_	474.984	0	110516	noloss	14	y	2	822.385	1.98328	TRUE	tr	F2Z4Q6	F2Z4Q6	F2Z4Q6_CANLF	Alpha fetoprotein	Canis lupus familiaris	9615	AFP	4	2	uniprot_Canis_lupus_9615_october2021
20171129_DDA_POOL	3		_IGGHAGDYGGEALDR_		TRUE	_IGGHAGDYGGEALDR_	IGGHAGDYGGEALDR	-2.25371	0.779845	-2.253708|NaN	P60529	FALSE	_IGGHAGDYGGEALDR_	_IGGHAGDYGGEALDR_	496.567	0	10794808	noloss	3	y	2	202.119	3.92175	TRUE	sp	P60529	P60529	HBA_CANLF	Hemoglobin subunit alpha	Canis lupus familiaris	9615	HBA	1	1	uniprot_Canis_lupus_9615_october2021
20171129_DDA_POOL	3		_IGGHAGDYGGEALDR_		TRUE	_IGGHAGDYGGEALDR_	IGGHAGDYGGEALDR	-2.25371	0.779845	-2.253708|NaN	P60529	FALSE	_IGGHAGDYGGEALDR_	_IGGHAGDYGGEALDR_	496.567	0	10794808	noloss	4	y	2	237.637	1.82358	TRUE	sp	P60529	P60529	HBA_CANLF	Hemoglobin subunit alpha	Canis lupus familiaris	9615	HBA	1	1	uniprot_Canis_lupus_9615_october2021
20171129_DDA_POOL	3		_IGGHAGDYGGEALDR_		TRUE	_IGGHAGDYGGEALDR_	IGGHAGDYGGEALDR	-2.25371	0.779845	-2.253708|NaN	P60529	FALSE	_IGGHAGDYGGEALDR_	_IGGHAGDYGGEALDR_	496.567	0	10794808	noloss	7	b	2	304.643	5.45606	TRUE	sp	P60529	P60529	HBA_CANLF	Hemoglobin subunit alpha	Canis lupus familiaris	9615	HBA	1	1	uniprot_Canis_lupus_9615_october2021
20171129_DDA_POOL	3		_IGGHAGDYGGEALDR_		TRUE	_IGGHAGDYGGEALDR_	IGGHAGDYGGEALDR	-2.25371	0.779845	-2.253708|NaN	P60529	FALSE	_IGGHAGDYGGEALDR_	_IGGHAGDYGGEALDR_	496.567	0	10794808	H2O	6	y	2	321.664	1.93234	TRUE	sp	P60529	P60529	HBA_CANLF	Hemoglobin subunit alpha	Canis lupus familiaris	9615	HBA	1	1	uniprot_Canis_lupus_9615_october2021
20171129_DDA_POOL	3		_IGGHAGDYGGEALDR_		TRUE	_IGGHAGDYGGEALDR_	IGGHAGDYGGEALDR	-2.25371	0.779845	-2.253708|NaN	P60529	FALSE	_IGGHAGDYGGEALDR_	_IGGHAGDYGGEALDR_	496.567	0	10794808	H2O	7	y	2	350.175	1.29674	TRUE	sp	P60529	P60529	HBA_CANLF	Hemoglobin subunit alpha	Canis lupus familiaris	9615	HBA	1	1	uniprot_Canis_lupus_9615_october2021
20171129_DDA_POOL	3		_IGGHAGDYGGEALDR_		TRUE	_IGGHAGDYGGEALDR_	IGGHAGDYGGEALDR	-2.25371	0.779845	-2.253708|NaN	P60529	FALSE	_IGGHAGDYGGEALDR_	_IGGHAGDYGGEALDR_	496.567	0	10794808	noloss	4	b	1	365.193	11.9411	TRUE	sp	P60529	P60529	HBA_CANLF	Hemoglobin subunit alpha	Canis lupus familiaris	9615	HBA	1	1	uniprot_Canis_lupus_9615_october2021
20171129_DDA_POOL	3		_IGGHAGDYGGEALDR_		TRUE	_IGGHAGDYGGEALDR_	IGGHAGDYGGEALDR	-2.25371	0.779845	-2.253708|NaN	P60529	FALSE	_IGGHAGDYGGEALDR_	_IGGHAGDYGGEALDR_	496.567	0	10794808	H2O	3	y	1	385.219	1.05512	TRUE	sp	P60529	P60529	HBA_CANLF	Hemoglobin subunit alpha	Canis lupus familiaris	9615	HBA	1	1	uniprot_Canis_lupus_9615_october2021
20171129_DDA_POOL	3		_IGGHAGDYGGEALDR_		TRUE	_IGGHAGDYGGEALDR_	IGGHAGDYGGEALDR	-2.25371	0.779845	-2.253708|NaN	P60529	FALSE	_IGGHAGDYGGEALDR_	_IGGHAGDYGGEALDR_	496.567	0	10794808	NH3	3	y	1	386.203	6.5262	TRUE	sp	P60529	P60529	HBA_CANLF	Hemoglobin subunit alpha	Canis lupus familiaris	9615	HBA	1	1	uniprot_Canis_lupus_9615_october2021
20171129_DDA_POOL	3		_IGGHAGDYGGEALDR_		TRUE	_IGGHAGDYGGEALDR_	IGGHAGDYGGEALDR	-2.25371	0.779845	-2.253708|NaN	P60529	FALSE	_IGGHAGDYGGEALDR_	_IGGHAGDYGGEALDR_	496.567	0	10794808	noloss	3	y	1	403.23	49.986	FALSE	sp	P60529	P60529	HBA_CANLF	Hemoglobin subunit alpha	Canis lupus familiaris	9615	HBA	1	1	uniprot_Canis_lupus_9615_october2021
20171129_DDA_POOL	3		_IGGHAGDYGGEALDR_		TRUE	_IGGHAGDYGGEALDR_	IGGHAGDYGGEALDR	-2.25371	0.779845	-2.253708|NaN	P60529	FALSE	_IGGHAGDYGGEALDR_	_IGGHAGDYGGEALDR_	496.567	0	10794808	NH3	12	y	3	415.183	1.08375	TRUE	sp	P60529	P60529	HBA_CANLF	Hemoglobin subunit alpha	Canis lupus familiaris	9615	HBA	1	1	uniprot_Canis_lupus_9615_october2021
20171129_DDA_POOL	3		_IGGHAGDYGGEALDR_		TRUE	_IGGHAGDYGGEALDR_	IGGHAGDYGGEALDR	-2.25371	0.779845	-2.253708|NaN	P60529	FALSE	_IGGHAGDYGGEALDR_	_IGGHAGDYGGEALDR_	496.567	0	10794808	noloss	5	b	1	436.23	11.6764	TRUE	sp	P60529	P60529	HBA_CANLF	Hemoglobin subunit alpha	Canis lupus familiaris	9615	HBA	1	1	uniprot_Canis_lupus_9615_october2021
20171129_DDA_POOL	3		_IGGHAGDYGGEALDR_		TRUE	_IGGHAGDYGGEALDR_	IGGHAGDYGGEALDR	-2.25371	0.779845	-2.253708|NaN	P60529	FALSE	_IGGHAGDYGGEALDR_	_IGGHAGDYGGEALDR_	496.567	0	10794808	NH3	4	y	1	457.241	4.5928	TRUE	sp	P60529	P60529	HBA_CANLF	Hemoglobin subunit alpha	Canis lupus familiaris	9615	HBA	1	1	uniprot_Canis_lupus_9615_october2021
20171129_DDA_POOL	3		_IGGHAGDYGGEALDR_		TRUE	_IGGHAGDYGGEALDR_	IGGHAGDYGGEALDR	-2.25371	0.779845	-2.253708|NaN	P60529	FALSE	_IGGHAGDYGGEALDR_	_IGGHAGDYGGEALDR_	496.567	0	10794808	noloss	4	y	1	474.267	100	FALSE	sp	P60529	P60529	HBA_CANLF	Hemoglobin subunit alpha	Canis lupus familiaris	9615	HBA	1	1	uniprot_Canis_lupus_9615_october2021
20171129_DDA_POOL	3		_IGGHAGDYGGEALDR_		TRUE	_IGGHAGDYGGEALDR_	IGGHAGDYGGEALDR	-2.25371	0.779845	-2.253708|NaN	P60529	FALSE	_IGGHAGDYGGEALDR_	_IGGHAGDYGGEALDR_	496.567	0	10794808	noloss	6	b	1	493.252	4.39688	TRUE	sp	P60529	P60529	HBA_CANLF	Hemoglobin subunit alpha	Canis lupus familiaris	9615	HBA	1	1	uniprot_Canis_lupus_9615_october2021
20171129_DDA_POOL	3		_IGGHAGDYGGEALDR_		TRUE	_IGGHAGDYGGEALDR_	IGGHAGDYGGEALDR	-2.25371	0.779845	-2.253708|NaN	P60529	FALSE	_IGGHAGDYGGEALDR_	_IGGHAGDYGGEALDR_	496.567	0	10794808	H2O	5	y	1	585.299	11.5236	TRUE	sp	P60529	P60529	HBA_CANLF	Hemoglobin subunit alpha	Canis lupus familiaris	9615	HBA	1	1	uniprot_Canis_lupus_9615_october2021
20171129_DDA_POOL	3		_IGGHAGDYGGEALDR_		TRUE	_IGGHAGDYGGEALDR_	IGGHAGDYGGEALDR	-2.25371	0.779845	-2.253708|NaN	P60529	FALSE	_IGGHAGDYGGEALDR_	_IGGHAGDYGGEALDR_	496.567	0	10794808	H2O	7	b	1	590.268	6.10952	TRUE	sp	P60529	P60529	HBA_CANLF	Hemoglobin subunit alpha	Canis lupus familiaris	9615	HBA	1	1	uniprot_Canis_lupus_9615_october2021
20171129_DDA_POOL	3		_IGGHAGDYGGEALDR_		TRUE	_IGGHAGDYGGEALDR_	IGGHAGDYGGEALDR	-2.25371	0.779845	-2.253708|NaN	P60529	FALSE	_IGGHAGDYGGEALDR_	_IGGHAGDYGGEALDR_	496.567	0	10794808	noloss	5	y	1	603.31	20.1889	FALSE	sp	P60529	P60529	HBA_CANLF	Hemoglobin subunit alpha	Canis lupus familiaris	9615	HBA	1	1	uniprot_Canis_lupus_9615_october2021
20171129_DDA_POOL	3		_IGGHAGDYGGEALDR_		TRUE	_IGGHAGDYGGEALDR_	IGGHAGDYGGEALDR	-2.25371	0.779845	-2.253708|NaN	P60529	FALSE	_IGGHAGDYGGEALDR_	_IGGHAGDYGGEALDR_	496.567	0	10794808	noloss	7	b	1	608.279	33.0299	FALSE	sp	P60529	P60529	HBA_CANLF	Hemoglobin subunit alpha	Canis lupus familiaris	9615	HBA	1	1	uniprot_Canis_lupus_9615_october2021
20171129_DDA_POOL	3		_IGGHAGDYGGEALDR_		TRUE	_IGGHAGDYGGEALDR_	IGGHAGDYGGEALDR	-2.25371	0.779845	-2.253708|NaN	P60529	FALSE	_IGGHAGDYGGEALDR_	_IGGHAGDYGGEALDR_	496.567	0	10794808	noloss	12	y	2	630.784	3.76396	TRUE	sp	P60529	P60529	HBA_CANLF	Hemoglobin subunit alpha	Canis lupus familiaris	9615	HBA	1	1	uniprot_Canis_lupus_9615_october2021
20171129_DDA_POOL	3		_IGGHAGDYGGEALDR_		TRUE	_IGGHAGDYGGEALDR_	IGGHAGDYGGEALDR	-2.25371	0.779845	-2.253708|NaN	P60529	FALSE	_IGGHAGDYGGEALDR_	_IGGHAGDYGGEALDR_	496.567	0	10794808	NH3	6	y	1	643.305	1.37958	TRUE	sp	P60529	P60529	HBA_CANLF	Hemoglobin subunit alpha	Canis lupus familiaris	9615	HBA	1	1	uniprot_Canis_lupus_9615_october2021
20171129_DDA_POOL	3		_IGGHAGDYGGEALDR_		TRUE	_IGGHAGDYGGEALDR_	IGGHAGDYGGEALDR	-2.25371	0.779845	-2.253708|NaN	P60529	FALSE	_IGGHAGDYGGEALDR_	_IGGHAGDYGGEALDR_	496.567	0	10794808	noloss	6	y	1	660.331	34.3032	FALSE	sp	P60529	P60529	HBA_CANLF	Hemoglobin subunit alpha	Canis lupus familiaris	9615	HBA	1	1	uniprot_Canis_lupus_9615_october2021
20171129_DDA_POOL	3		_IGGHAGDYGGEALDR_		TRUE	_IGGHAGDYGGEALDR_	IGGHAGDYGGEALDR	-2.25371	0.779845	-2.253708|NaN	P60529	FALSE	_IGGHAGDYGGEALDR_	_IGGHAGDYGGEALDR_	496.567	0	10794808	H2O	14	y	2	678.8	1.4117	TRUE	sp	P60529	P60529	HBA_CANLF	Hemoglobin subunit alpha	Canis lupus familiaris	9615	HBA	1	1	uniprot_Canis_lupus_9615_october2021
20171129_DDA_POOL	3		_IGGHAGDYGGEALDR_		TRUE	_IGGHAGDYGGEALDR_	IGGHAGDYGGEALDR	-2.25371	0.779845	-2.253708|NaN	P60529	FALSE	_IGGHAGDYGGEALDR_	_IGGHAGDYGGEALDR_	496.567	0	10794808	noloss	14	y	2	687.805	2.50615	TRUE	sp	P60529	P60529	HBA_CANLF	Hemoglobin subunit alpha	Canis lupus familiaris	9615	HBA	1	1	uniprot_Canis_lupus_9615_october2021
20171129_DDA_POOL	3		_IGGHAGDYGGEALDR_		TRUE	_IGGHAGDYGGEALDR_	IGGHAGDYGGEALDR	-2.25371	0.779845	-2.253708|NaN	P60529	FALSE	_IGGHAGDYGGEALDR_	_IGGHAGDYGGEALDR_	496.567	0	10794808	H2O	7	y	1	699.342	2.80408	TRUE	sp	P60529	P60529	HBA_CANLF	Hemoglobin subunit alpha	Canis lupus familiaris	9615	HBA	1	1	uniprot_Canis_lupus_9615_october2021
20171129_DDA_POOL	3		_IGGHAGDYGGEALDR_		TRUE	_IGGHAGDYGGEALDR_	IGGHAGDYGGEALDR	-2.25371	0.779845	-2.253708|NaN	P60529	FALSE	_IGGHAGDYGGEALDR_	_IGGHAGDYGGEALDR_	496.567	0	10794808	NH3	7	y	1	700.326	1.98403	TRUE	sp	P60529	P60529	HBA_CANLF	Hemoglobin subunit alpha	Canis lupus familiaris	9615	HBA	1	1	uniprot_Canis_lupus_9615_october2021
20171129_DDA_POOL	3		_IGGHAGDYGGEALDR_		TRUE	_IGGHAGDYGGEALDR_	IGGHAGDYGGEALDR	-2.25371	0.779845	-2.253708|NaN	P60529	FALSE	_IGGHAGDYGGEALDR_	_IGGHAGDYGGEALDR_	496.567	0	10794808	noloss	7	y	1	717.353	37.3284	FALSE	sp	P60529	P60529	HBA_CANLF	Hemoglobin subunit alpha	Canis lupus familiaris	9615	HBA	1	1	uniprot_Canis_lupus_9615_october2021
20171129_DDA_POOL	3		_IGGHAGDYGGEALDR_		TRUE	_IGGHAGDYGGEALDR_	IGGHAGDYGGEALDR	-2.25371	0.779845	-2.253708|NaN	P60529	FALSE	_IGGHAGDYGGEALDR_	_IGGHAGDYGGEALDR_	496.567	0	10794808	H2O	8	b	1	753.331	1.73743	TRUE	sp	P60529	P60529	HBA_CANLF	Hemoglobin subunit alpha	Canis lupus familiaris	9615	HBA	1	1	uniprot_Canis_lupus_9615_october2021
20171129_DDA_POOL	3		_IGGHAGDYGGEALDR_		TRUE	_IGGHAGDYGGEALDR_	IGGHAGDYGGEALDR	-2.25371	0.779845	-2.253708|NaN	P60529	FALSE	_IGGHAGDYGGEALDR_	_IGGHAGDYGGEALDR_	496.567	0	10794808	noloss	8	b	1	771.342	6.89617	TRUE	sp	P60529	P60529	HBA_CANLF	Hemoglobin subunit alpha	Canis lupus familiaris	9615	HBA	1	1	uniprot_Canis_lupus_9615_october2021
20171129_DDA_POOL	3		_IGGHAGDYGGEALDR_		TRUE	_IGGHAGDYGGEALDR_	IGGHAGDYGGEALDR	-2.25371	0.779845	-2.253708|NaN	P60529	FALSE	_IGGHAGDYGGEALDR_	_IGGHAGDYGGEALDR_	496.567	0	10794808	noloss	9	b	1	828.363	4.27525	TRUE	sp	P60529	P60529	HBA_CANLF	Hemoglobin subunit alpha	Canis lupus familiaris	9615	HBA	1	1	uniprot_Canis_lupus_9615_october2021
20171129_DDA_POOL	3		_IGGHAGDYGGEALDR_		TRUE	_IGGHAGDYGGEALDR_	IGGHAGDYGGEALDR	-2.25371	0.779845	-2.253708|NaN	P60529	FALSE	_IGGHAGDYGGEALDR_	_IGGHAGDYGGEALDR_	496.567	0	10794808	H2O	10	b	1	867.374	2.15105	TRUE	sp	P60529	P60529	HBA_CANLF	Hemoglobin subunit alpha	Canis lupus familiaris	9615	HBA	1	1	uniprot_Canis_lupus_9615_october2021
20171129_DDA_POOL	3		_IGGHAGDYGGEALDR_		TRUE	_IGGHAGDYGGEALDR_	IGGHAGDYGGEALDR	-2.25371	0.779845	-2.253708|NaN	P60529	FALSE	_IGGHAGDYGGEALDR_	_IGGHAGDYGGEALDR_	496.567	0	10794808	noloss	8	y	1	880.416	10.5693	TRUE	sp	P60529	P60529	HBA_CANLF	Hemoglobin subunit alpha	Canis lupus familiaris	9615	HBA	1	1	uniprot_Canis_lupus_9615_october2021
20171129_DDA_POOL	3		_IGGHAGDYGGEALDR_		TRUE	_IGGHAGDYGGEALDR_	IGGHAGDYGGEALDR	-2.25371	0.779845	-2.253708|NaN	P60529	FALSE	_IGGHAGDYGGEALDR_	_IGGHAGDYGGEALDR_	496.567	0	10794808	noloss	10	b	1	885.385	13.8484	TRUE	sp	P60529	P60529	HBA_CANLF	Hemoglobin subunit alpha	Canis lupus familiaris	9615	HBA	1	1	uniprot_Canis_lupus_9615_october2021
20171129_DDA_POOL	3		_IGGHAGDYGGEALDR_		TRUE	_IGGHAGDYGGEALDR_	IGGHAGDYGGEALDR	-2.25371	0.779845	-2.253708|NaN	P60529	FALSE	_IGGHAGDYGGEALDR_	_IGGHAGDYGGEALDR_	496.567	0	10794808	noloss	9	y	1	995.443	2.21296	TRUE	sp	P60529	P60529	HBA_CANLF	Hemoglobin subunit alpha	Canis lupus familiaris	9615	HBA	1	1	uniprot_Canis_lupus_9615_october2021
20171129_DDA_POOL	3		_IGGHAGDYGGEALDR_		TRUE	_IGGHAGDYGGEALDR_	IGGHAGDYGGEALDR	-2.25371	0.779845	-2.253708|NaN	P60529	FALSE	_IGGHAGDYGGEALDR_	_IGGHAGDYGGEALDR_	496.567	0	10794808	noloss	11	b	1	1014.43	2.92817	TRUE	sp	P60529	P60529	HBA_CANLF	Hemoglobin subunit alpha	Canis lupus familiaris	9615	HBA	1	1	uniprot_Canis_lupus_9615_october2021
20171129_DDA_POOL	3		_IGGHAGDYGGEALDR_		TRUE	_IGGHAGDYGGEALDR_	IGGHAGDYGGEALDR	-2.25371	0.779845	-2.253708|NaN	P60529	FALSE	_IGGHAGDYGGEALDR_	_IGGHAGDYGGEALDR_	496.567	0	10794808	noloss	10	y	1	1052.46	12.8875	TRUE	sp	P60529	P60529	HBA_CANLF	Hemoglobin subunit alpha	Canis lupus familiaris	9615	HBA	1	1	uniprot_Canis_lupus_9615_october2021
20171129_DDA_POOL	3		_IGGHAGDYGGEALDR_		TRUE	_IGGHAGDYGGEALDR_	IGGHAGDYGGEALDR	-2.25371	0.779845	-2.253708|NaN	P60529	FALSE	_IGGHAGDYGGEALDR_	_IGGHAGDYGGEALDR_	496.567	0	10794808	noloss	12	b	1	1085.46	1.4581	TRUE	sp	P60529	P60529	HBA_CANLF	Hemoglobin subunit alpha	Canis lupus familiaris	9615	HBA	1	1	uniprot_Canis_lupus_9615_october2021
20171129_DDA_POOL	3		_IGGHAGDYGGEALDR_		TRUE	_IGGHAGDYGGEALDR_	IGGHAGDYGGEALDR	-2.25371	0.779845	-2.253708|NaN	P60529	FALSE	_IGGHAGDYGGEALDR_	_IGGHAGDYGGEALDR_	496.567	0	10794808	noloss	11	y	1	1123.5	18.3822	TRUE	sp	P60529	P60529	HBA_CANLF	Hemoglobin subunit alpha	Canis lupus familiaris	9615	HBA	1	1	uniprot_Canis_lupus_9615_october2021
20171129_DDA_POOL	3		_IGGHAGDYGGEALDR_		TRUE	_IGGHAGDYGGEALDR_	IGGHAGDYGGEALDR	-2.25371	0.779845	-2.253708|NaN	P60529	FALSE	_IGGHAGDYGGEALDR_	_IGGHAGDYGGEALDR_	496.567	0	10794808	NH3	5	y	1	586.283	1.13964	TRUE	sp	P60529	P60529	HBA_CANLF	Hemoglobin subunit alpha	Canis lupus familiaris	9615	HBA	1	1	uniprot_Canis_lupus_9615_october2021
20171129_DDA_POOL	3		_DKYGDMADC[+57]C[+57]EK_		TRUE	_DKYGDMADC[Carbamidomethyl]C[Carbamidomethyl]EK_	DKYGDMADCCEK	-20.3982	0.738082	-20.398197|NaN	F2Z4Q6	FALSE	_DKYGDMADC[+57]C[+57]EK_	_DKYGDMADC[Carbamidomethyl]C[Carbamidomethyl]EK_	497.856	0	8.32529e+06	noloss	3	b	2	204.1	1.98118	TRUE	tr	F2Z4Q6	F2Z4Q6	F2Z4Q6_CANLF	Alpha fetoprotein	Canis lupus familiaris	9615	AFP	4	2	uniprot_Canis_lupus_9615_october2021
20171129_DDA_POOL	3		_DKYGDMADC[+57]C[+57]EK_		TRUE	_DKYGDMADC[Carbamidomethyl]C[Carbamidomethyl]EK_	DKYGDMADCCEK	-20.3982	0.738082	-20.398197|NaN	F2Z4Q6	FALSE	_DKYGDMADC[+57]C[+57]EK_	_DKYGDMADC[Carbamidomethyl]C[Carbamidomethyl]EK_	497.856	0	8.32529e+06	H2O	7	b	3	255.108	1.61296	TRUE	tr	F2Z4Q6	F2Z4Q6	F2Z4Q6_CANLF	Alpha fetoprotein	Canis lupus familiaris	9615	AFP	4	2	uniprot_Canis_lupus_9615_october2021
20171129_DDA_POOL	3		_DKYGDMADC[+57]C[+57]EK_		TRUE	_DKYGDMADC[Carbamidomethyl]C[Carbamidomethyl]EK_	DKYGDMADCCEK	-20.3982	0.738082	-20.398197|NaN	F2Z4Q6	FALSE	_DKYGDMADC[+57]C[+57]EK_	_DKYGDMADC[Carbamidomethyl]C[Carbamidomethyl]EK_	497.856	0	8.32529e+06	noloss	5	b	2	290.124	2.31664	TRUE	tr	F2Z4Q6	F2Z4Q6	F2Z4Q6_CANLF	Alpha fetoprotein	Canis lupus familiaris	9615	AFP	4	2	uniprot_Canis_lupus_9615_october2021
20171129_DDA_POOL	3		_DKYGDMADC[+57]C[+57]EK_		TRUE	_DKYGDMADC[Carbamidomethyl]C[Carbamidomethyl]EK_	DKYGDMADCCEK	-20.3982	0.738082	-20.398197|NaN	F2Z4Q6	FALSE	_DKYGDMADC[+57]C[+57]EK_	_DKYGDMADC[Carbamidomethyl]C[Carbamidomethyl]EK_	497.856	0	8.32529e+06	noloss	4	y	2	298.612	8.50405	TRUE	tr	F2Z4Q6	F2Z4Q6	F2Z4Q6_CANLF	Alpha fetoprotein	Canis lupus familiaris	9615	AFP	4	2	uniprot_Canis_lupus_9615_october2021
20171129_DDA_POOL	3		_DKYGDMADC[+57]C[+57]EK_		TRUE	_DKYGDMADC[Carbamidomethyl]C[Carbamidomethyl]EK_	DKYGDMADCCEK	-20.3982	0.738082	-20.398197|NaN	F2Z4Q6	FALSE	_DKYGDMADC[+57]C[+57]EK_	_DKYGDMADC[Carbamidomethyl]C[Carbamidomethyl]EK_	497.856	0	8.32529e+06	H2O	6	b	2	346.639	1.29699	TRUE	tr	F2Z4Q6	F2Z4Q6	F2Z4Q6_CANLF	Alpha fetoprotein	Canis lupus familiaris	9615	AFP	4	2	uniprot_Canis_lupus_9615_october2021
20171129_DDA_POOL	3		_DKYGDMADC[+57]C[+57]EK_		TRUE	_DKYGDMADC[Carbamidomethyl]C[Carbamidomethyl]EK_	DKYGDMADCCEK	-20.3982	0.738082	-20.398197|NaN	F2Z4Q6	FALSE	_DKYGDMADC[+57]C[+57]EK_	_DKYGDMADC[Carbamidomethyl]C[Carbamidomethyl]EK_	497.856	0	8.32529e+06	noloss	5	y	2	356.125	4.352	TRUE	tr	F2Z4Q6	F2Z4Q6	F2Z4Q6_CANLF	Alpha fetoprotein	Canis lupus familiaris	9615	AFP	4	2	uniprot_Canis_lupus_9615_october2021
20171129_DDA_POOL	3		_DKYGDMADC[+57]C[+57]EK_		TRUE	_DKYGDMADC[Carbamidomethyl]C[Carbamidomethyl]EK_	DKYGDMADCCEK	-20.3982	0.738082	-20.398197|NaN	F2Z4Q6	FALSE	_DKYGDMADC[+57]C[+57]EK_	_DKYGDMADC[Carbamidomethyl]C[Carbamidomethyl]EK_	497.856	0	8.32529e+06	H2O	3	b	1	389.182	14.2922	TRUE	tr	F2Z4Q6	F2Z4Q6	F2Z4Q6_CANLF	Alpha fetoprotein	Canis lupus familiaris	9615	AFP	4	2	uniprot_Canis_lupus_9615_october2021
20171129_DDA_POOL	3		_DKYGDMADC[+57]C[+57]EK_		TRUE	_DKYGDMADC[Carbamidomethyl]C[Carbamidomethyl]EK_	DKYGDMADCCEK	-20.3982	0.738082	-20.398197|NaN	F2Z4Q6	FALSE	_DKYGDMADC[+57]C[+57]EK_	_DKYGDMADC[Carbamidomethyl]C[Carbamidomethyl]EK_	497.856	0	8.32529e+06	noloss	7	b	2	391.163	5.56092	TRUE	tr	F2Z4Q6	F2Z4Q6	F2Z4Q6_CANLF	Alpha fetoprotein	Canis lupus familiaris	9615	AFP	4	2	uniprot_Canis_lupus_9615_october2021
20171129_DDA_POOL	3		_DKYGDMADC[+57]C[+57]EK_		TRUE	_DKYGDMADC[Carbamidomethyl]C[Carbamidomethyl]EK_	DKYGDMADCCEK	-20.3982	0.738082	-20.398197|NaN	F2Z4Q6	FALSE	_DKYGDMADC[+57]C[+57]EK_	_DKYGDMADC[Carbamidomethyl]C[Carbamidomethyl]EK_	497.856	0	8.32529e+06	noloss	3	b	1	407.193	12.424	TRUE	tr	F2Z4Q6	F2Z4Q6	F2Z4Q6_CANLF	Alpha fetoprotein	Canis lupus familiaris	9615	AFP	4	2	uniprot_Canis_lupus_9615_october2021
20171129_DDA_POOL	3		_DKYGDMADC[+57]C[+57]EK_		TRUE	_DKYGDMADC[Carbamidomethyl]C[Carbamidomethyl]EK_	DKYGDMADCCEK	-20.3982	0.738082	-20.398197|NaN	F2Z4Q6	FALSE	_DKYGDMADC[+57]C[+57]EK_	_DKYGDMADC[Carbamidomethyl]C[Carbamidomethyl]EK_	497.856	0	8.32529e+06	noloss	3	y	1	436.186	49.9671	FALSE	tr	F2Z4Q6	F2Z4Q6	F2Z4Q6_CANLF	Alpha fetoprotein	Canis lupus familiaris	9615	AFP	4	2	uniprot_Canis_lupus_9615_october2021
20171129_DDA_POOL	3		_DKYGDMADC[+57]C[+57]EK_		TRUE	_DKYGDMADC[Carbamidomethyl]C[Carbamidomethyl]EK_	DKYGDMADCCEK	-20.3982	0.738082	-20.398197|NaN	F2Z4Q6	FALSE	_DKYGDMADC[+57]C[+57]EK_	_DKYGDMADC[Carbamidomethyl]C[Carbamidomethyl]EK_	497.856	0	8.32529e+06	H2O	4	b	1	446.203	7.26037	TRUE	tr	F2Z4Q6	F2Z4Q6	F2Z4Q6_CANLF	Alpha fetoprotein	Canis lupus familiaris	9615	AFP	4	2	uniprot_Canis_lupus_9615_october2021
20171129_DDA_POOL	3		_DKYGDMADC[+57]C[+57]EK_		TRUE	_DKYGDMADC[Carbamidomethyl]C[Carbamidomethyl]EK_	DKYGDMADCCEK	-20.3982	0.738082	-20.398197|NaN	F2Z4Q6	FALSE	_DKYGDMADC[+57]C[+57]EK_	_DKYGDMADC[Carbamidomethyl]C[Carbamidomethyl]EK_	497.856	0	8.32529e+06	NH3	4	b	1	447.187	2.50917	TRUE	tr	F2Z4Q6	F2Z4Q6	F2Z4Q6_CANLF	Alpha fetoprotein	Canis lupus familiaris	9615	AFP	4	2	uniprot_Canis_lupus_9615_october2021
20171129_DDA_POOL	3		_DKYGDMADC[+57]C[+57]EK_		TRUE	_DKYGDMADC[Carbamidomethyl]C[Carbamidomethyl]EK_	DKYGDMADCCEK	-20.3982	0.738082	-20.398197|NaN	F2Z4Q6	FALSE	_DKYGDMADC[+57]C[+57]EK_	_DKYGDMADC[Carbamidomethyl]C[Carbamidomethyl]EK_	497.856	0	8.32529e+06	noloss	4	b	1	464.214	18.1809	TRUE	tr	F2Z4Q6	F2Z4Q6	F2Z4Q6_CANLF	Alpha fetoprotein	Canis lupus familiaris	9615	AFP	4	2	uniprot_Canis_lupus_9615_october2021
20171129_DDA_POOL	3		_DKYGDMADC[+57]C[+57]EK_		TRUE	_DKYGDMADC[Carbamidomethyl]C[Carbamidomethyl]EK_	DKYGDMADCCEK	-20.3982	0.738082	-20.398197|NaN	F2Z4Q6	FALSE	_DKYGDMADC[+57]C[+57]EK_	_DKYGDMADC[Carbamidomethyl]C[Carbamidomethyl]EK_	497.856	0	8.32529e+06	H2O	5	b	1	561.23	8.29893	TRUE	tr	F2Z4Q6	F2Z4Q6	F2Z4Q6_CANLF	Alpha fetoprotein	Canis lupus familiaris	9615	AFP	4	2	uniprot_Canis_lupus_9615_october2021
20171129_DDA_POOL	3		_DKYGDMADC[+57]C[+57]EK_		TRUE	_DKYGDMADC[Carbamidomethyl]C[Carbamidomethyl]EK_	DKYGDMADCCEK	-20.3982	0.738082	-20.398197|NaN	F2Z4Q6	FALSE	_DKYGDMADC[+57]C[+57]EK_	_DKYGDMADC[Carbamidomethyl]C[Carbamidomethyl]EK_	497.856	0	8.32529e+06	NH3	5	b	1	562.214	9.42756	TRUE	tr	F2Z4Q6	F2Z4Q6	F2Z4Q6_CANLF	Alpha fetoprotein	Canis lupus familiaris	9615	AFP	4	2	uniprot_Canis_lupus_9615_october2021
20171129_DDA_POOL	3		_DKYGDMADC[+57]C[+57]EK_		TRUE	_DKYGDMADC[Carbamidomethyl]C[Carbamidomethyl]EK_	DKYGDMADCCEK	-20.3982	0.738082	-20.398197|NaN	F2Z4Q6	FALSE	_DKYGDMADC[+57]C[+57]EK_	_DKYGDMADC[Carbamidomethyl]C[Carbamidomethyl]EK_	497.856	0	8.32529e+06	H2O	4	y	1	578.206	5.5343	TRUE	tr	F2Z4Q6	F2Z4Q6	F2Z4Q6_CANLF	Alpha fetoprotein	Canis lupus familiaris	9615	AFP	4	2	uniprot_Canis_lupus_9615_october2021
20171129_DDA_POOL	3		_DKYGDMADC[+57]C[+57]EK_		TRUE	_DKYGDMADC[Carbamidomethyl]C[Carbamidomethyl]EK_	DKYGDMADCCEK	-20.3982	0.738082	-20.398197|NaN	F2Z4Q6	FALSE	_DKYGDMADC[+57]C[+57]EK_	_DKYGDMADC[Carbamidomethyl]C[Carbamidomethyl]EK_	497.856	0	8.32529e+06	noloss	5	b	1	579.241	62.1793	FALSE	tr	F2Z4Q6	F2Z4Q6	F2Z4Q6_CANLF	Alpha fetoprotein	Canis lupus familiaris	9615	AFP	4	2	uniprot_Canis_lupus_9615_october2021
20171129_DDA_POOL	3		_DKYGDMADC[+57]C[+57]EK_		TRUE	_DKYGDMADC[Carbamidomethyl]C[Carbamidomethyl]EK_	DKYGDMADCCEK	-20.3982	0.738082	-20.398197|NaN	F2Z4Q6	FALSE	_DKYGDMADC[+57]C[+57]EK_	_DKYGDMADC[Carbamidomethyl]C[Carbamidomethyl]EK_	497.856	0	8.32529e+06	noloss	4	y	1	596.217	65.2426	FALSE	tr	F2Z4Q6	F2Z4Q6	F2Z4Q6_CANLF	Alpha fetoprotein	Canis lupus familiaris	9615	AFP	4	2	uniprot_Canis_lupus_9615_october2021
20171129_DDA_POOL	3		_DKYGDMADC[+57]C[+57]EK_		TRUE	_DKYGDMADC[Carbamidomethyl]C[Carbamidomethyl]EK_	DKYGDMADCCEK	-20.3982	0.738082	-20.398197|NaN	F2Z4Q6	FALSE	_DKYGDMADC[+57]C[+57]EK_	_DKYGDMADC[Carbamidomethyl]C[Carbamidomethyl]EK_	497.856	0	8.32529e+06	H2O	6	b	1	692.271	8.05894	TRUE	tr	F2Z4Q6	F2Z4Q6	F2Z4Q6_CANLF	Alpha fetoprotein	Canis lupus familiaris	9615	AFP	4	2	uniprot_Canis_lupus_9615_october2021
20171129_DDA_POOL	3		_DKYGDMADC[+57]C[+57]EK_		TRUE	_DKYGDMADC[Carbamidomethyl]C[Carbamidomethyl]EK_	DKYGDMADCCEK	-20.3982	0.738082	-20.398197|NaN	F2Z4Q6	FALSE	_DKYGDMADC[+57]C[+57]EK_	_DKYGDMADC[Carbamidomethyl]C[Carbamidomethyl]EK_	497.856	0	8.32529e+06	H2O	5	y	1	693.233	20.1048	TRUE	tr	F2Z4Q6	F2Z4Q6	F2Z4Q6_CANLF	Alpha fetoprotein	Canis lupus familiaris	9615	AFP	4	2	uniprot_Canis_lupus_9615_october2021
20171129_DDA_POOL	3		_DKYGDMADC[+57]C[+57]EK_		TRUE	_DKYGDMADC[Carbamidomethyl]C[Carbamidomethyl]EK_	DKYGDMADCCEK	-20.3982	0.738082	-20.398197|NaN	F2Z4Q6	FALSE	_DKYGDMADC[+57]C[+57]EK_	_DKYGDMADC[Carbamidomethyl]C[Carbamidomethyl]EK_	497.856	0	8.32529e+06	NH3	5	y	1	694.217	12.9349	TRUE	tr	F2Z4Q6	F2Z4Q6	F2Z4Q6_CANLF	Alpha fetoprotein	Canis lupus familiaris	9615	AFP	4	2	uniprot_Canis_lupus_9615_october2021
20171129_DDA_POOL	3		_DKYGDMADC[+57]C[+57]EK_		TRUE	_DKYGDMADC[Carbamidomethyl]C[Carbamidomethyl]EK_	DKYGDMADCCEK	-20.3982	0.738082	-20.398197|NaN	F2Z4Q6	FALSE	_DKYGDMADC[+57]C[+57]EK_	_DKYGDMADC[Carbamidomethyl]C[Carbamidomethyl]EK_	497.856	0	8.32529e+06	noloss	6	b	1	710.281	23.0994	FALSE	tr	F2Z4Q6	F2Z4Q6	F2Z4Q6_CANLF	Alpha fetoprotein	Canis lupus familiaris	9615	AFP	4	2	uniprot_Canis_lupus_9615_october2021
20171129_DDA_POOL	3		_DKYGDMADC[+57]C[+57]EK_		TRUE	_DKYGDMADC[Carbamidomethyl]C[Carbamidomethyl]EK_	DKYGDMADCCEK	-20.3982	0.738082	-20.398197|NaN	F2Z4Q6	FALSE	_DKYGDMADC[+57]C[+57]EK_	_DKYGDMADC[Carbamidomethyl]C[Carbamidomethyl]EK_	497.856	0	8.32529e+06	noloss	5	y	1	711.244	100	FALSE	tr	F2Z4Q6	F2Z4Q6	F2Z4Q6_CANLF	Alpha fetoprotein	Canis lupus familiaris	9615	AFP	4	2	uniprot_Canis_lupus_9615_october2021
20171129_DDA_POOL	3		_DKYGDMADC[+57]C[+57]EK_		TRUE	_DKYGDMADC[Carbamidomethyl]C[Carbamidomethyl]EK_	DKYGDMADCCEK	-20.3982	0.738082	-20.398197|NaN	F2Z4Q6	FALSE	_DKYGDMADC[+57]C[+57]EK_	_DKYGDMADC[Carbamidomethyl]C[Carbamidomethyl]EK_	497.856	0	8.32529e+06	H2O	6	y	1	764.27	5.57854	TRUE	tr	F2Z4Q6	F2Z4Q6	F2Z4Q6_CANLF	Alpha fetoprotein	Canis lupus familiaris	9615	AFP	4	2	uniprot_Canis_lupus_9615_october2021
20171129_DDA_POOL	3		_DKYGDMADC[+57]C[+57]EK_		TRUE	_DKYGDMADC[Carbamidomethyl]C[Carbamidomethyl]EK_	DKYGDMADCCEK	-20.3982	0.738082	-20.398197|NaN	F2Z4Q6	FALSE	_DKYGDMADC[+57]C[+57]EK_	_DKYGDMADC[Carbamidomethyl]C[Carbamidomethyl]EK_	497.856	0	8.32529e+06	noloss	6	y	1	782.281	44.4463	FALSE	tr	F2Z4Q6	F2Z4Q6	F2Z4Q6_CANLF	Alpha fetoprotein	Canis lupus familiaris	9615	AFP	4	2	uniprot_Canis_lupus_9615_october2021
20171129_DDA_POOL	3		_DKYGDMADC[+57]C[+57]EK_		TRUE	_DKYGDMADC[Carbamidomethyl]C[Carbamidomethyl]EK_	DKYGDMADCCEK	-20.3982	0.738082	-20.398197|NaN	F2Z4Q6	FALSE	_DKYGDMADC[+57]C[+57]EK_	_DKYGDMADC[Carbamidomethyl]C[Carbamidomethyl]EK_	497.856	0	8.32529e+06	noloss	8	b	1	896.345	2.10543	TRUE	tr	F2Z4Q6	F2Z4Q6	F2Z4Q6_CANLF	Alpha fetoprotein	Canis lupus familiaris	9615	AFP	4	2	uniprot_Canis_lupus_9615_october2021
20171129_DDA_POOL	3		_DKYGDMADC[+57]C[+57]EK_		TRUE	_DKYGDMADC[Carbamidomethyl]C[Carbamidomethyl]EK_	DKYGDMADCCEK	-20.3982	0.738082	-20.398197|NaN	F2Z4Q6	FALSE	_DKYGDMADC[+57]C[+57]EK_	_DKYGDMADC[Carbamidomethyl]C[Carbamidomethyl]EK_	497.856	0	8.32529e+06	noloss	7	y	1	913.321	4.45492	TRUE	tr	F2Z4Q6	F2Z4Q6	F2Z4Q6_CANLF	Alpha fetoprotein	Canis lupus familiaris	9615	AFP	4	2	uniprot_Canis_lupus_9615_october2021
20171129_DDA_POOL	3		_DKYGDMADC[+57]C[+57]EK_		TRUE	_DKYGDMADC[Carbamidomethyl]C[Carbamidomethyl]EK_	DKYGDMADCCEK	-20.3982	0.738082	-20.398197|NaN	F2Z4Q6	FALSE	_DKYGDMADC[+57]C[+57]EK_	_DKYGDMADC[Carbamidomethyl]C[Carbamidomethyl]EK_	497.856	0	8.32529e+06	NH3	6	b	1	693.255	1.43579	TRUE	tr	F2Z4Q6	F2Z4Q6	F2Z4Q6_CANLF	Alpha fetoprotein	Canis lupus familiaris	9615	AFP	4	2	uniprot_Canis_lupus_9615_october2021
20171129_DDA_POOL	2		_LALDNGGLAR_		TRUE	_LALDNGGLAR_	LALDNGGLAR	16.3484	0.845103	16.348358|NaN	H9GWY3	FALSE	_LALDNGGLAR_	_LALDNGGLAR_	500.283	0	1.7895e+06	noloss	3	y	1	359.24	4.71277	TRUE	tr	H9GWY3	H9GWY3	H9GWY3_CANLF	Inter-alpha-trypsin inhibitor heavy chain 4	Canis lupus familiaris	9615	ITIH4	3	3	uniprot_Canis_lupus_9615_october2021
20171129_DDA_POOL	2		_LALDNGGLAR_		TRUE	_LALDNGGLAR_	LALDNGGLAR	16.3484	0.845103	16.348358|NaN	H9GWY3	FALSE	_LALDNGGLAR_	_LALDNGGLAR_	500.283	0	1.7895e+06	NH3	8	y	2	399.709	1.71605	TRUE	tr	H9GWY3	H9GWY3	H9GWY3_CANLF	Inter-alpha-trypsin inhibitor heavy chain 4	Canis lupus familiaris	9615	ITIH4	3	3	uniprot_Canis_lupus_9615_october2021
20171129_DDA_POOL	2		_LALDNGGLAR_		TRUE	_LALDNGGLAR_	LALDNGGLAR	16.3484	0.845103	16.348358|NaN	H9GWY3	FALSE	_LALDNGGLAR_	_LALDNGGLAR_	500.283	0	1.7895e+06	noloss	4	y	1	416.262	13.4591	TRUE	tr	H9GWY3	H9GWY3	H9GWY3_CANLF	Inter-alpha-trypsin inhibitor heavy chain 4	Canis lupus familiaris	9615	ITIH4	3	3	uniprot_Canis_lupus_9615_october2021
20171129_DDA_POOL	2		_LALDNGGLAR_		TRUE	_LALDNGGLAR_	LALDNGGLAR	16.3484	0.845103	16.348358|NaN	H9GWY3	FALSE	_LALDNGGLAR_	_LALDNGGLAR_	500.283	0	1.7895e+06	NH3	5	y	1	456.257	1.97254	TRUE	tr	H9GWY3	H9GWY3	H9GWY3_CANLF	Inter-alpha-trypsin inhibitor heavy chain 4	Canis lupus familiaris	9615	ITIH4	3	3	uniprot_Canis_lupus_9615_october2021
20171129_DDA_POOL	2		_LALDNGGLAR_		TRUE	_LALDNGGLAR_	LALDNGGLAR	16.3484	0.845103	16.348358|NaN	H9GWY3	FALSE	_LALDNGGLAR_	_LALDNGGLAR_	500.283	0	1.7895e+06	noloss	5	y	1	473.283	37.7029	FALSE	tr	H9GWY3	H9GWY3	H9GWY3_CANLF	Inter-alpha-trypsin inhibitor heavy chain 4	Canis lupus familiaris	9615	ITIH4	3	3	uniprot_Canis_lupus_9615_october2021
20171129_DDA_POOL	2		_LALDNGGLAR_		TRUE	_LALDNGGLAR_	LALDNGGLAR	16.3484	0.845103	16.348358|NaN	H9GWY3	FALSE	_LALDNGGLAR_	_LALDNGGLAR_	500.283	0	1.7895e+06	NH3	6	y	1	570.299	12.0953	TRUE	tr	H9GWY3	H9GWY3	H9GWY3_CANLF	Inter-alpha-trypsin inhibitor heavy chain 4	Canis lupus familiaris	9615	ITIH4	3	3	uniprot_Canis_lupus_9615_october2021
20171129_DDA_POOL	2		_LALDNGGLAR_		TRUE	_LALDNGGLAR_	LALDNGGLAR	16.3484	0.845103	16.348358|NaN	H9GWY3	FALSE	_LALDNGGLAR_	_LALDNGGLAR_	500.283	0	1.7895e+06	noloss	6	y	1	587.326	100	FALSE	tr	H9GWY3	H9GWY3	H9GWY3_CANLF	Inter-alpha-trypsin inhibitor heavy chain 4	Canis lupus familiaris	9615	ITIH4	3	3	uniprot_Canis_lupus_9615_october2021
20171129_DDA_POOL	2		_LALDNGGLAR_		TRUE	_LALDNGGLAR_	LALDNGGLAR	16.3484	0.845103	16.348358|NaN	H9GWY3	FALSE	_LALDNGGLAR_	_LALDNGGLAR_	500.283	0	1.7895e+06	H2O	7	y	1	684.342	3.58599	TRUE	tr	H9GWY3	H9GWY3	H9GWY3_CANLF	Inter-alpha-trypsin inhibitor heavy chain 4	Canis lupus familiaris	9615	ITIH4	3	3	uniprot_Canis_lupus_9615_october2021
20171129_DDA_POOL	2		_LALDNGGLAR_		TRUE	_LALDNGGLAR_	LALDNGGLAR	16.3484	0.845103	16.348358|NaN	H9GWY3	FALSE	_LALDNGGLAR_	_LALDNGGLAR_	500.283	0	1.7895e+06	NH3	7	y	1	685.326	13.5122	FALSE	tr	H9GWY3	H9GWY3	H9GWY3_CANLF	Inter-alpha-trypsin inhibitor heavy chain 4	Canis lupus familiaris	9615	ITIH4	3	3	uniprot_Canis_lupus_9615_october2021
20171129_DDA_POOL	2		_LALDNGGLAR_		TRUE	_LALDNGGLAR_	LALDNGGLAR	16.3484	0.845103	16.348358|NaN	H9GWY3	FALSE	_LALDNGGLAR_	_LALDNGGLAR_	500.283	0	1.7895e+06	noloss	7	y	1	702.353	83.8204	FALSE	tr	H9GWY3	H9GWY3	H9GWY3_CANLF	Inter-alpha-trypsin inhibitor heavy chain 4	Canis lupus familiaris	9615	ITIH4	3	3	uniprot_Canis_lupus_9615_october2021
20171129_DDA_POOL	2		_LALDNGGLAR_		TRUE	_LALDNGGLAR_	LALDNGGLAR	16.3484	0.845103	16.348358|NaN	H9GWY3	FALSE	_LALDNGGLAR_	_LALDNGGLAR_	500.283	0	1.7895e+06	noloss	8	b	1	754.409	5.71656	TRUE	tr	H9GWY3	H9GWY3	H9GWY3_CANLF	Inter-alpha-trypsin inhibitor heavy chain 4	Canis lupus familiaris	9615	ITIH4	3	3	uniprot_Canis_lupus_9615_october2021
20171129_DDA_POOL	2		_LALDNGGLAR_		TRUE	_LALDNGGLAR_	LALDNGGLAR	16.3484	0.845103	16.348358|NaN	H9GWY3	FALSE	_LALDNGGLAR_	_LALDNGGLAR_	500.283	0	1.7895e+06	noloss	8	y	1	815.437	45.5969	FALSE	tr	H9GWY3	H9GWY3	H9GWY3_CANLF	Inter-alpha-trypsin inhibitor heavy chain 4	Canis lupus familiaris	9615	ITIH4	3	3	uniprot_Canis_lupus_9615_october2021
20171129_DDA_POOL	2		_LALDNGGLAR_		TRUE	_LALDNGGLAR_	LALDNGGLAR	16.3484	0.845103	16.348358|NaN	H9GWY3	FALSE	_LALDNGGLAR_	_LALDNGGLAR_	500.283	0	1.7895e+06	noloss	3	b	1	298.213	7.6097	TRUE	tr	H9GWY3	H9GWY3	H9GWY3_CANLF	Inter-alpha-trypsin inhibitor heavy chain 4	Canis lupus familiaris	9615	ITIH4	3	3	uniprot_Canis_lupus_9615_october2021
20171129_DDA_POOL	2		_LALDNGGLAR_		TRUE	_LALDNGGLAR_	LALDNGGLAR	16.3484	0.845103	16.348358|NaN	H9GWY3	FALSE	_LALDNGGLAR_	_LALDNGGLAR_	500.283	0	1.7895e+06	noloss	8	y	2	408.222	3.84999	TRUE	tr	H9GWY3	H9GWY3	H9GWY3_CANLF	Inter-alpha-trypsin inhibitor heavy chain 4	Canis lupus familiaris	9615	ITIH4	3	3	uniprot_Canis_lupus_9615_october2021
20171129_DDA_POOL	2		_LALDNGGLAR_		TRUE	_LALDNGGLAR_	LALDNGGLAR	16.3484	0.845103	16.348358|NaN	H9GWY3	FALSE	_LALDNGGLAR_	_LALDNGGLAR_	500.283	0	1.7895e+06	NH3	7	b	1	624.299	4.42827	TRUE	tr	H9GWY3	H9GWY3	H9GWY3_CANLF	Inter-alpha-trypsin inhibitor heavy chain 4	Canis lupus familiaris	9615	ITIH4	3	3	uniprot_Canis_lupus_9615_october2021
20171129_DDA_POOL	2		_LALDNGGLAR_		TRUE	_LALDNGGLAR_	LALDNGGLAR	16.3484	0.845103	16.348358|NaN	H9GWY3	FALSE	_LALDNGGLAR_	_LALDNGGLAR_	500.283	0	1.7895e+06	NH3	8	y	1	798.41	4.4492	TRUE	tr	H9GWY3	H9GWY3	H9GWY3_CANLF	Inter-alpha-trypsin inhibitor heavy chain 4	Canis lupus familiaris	9615	ITIH4	3	3	uniprot_Canis_lupus_9615_october2021
20171129_DDA_POOL	2		_LALDNGGLAR_		TRUE	_LALDNGGLAR_	LALDNGGLAR	16.3484	0.845103	16.348358|NaN	H9GWY3	FALSE	_LALDNGGLAR_	_LALDNGGLAR_	500.283	0	1.7895e+06	NH3	9	y	1	869.448	3.53912	TRUE	tr	H9GWY3	H9GWY3	H9GWY3_CANLF	Inter-alpha-trypsin inhibitor heavy chain 4	Canis lupus familiaris	9615	ITIH4	3	3	uniprot_Canis_lupus_9615_october2021
20171129_DDA_POOL	2		_LALDNGGLAR_		TRUE	_LALDNGGLAR_	LALDNGGLAR	16.3484	0.845103	16.348358|NaN	H9GWY3	FALSE	_LALDNGGLAR_	_LALDNGGLAR_	500.283	0	1.7895e+06	noloss	9	y	1	886.474	32.0685	FALSE	tr	H9GWY3	H9GWY3	H9GWY3_CANLF	Inter-alpha-trypsin inhibitor heavy chain 4	Canis lupus familiaris	9615	ITIH4	3	3	uniprot_Canis_lupus_9615_october2021
20171129_DDA_POOL	3		_LKEC[+57]C[+57]DKPVLEK_		TRUE	_LKEC[Carbamidomethyl]C[Carbamidomethyl]DKPVLEK_	LKECCDKPVLEK	7.86117	0.804939	5.24401|7.861172	F2Z4Q6	FALSE	_LKEC[+57]C[+57]DKPVLEK_	_LKEC[Carbamidomethyl]C[Carbamidomethyl]DKPVLEK_	506.927	0	84810370	noloss	5	y	2	293.184	26.4726	TRUE	tr	F2Z4Q6	F2Z4Q6	F2Z4Q6_CANLF	Alpha fetoprotein	Canis lupus familiaris	9615	AFP	4	2	uniprot_Canis_lupus_9615_october2021
20171129_DDA_POOL	3		_LKEC[+57]C[+57]DKPVLEK_		TRUE	_LKEC[Carbamidomethyl]C[Carbamidomethyl]DKPVLEK_	LKECCDKPVLEK	7.86117	0.804939	5.24401|7.861172	F2Z4Q6	FALSE	_LKEC[+57]C[+57]DKPVLEK_	_LKEC[Carbamidomethyl]C[Carbamidomethyl]DKPVLEK_	506.927	0	84810370	NH3	6	y	2	348.718	3.50377	TRUE	tr	F2Z4Q6	F2Z4Q6	F2Z4Q6_CANLF	Alpha fetoprotein	Canis lupus familiaris	9615	AFP	4	2	uniprot_Canis_lupus_9615_october2021
20171129_DDA_POOL	3		_LKEC[+57]C[+57]DKPVLEK_		TRUE	_LKEC[Carbamidomethyl]C[Carbamidomethyl]DKPVLEK_	LKECCDKPVLEK	7.86117	0.804939	5.24401|7.861172	F2Z4Q6	FALSE	_LKEC[+57]C[+57]DKPVLEK_	_LKEC[Carbamidomethyl]C[Carbamidomethyl]DKPVLEK_	506.927	0	84810370	H2O	3	b	1	353.218	9.912	TRUE	tr	F2Z4Q6	F2Z4Q6	F2Z4Q6_CANLF	Alpha fetoprotein	Canis lupus familiaris	9615	AFP	4	2	uniprot_Canis_lupus_9615_october2021
20171129_DDA_POOL	3		_LKEC[+57]C[+57]DKPVLEK_		TRUE	_LKEC[Carbamidomethyl]C[Carbamidomethyl]DKPVLEK_	LKECCDKPVLEK	7.86117	0.804939	5.24401|7.861172	F2Z4Q6	FALSE	_LKEC[+57]C[+57]DKPVLEK_	_LKEC[Carbamidomethyl]C[Carbamidomethyl]DKPVLEK_	506.927	0	84810370	noloss	6	y	2	357.231	4.02757	TRUE	tr	F2Z4Q6	F2Z4Q6	F2Z4Q6_CANLF	Alpha fetoprotein	Canis lupus familiaris	9615	AFP	4	2	uniprot_Canis_lupus_9615_october2021
20171129_DDA_POOL	3		_LKEC[+57]C[+57]DKPVLEK_		TRUE	_LKEC[Carbamidomethyl]C[Carbamidomethyl]DKPVLEK_	LKECCDKPVLEK	7.86117	0.804939	5.24401|7.861172	F2Z4Q6	FALSE	_LKEC[+57]C[+57]DKPVLEK_	_LKEC[Carbamidomethyl]C[Carbamidomethyl]DKPVLEK_	506.927	0	84810370	noloss	3	b	1	371.229	16.8819	TRUE	tr	F2Z4Q6	F2Z4Q6	F2Z4Q6_CANLF	Alpha fetoprotein	Canis lupus familiaris	9615	AFP	4	2	uniprot_Canis_lupus_9615_october2021
20171129_DDA_POOL	3		_LKEC[+57]C[+57]DKPVLEK_		TRUE	_LKEC[Carbamidomethyl]C[Carbamidomethyl]DKPVLEK_	LKECCDKPVLEK	7.86117	0.804939	5.24401|7.861172	F2Z4Q6	FALSE	_LKEC[+57]C[+57]DKPVLEK_	_LKEC[Carbamidomethyl]C[Carbamidomethyl]DKPVLEK_	506.927	0	84810370	noloss	3	y	1	389.239	61.2237	FALSE	tr	F2Z4Q6	F2Z4Q6	F2Z4Q6_CANLF	Alpha fetoprotein	Canis lupus familiaris	9615	AFP	4	2	uniprot_Canis_lupus_9615_october2021
20171129_DDA_POOL	3		_LKEC[+57]C[+57]DKPVLEK_		TRUE	_LKEC[Carbamidomethyl]C[Carbamidomethyl]DKPVLEK_	LKECCDKPVLEK	7.86117	0.804939	5.24401|7.861172	F2Z4Q6	FALSE	_LKEC[+57]C[+57]DKPVLEK_	_LKEC[Carbamidomethyl]C[Carbamidomethyl]DKPVLEK_	506.927	0	84810370	NH3	11	y	3	463.556	14.3564	TRUE	tr	F2Z4Q6	F2Z4Q6	F2Z4Q6_CANLF	Alpha fetoprotein	Canis lupus familiaris	9615	AFP	4	2	uniprot_Canis_lupus_9615_october2021
20171129_DDA_POOL	3		_LKEC[+57]C[+57]DKPVLEK_		TRUE	_LKEC[Carbamidomethyl]C[Carbamidomethyl]DKPVLEK_	LKECCDKPVLEK	7.86117	0.804939	5.24401|7.861172	F2Z4Q6	FALSE	_LKEC[+57]C[+57]DKPVLEK_	_LKEC[Carbamidomethyl]C[Carbamidomethyl]DKPVLEK_	506.927	0	84810370	noloss	11	y	3	469.232	18.1351	TRUE	tr	F2Z4Q6	F2Z4Q6	F2Z4Q6_CANLF	Alpha fetoprotein	Canis lupus familiaris	9615	AFP	4	2	uniprot_Canis_lupus_9615_october2021
20171129_DDA_POOL	3		_LKEC[+57]C[+57]DKPVLEK_		TRUE	_LKEC[Carbamidomethyl]C[Carbamidomethyl]DKPVLEK_	LKECCDKPVLEK	7.86117	0.804939	5.24401|7.861172	F2Z4Q6	FALSE	_LKEC[+57]C[+57]DKPVLEK_	_LKEC[Carbamidomethyl]C[Carbamidomethyl]DKPVLEK_	506.927	0	84810370	noloss	4	y	1	488.308	18.3259	TRUE	tr	F2Z4Q6	F2Z4Q6	F2Z4Q6_CANLF	Alpha fetoprotein	Canis lupus familiaris	9615	AFP	4	2	uniprot_Canis_lupus_9615_october2021
20171129_DDA_POOL	3		_LKEC[+57]C[+57]DKPVLEK_		TRUE	_LKEC[Carbamidomethyl]C[Carbamidomethyl]DKPVLEK_	LKECCDKPVLEK	7.86117	0.804939	5.24401|7.861172	F2Z4Q6	FALSE	_LKEC[+57]C[+57]DKPVLEK_	_LKEC[Carbamidomethyl]C[Carbamidomethyl]DKPVLEK_	506.927	0	84810370	noloss	8	y	2	494.76	9.93151	TRUE	tr	F2Z4Q6	F2Z4Q6	F2Z4Q6_CANLF	Alpha fetoprotein	Canis lupus familiaris	9615	AFP	4	2	uniprot_Canis_lupus_9615_october2021
20171129_DDA_POOL	3		_LKEC[+57]C[+57]DKPVLEK_		TRUE	_LKEC[Carbamidomethyl]C[Carbamidomethyl]DKPVLEK_	LKECCDKPVLEK	7.86117	0.804939	5.24401|7.861172	F2Z4Q6	FALSE	_LKEC[+57]C[+57]DKPVLEK_	_LKEC[Carbamidomethyl]C[Carbamidomethyl]DKPVLEK_	506.927	0	84810370	noloss	8	b	2	516.236	2.59829	TRUE	tr	F2Z4Q6	F2Z4Q6	F2Z4Q6_CANLF	Alpha fetoprotein	Canis lupus familiaris	9615	AFP	4	2	uniprot_Canis_lupus_9615_october2021
20171129_DDA_POOL	3		_LKEC[+57]C[+57]DKPVLEK_		TRUE	_LKEC[Carbamidomethyl]C[Carbamidomethyl]DKPVLEK_	LKECCDKPVLEK	7.86117	0.804939	5.24401|7.861172	F2Z4Q6	FALSE	_LKEC[+57]C[+57]DKPVLEK_	_LKEC[Carbamidomethyl]C[Carbamidomethyl]DKPVLEK_	506.927	0	84810370	noloss	4	b	1	531.26	3.49214	TRUE	tr	F2Z4Q6	F2Z4Q6	F2Z4Q6_CANLF	Alpha fetoprotein	Canis lupus familiaris	9615	AFP	4	2	uniprot_Canis_lupus_9615_october2021
20171129_DDA_POOL	3		_LKEC[+57]C[+57]DKPVLEK_		TRUE	_LKEC[Carbamidomethyl]C[Carbamidomethyl]DKPVLEK_	LKECCDKPVLEK	7.86117	0.804939	5.24401|7.861172	F2Z4Q6	FALSE	_LKEC[+57]C[+57]DKPVLEK_	_LKEC[Carbamidomethyl]C[Carbamidomethyl]DKPVLEK_	506.927	0	84810370	NH3	9	b	2	557.257	2.10247	TRUE	tr	F2Z4Q6	F2Z4Q6	F2Z4Q6_CANLF	Alpha fetoprotein	Canis lupus familiaris	9615	AFP	4	2	uniprot_Canis_lupus_9615_october2021
20171129_DDA_POOL	3		_LKEC[+57]C[+57]DKPVLEK_		TRUE	_LKEC[Carbamidomethyl]C[Carbamidomethyl]DKPVLEK_	LKECCDKPVLEK	7.86117	0.804939	5.24401|7.861172	F2Z4Q6	FALSE	_LKEC[+57]C[+57]DKPVLEK_	_LKEC[Carbamidomethyl]C[Carbamidomethyl]DKPVLEK_	506.927	0	84810370	noloss	9	b	2	565.77	14.8993	TRUE	tr	F2Z4Q6	F2Z4Q6	F2Z4Q6_CANLF	Alpha fetoprotein	Canis lupus familiaris	9615	AFP	4	2	uniprot_Canis_lupus_9615_october2021
20171129_DDA_POOL	3		_LKEC[+57]C[+57]DKPVLEK_		TRUE	_LKEC[Carbamidomethyl]C[Carbamidomethyl]DKPVLEK_	LKECCDKPVLEK	7.86117	0.804939	5.24401|7.861172	F2Z4Q6	FALSE	_LKEC[+57]C[+57]DKPVLEK_	_LKEC[Carbamidomethyl]C[Carbamidomethyl]DKPVLEK_	506.927	0	84810370	NH3	9	y	2	566.262	13.4108	TRUE	tr	F2Z4Q6	F2Z4Q6	F2Z4Q6_CANLF	Alpha fetoprotein	Canis lupus familiaris	9615	AFP	4	2	uniprot_Canis_lupus_9615_october2021
20171129_DDA_POOL	3		_LKEC[+57]C[+57]DKPVLEK_		TRUE	_LKEC[Carbamidomethyl]C[Carbamidomethyl]DKPVLEK_	LKECCDKPVLEK	7.86117	0.804939	5.24401|7.861172	F2Z4Q6	FALSE	_LKEC[+57]C[+57]DKPVLEK_	_LKEC[Carbamidomethyl]C[Carbamidomethyl]DKPVLEK_	506.927	0	84810370	H2O	5	y	1	567.35	12.1677	TRUE	tr	F2Z4Q6	F2Z4Q6	F2Z4Q6_CANLF	Alpha fetoprotein	Canis lupus familiaris	9615	AFP	4	2	uniprot_Canis_lupus_9615_october2021
20171129_DDA_POOL	3		_LKEC[+57]C[+57]DKPVLEK_		TRUE	_LKEC[Carbamidomethyl]C[Carbamidomethyl]DKPVLEK_	LKECCDKPVLEK	7.86117	0.804939	5.24401|7.861172	F2Z4Q6	FALSE	_LKEC[+57]C[+57]DKPVLEK_	_LKEC[Carbamidomethyl]C[Carbamidomethyl]DKPVLEK_	506.927	0	84810370	noloss	9	y	2	574.776	30.1629	FALSE	tr	F2Z4Q6	F2Z4Q6	F2Z4Q6_CANLF	Alpha fetoprotein	Canis lupus familiaris	9615	AFP	4	2	uniprot_Canis_lupus_9615_october2021
20171129_DDA_POOL	3		_LKEC[+57]C[+57]DKPVLEK_		TRUE	_LKEC[Carbamidomethyl]C[Carbamidomethyl]DKPVLEK_	LKECCDKPVLEK	7.86117	0.804939	5.24401|7.861172	F2Z4Q6	FALSE	_LKEC[+57]C[+57]DKPVLEK_	_LKEC[Carbamidomethyl]C[Carbamidomethyl]DKPVLEK_	506.927	0	84810370	noloss	5	y	1	585.361	100	FALSE	tr	F2Z4Q6	F2Z4Q6	F2Z4Q6_CANLF	Alpha fetoprotein	Canis lupus familiaris	9615	AFP	4	2	uniprot_Canis_lupus_9615_october2021
20171129_DDA_POOL	3		_LKEC[+57]C[+57]DKPVLEK_		TRUE	_LKEC[Carbamidomethyl]C[Carbamidomethyl]DKPVLEK_	LKECCDKPVLEK	7.86117	0.804939	5.24401|7.861172	F2Z4Q6	FALSE	_LKEC[+57]C[+57]DKPVLEK_	_LKEC[Carbamidomethyl]C[Carbamidomethyl]DKPVLEK_	506.927	0	84810370	H2O	10	y	2	630.292	43.0081	FALSE	tr	F2Z4Q6	F2Z4Q6	F2Z4Q6_CANLF	Alpha fetoprotein	Canis lupus familiaris	9615	AFP	4	2	uniprot_Canis_lupus_9615_october2021
20171129_DDA_POOL	3		_LKEC[+57]C[+57]DKPVLEK_		TRUE	_LKEC[Carbamidomethyl]C[Carbamidomethyl]DKPVLEK_	LKECCDKPVLEK	7.86117	0.804939	5.24401|7.861172	F2Z4Q6	FALSE	_LKEC[+57]C[+57]DKPVLEK_	_LKEC[Carbamidomethyl]C[Carbamidomethyl]DKPVLEK_	506.927	0	84810370	noloss	10	y	2	639.297	36.5195	FALSE	tr	F2Z4Q6	F2Z4Q6	F2Z4Q6_CANLF	Alpha fetoprotein	Canis lupus familiaris	9615	AFP	4	2	uniprot_Canis_lupus_9615_october2021
20171129_DDA_POOL	3		_LKEC[+57]C[+57]DKPVLEK_		TRUE	_LKEC[Carbamidomethyl]C[Carbamidomethyl]DKPVLEK_	LKECCDKPVLEK	7.86117	0.804939	5.24401|7.861172	F2Z4Q6	FALSE	_LKEC[+57]C[+57]DKPVLEK_	_LKEC[Carbamidomethyl]C[Carbamidomethyl]DKPVLEK_	506.927	0	84810370	noloss	5	b	1	691.29	3.62894	TRUE	tr	F2Z4Q6	F2Z4Q6	F2Z4Q6_CANLF	Alpha fetoprotein	Canis lupus familiaris	9615	AFP	4	2	uniprot_Canis_lupus_9615_october2021
20171129_DDA_POOL	3		_LKEC[+57]C[+57]DKPVLEK_		TRUE	_LKEC[Carbamidomethyl]C[Carbamidomethyl]DKPVLEK_	LKECCDKPVLEK	7.86117	0.804939	5.24401|7.861172	F2Z4Q6	FALSE	_LKEC[+57]C[+57]DKPVLEK_	_LKEC[Carbamidomethyl]C[Carbamidomethyl]DKPVLEK_	506.927	0	84810370	H2O	11	y	2	694.339	6.95996	TRUE	tr	F2Z4Q6	F2Z4Q6	F2Z4Q6_CANLF	Alpha fetoprotein	Canis lupus familiaris	9615	AFP	4	2	uniprot_Canis_lupus_9615_october2021
20171129_DDA_POOL	3		_LKEC[+57]C[+57]DKPVLEK_		TRUE	_LKEC[Carbamidomethyl]C[Carbamidomethyl]DKPVLEK_	LKECCDKPVLEK	7.86117	0.804939	5.24401|7.861172	F2Z4Q6	FALSE	_LKEC[+57]C[+57]DKPVLEK_	_LKEC[Carbamidomethyl]C[Carbamidomethyl]DKPVLEK_	506.927	0	84810370	NH3	11	y	2	694.831	8.63739	TRUE	tr	F2Z4Q6	F2Z4Q6	F2Z4Q6_CANLF	Alpha fetoprotein	Canis lupus familiaris	9615	AFP	4	2	uniprot_Canis_lupus_9615_october2021
20171129_DDA_POOL	3		_LKEC[+57]C[+57]DKPVLEK_		TRUE	_LKEC[Carbamidomethyl]C[Carbamidomethyl]DKPVLEK_	LKECCDKPVLEK	7.86117	0.804939	5.24401|7.861172	F2Z4Q6	FALSE	_LKEC[+57]C[+57]DKPVLEK_	_LKEC[Carbamidomethyl]C[Carbamidomethyl]DKPVLEK_	506.927	0	84810370	H2O	6	y	1	695.445	2.40068	TRUE	tr	F2Z4Q6	F2Z4Q6	F2Z4Q6_CANLF	Alpha fetoprotein	Canis lupus familiaris	9615	AFP	4	2	uniprot_Canis_lupus_9615_october2021
20171129_DDA_POOL	3		_LKEC[+57]C[+57]DKPVLEK_		TRUE	_LKEC[Carbamidomethyl]C[Carbamidomethyl]DKPVLEK_	LKECCDKPVLEK	7.86117	0.804939	5.24401|7.861172	F2Z4Q6	FALSE	_LKEC[+57]C[+57]DKPVLEK_	_LKEC[Carbamidomethyl]C[Carbamidomethyl]DKPVLEK_	506.927	0	84810370	noloss	11	y	2	703.344	43.5245	FALSE	tr	F2Z4Q6	F2Z4Q6	F2Z4Q6_CANLF	Alpha fetoprotein	Canis lupus familiaris	9615	AFP	4	2	uniprot_Canis_lupus_9615_october2021
20171129_DDA_POOL	3		_LKEC[+57]C[+57]DKPVLEK_		TRUE	_LKEC[Carbamidomethyl]C[Carbamidomethyl]DKPVLEK_	LKECCDKPVLEK	7.86117	0.804939	5.24401|7.861172	F2Z4Q6	FALSE	_LKEC[+57]C[+57]DKPVLEK_	_LKEC[Carbamidomethyl]C[Carbamidomethyl]DKPVLEK_	506.927	0	84810370	noloss	6	y	1	713.456	18.2411	TRUE	tr	F2Z4Q6	F2Z4Q6	F2Z4Q6_CANLF	Alpha fetoprotein	Canis lupus familiaris	9615	AFP	4	2	uniprot_Canis_lupus_9615_october2021
20171129_DDA_POOL	3		_LKEC[+57]C[+57]DKPVLEK_		TRUE	_LKEC[Carbamidomethyl]C[Carbamidomethyl]DKPVLEK_	LKECCDKPVLEK	7.86117	0.804939	5.24401|7.861172	F2Z4Q6	FALSE	_LKEC[+57]C[+57]DKPVLEK_	_LKEC[Carbamidomethyl]C[Carbamidomethyl]DKPVLEK_	506.927	0	84810370	H2O	6	b	1	788.307	6.0071	TRUE	tr	F2Z4Q6	F2Z4Q6	F2Z4Q6_CANLF	Alpha fetoprotein	Canis lupus familiaris	9615	AFP	4	2	uniprot_Canis_lupus_9615_october2021
20171129_DDA_POOL	3		_LKEC[+57]C[+57]DKPVLEK_		TRUE	_LKEC[Carbamidomethyl]C[Carbamidomethyl]DKPVLEK_	LKECCDKPVLEK	7.86117	0.804939	5.24401|7.861172	F2Z4Q6	FALSE	_LKEC[+57]C[+57]DKPVLEK_	_LKEC[Carbamidomethyl]C[Carbamidomethyl]DKPVLEK_	506.927	0	84810370	NH3	6	b	1	789.291	3.78778	TRUE	tr	F2Z4Q6	F2Z4Q6	F2Z4Q6_CANLF	Alpha fetoprotein	Canis lupus familiaris	9615	AFP	4	2	uniprot_Canis_lupus_9615_october2021
20171129_DDA_POOL	3		_LKEC[+57]C[+57]DKPVLEK_		TRUE	_LKEC[Carbamidomethyl]C[Carbamidomethyl]DKPVLEK_	LKECCDKPVLEK	7.86117	0.804939	5.24401|7.861172	F2Z4Q6	FALSE	_LKEC[+57]C[+57]DKPVLEK_	_LKEC[Carbamidomethyl]C[Carbamidomethyl]DKPVLEK_	506.927	0	84810370	noloss	6	b	1	806.317	19.1976	TRUE	tr	F2Z4Q6	F2Z4Q6	F2Z4Q6_CANLF	Alpha fetoprotein	Canis lupus familiaris	9615	AFP	4	2	uniprot_Canis_lupus_9615_october2021
20171129_DDA_POOL	3		_LKEC[+57]C[+57]DKPVLEK_		TRUE	_LKEC[Carbamidomethyl]C[Carbamidomethyl]DKPVLEK_	LKECCDKPVLEK	7.86117	0.804939	5.24401|7.861172	F2Z4Q6	FALSE	_LKEC[+57]C[+57]DKPVLEK_	_LKEC[Carbamidomethyl]C[Carbamidomethyl]DKPVLEK_	506.927	0	84810370	noloss	7	y	1	828.483	15.1617	TRUE	tr	F2Z4Q6	F2Z4Q6	F2Z4Q6_CANLF	Alpha fetoprotein	Canis lupus familiaris	9615	AFP	4	2	uniprot_Canis_lupus_9615_october2021
20171129_DDA_POOL	3		_LKEC[+57]C[+57]DKPVLEK_		TRUE	_LKEC[Carbamidomethyl]C[Carbamidomethyl]DKPVLEK_	LKECCDKPVLEK	7.86117	0.804939	5.24401|7.861172	F2Z4Q6	FALSE	_LKEC[+57]C[+57]DKPVLEK_	_LKEC[Carbamidomethyl]C[Carbamidomethyl]DKPVLEK_	506.927	0	84810370	noloss	7	b	1	934.412	12.5127	TRUE	tr	F2Z4Q6	F2Z4Q6	F2Z4Q6_CANLF	Alpha fetoprotein	Canis lupus familiaris	9615	AFP	4	2	uniprot_Canis_lupus_9615_october2021
20171129_DDA_POOL	3		_LKEC[+57]C[+57]DKPVLEK_		TRUE	_LKEC[Carbamidomethyl]C[Carbamidomethyl]DKPVLEK_	LKECCDKPVLEK	7.86117	0.804939	5.24401|7.861172	F2Z4Q6	FALSE	_LKEC[+57]C[+57]DKPVLEK_	_LKEC[Carbamidomethyl]C[Carbamidomethyl]DKPVLEK_	506.927	0	84810370	NH3	8	y	1	971.487	4.82795	TRUE	tr	F2Z4Q6	F2Z4Q6	F2Z4Q6_CANLF	Alpha fetoprotein	Canis lupus familiaris	9615	AFP	4	2	uniprot_Canis_lupus_9615_october2021
20171129_DDA_POOL	3		_LKEC[+57]C[+57]DKPVLEK_		TRUE	_LKEC[Carbamidomethyl]C[Carbamidomethyl]DKPVLEK_	LKECCDKPVLEK	7.86117	0.804939	5.24401|7.861172	F2Z4Q6	FALSE	_LKEC[+57]C[+57]DKPVLEK_	_LKEC[Carbamidomethyl]C[Carbamidomethyl]DKPVLEK_	506.927	0	84810370	noloss	8	y	1	988.513	21.6212	TRUE	tr	F2Z4Q6	F2Z4Q6	F2Z4Q6_CANLF	Alpha fetoprotein	Canis lupus familiaris	9615	AFP	4	2	uniprot_Canis_lupus_9615_october2021
20171129_DDA_POOL	3		_LKEC[+57]C[+57]DKPVLEK_		TRUE	_LKEC[Carbamidomethyl]C[Carbamidomethyl]DKPVLEK_	LKECCDKPVLEK	7.86117	0.804939	5.24401|7.861172	F2Z4Q6	FALSE	_LKEC[+57]C[+57]DKPVLEK_	_LKEC[Carbamidomethyl]C[Carbamidomethyl]DKPVLEK_	506.927	0	84810370	noloss	9	b	1	1130.53	11.6223	TRUE	tr	F2Z4Q6	F2Z4Q6	F2Z4Q6_CANLF	Alpha fetoprotein	Canis lupus familiaris	9615	AFP	4	2	uniprot_Canis_lupus_9615_october2021
20171129_DDA_POOL	3		_LKEC[+57]C[+57]DKPVLEK_		TRUE	_LKEC[Carbamidomethyl]C[Carbamidomethyl]DKPVLEK_	LKECCDKPVLEK	7.86117	0.804939	5.24401|7.861172	F2Z4Q6	FALSE	_LKEC[+57]C[+57]DKPVLEK_	_LKEC[Carbamidomethyl]C[Carbamidomethyl]DKPVLEK_	506.927	0	84810370	NH3	9	y	1	1131.52	12.7139	TRUE	tr	F2Z4Q6	F2Z4Q6	F2Z4Q6_CANLF	Alpha fetoprotein	Canis lupus familiaris	9615	AFP	4	2	uniprot_Canis_lupus_9615_october2021
20171129_DDA_POOL	3		_LKEC[+57]C[+57]DKPVLEK_		TRUE	_LKEC[Carbamidomethyl]C[Carbamidomethyl]DKPVLEK_	LKECCDKPVLEK	7.86117	0.804939	5.24401|7.861172	F2Z4Q6	FALSE	_LKEC[+57]C[+57]DKPVLEK_	_LKEC[Carbamidomethyl]C[Carbamidomethyl]DKPVLEK_	506.927	0	84810370	noloss	9	y	1	1148.54	12.8321	TRUE	tr	F2Z4Q6	F2Z4Q6	F2Z4Q6_CANLF	Alpha fetoprotein	Canis lupus familiaris	9615	AFP	4	2	uniprot_Canis_lupus_9615_october2021
20171129_DDA_POOL	3		_LKEC[+57]C[+57]DKPVLEK_		TRUE	_LKEC[Carbamidomethyl]C[Carbamidomethyl]DKPVLEK_	LKECCDKPVLEK	7.86117	0.804939	5.24401|7.861172	F2Z4Q6	FALSE	_LKEC[+57]C[+57]DKPVLEK_	_LKEC[Carbamidomethyl]C[Carbamidomethyl]DKPVLEK_	506.927	0	84810370	H2O	10	y	1	1259.58	5.48157	TRUE	tr	F2Z4Q6	F2Z4Q6	F2Z4Q6_CANLF	Alpha fetoprotein	Canis lupus familiaris	9615	AFP	4	2	uniprot_Canis_lupus_9615_october2021
20171129_DDA_POOL	3		_LKEC[+57]C[+57]DKPVLEK_		TRUE	_LKEC[Carbamidomethyl]C[Carbamidomethyl]DKPVLEK_	LKECCDKPVLEK	7.86117	0.804939	5.24401|7.861172	F2Z4Q6	FALSE	_LKEC[+57]C[+57]DKPVLEK_	_LKEC[Carbamidomethyl]C[Carbamidomethyl]DKPVLEK_	506.927	0	84810370	NH3	10	y	1	1260.56	4.2354	TRUE	tr	F2Z4Q6	F2Z4Q6	F2Z4Q6_CANLF	Alpha fetoprotein	Canis lupus familiaris	9615	AFP	4	2	uniprot_Canis_lupus_9615_october2021
20171129_DDA_POOL	3		_LKEC[+57]C[+57]DKPVLEK_		TRUE	_LKEC[Carbamidomethyl]C[Carbamidomethyl]DKPVLEK_	LKECCDKPVLEK	7.86117	0.804939	5.24401|7.861172	F2Z4Q6	FALSE	_LKEC[+57]C[+57]DKPVLEK_	_LKEC[Carbamidomethyl]C[Carbamidomethyl]DKPVLEK_	506.927	0	84810370	noloss	10	y	1	1277.59	19.1979	TRUE	tr	F2Z4Q6	F2Z4Q6	F2Z4Q6_CANLF	Alpha fetoprotein	Canis lupus familiaris	9615	AFP	4	2	uniprot_Canis_lupus_9615_october2021
20171129_DDA_POOL	3		_LKEC[+57]C[+57]DKPVLEK_		TRUE	_LKEC[Carbamidomethyl]C[Carbamidomethyl]DKPVLEK_	LKECCDKPVLEK	7.86117	0.804939	5.24401|7.861172	F2Z4Q6	FALSE	_LKEC[+57]C[+57]DKPVLEK_	_LKEC[Carbamidomethyl]C[Carbamidomethyl]DKPVLEK_	506.927	0	84810370	noloss	7	b	2	467.71	2.13862	TRUE	tr	F2Z4Q6	F2Z4Q6	F2Z4Q6_CANLF	Alpha fetoprotein	Canis lupus familiaris	9615	AFP	4	2	uniprot_Canis_lupus_9615_october2021
20171129_DDA_POOL	3		_LKEC[+57]C[+57]DKPVLEK_		TRUE	_LKEC[Carbamidomethyl]C[Carbamidomethyl]DKPVLEK_	LKECCDKPVLEK	7.86117	0.804939	5.24401|7.861172	F2Z4Q6	FALSE	_LKEC[+57]C[+57]DKPVLEK_	_LKEC[Carbamidomethyl]C[Carbamidomethyl]DKPVLEK_	506.927	0	84810370	H2O	7	b	1	916.402	1.16838	TRUE	tr	F2Z4Q6	F2Z4Q6	F2Z4Q6_CANLF	Alpha fetoprotein	Canis lupus familiaris	9615	AFP	4	2	uniprot_Canis_lupus_9615_october2021
20171129_DDA_POOL	3		_LKEC[+57]C[+57]DKPVLEK_		TRUE	_LKEC[Carbamidomethyl]C[Carbamidomethyl]DKPVLEK_	LKECCDKPVLEK	7.86117	0.804939	5.24401|7.861172	F2Z4Q6	FALSE	_LKEC[+57]C[+57]DKPVLEK_	_LKEC[Carbamidomethyl]C[Carbamidomethyl]DKPVLEK_	506.927	0	84810370	NH3	8	y	2	486.247	4.70025	TRUE	tr	F2Z4Q6	F2Z4Q6	F2Z4Q6_CANLF	Alpha fetoprotein	Canis lupus familiaris	9615	AFP	4	2	uniprot_Canis_lupus_9615_october2021
20171129_DDA_POOL	3		_LKEC[+57]C[+57]DKPVLEK_		TRUE	_LKEC[Carbamidomethyl]C[Carbamidomethyl]DKPVLEK_	LKECCDKPVLEK	7.86117	0.804939	5.24401|7.861172	F2Z4Q6	FALSE	_LKEC[+57]C[+57]DKPVLEK_	_LKEC[Carbamidomethyl]C[Carbamidomethyl]DKPVLEK_	506.927	0	84810370	H2O	9	b	2	556.765	5.40534	TRUE	tr	F2Z4Q6	F2Z4Q6	F2Z4Q6_CANLF	Alpha fetoprotein	Canis lupus familiaris	9615	AFP	4	2	uniprot_Canis_lupus_9615_october2021
20171129_DDA_POOL	2		_GHNSVFLLK_		TRUE	_GHNSVFLLK_	GHNSVFLLK	72.3722	0.865639	72.37223|76.7195	F1PZR4	FALSE	_GHNSVFLLK_	_GHNSVFLLK_	507.79	0	3.86148e+06	NH3	3	b	1	292.104	5.25523	TRUE	tr	F1PZR4	F1PZR4	F1PZR4_CANLF	Amyloid beta precursor protein binding family B member 1	Canis lupus familiaris	9615	APBB1	4	3	uniprot_Canis_lupus_9615_october2021
20171129_DDA_POOL	2		_GHNSVFLLK_		TRUE	_GHNSVFLLK_	GHNSVFLLK	72.3722	0.865639	72.37223|76.7195	F1PZR4	FALSE	_GHNSVFLLK_	_GHNSVFLLK_	507.79	0	3.86148e+06	noloss	3	b	1	309.131	44.4271	FALSE	tr	F1PZR4	F1PZR4	F1PZR4_CANLF	Amyloid beta precursor protein binding family B member 1	Canis lupus familiaris	9615	APBB1	4	3	uniprot_Canis_lupus_9615_october2021
20171129_DDA_POOL	2		_GHNSVFLLK_		TRUE	_GHNSVFLLK_	GHNSVFLLK	72.3722	0.865639	72.37223|76.7195	F1PZR4	FALSE	_GHNSVFLLK_	_GHNSVFLLK_	507.79	0	3.86148e+06	noloss	3	y	1	373.281	39.0521	FALSE	tr	F1PZR4	F1PZR4	F1PZR4_CANLF	Amyloid beta precursor protein binding family B member 1	Canis lupus familiaris	9615	APBB1	4	3	uniprot_Canis_lupus_9615_october2021
20171129_DDA_POOL	2		_GHNSVFLLK_		TRUE	_GHNSVFLLK_	GHNSVFLLK	72.3722	0.865639	72.37223|76.7195	F1PZR4	FALSE	_GHNSVFLLK_	_GHNSVFLLK_	507.79	0	3.86148e+06	H2O	4	b	1	378.152	17.4556	TRUE	tr	F1PZR4	F1PZR4	F1PZR4_CANLF	Amyloid beta precursor protein binding family B member 1	Canis lupus familiaris	9615	APBB1	4	3	uniprot_Canis_lupus_9615_october2021
20171129_DDA_POOL	2		_GHNSVFLLK_		TRUE	_GHNSVFLLK_	GHNSVFLLK	72.3722	0.865639	72.37223|76.7195	F1PZR4	FALSE	_GHNSVFLLK_	_GHNSVFLLK_	507.79	0	3.86148e+06	noloss	4	b	1	396.163	25.5547	TRUE	tr	F1PZR4	F1PZR4	F1PZR4_CANLF	Amyloid beta precursor protein binding family B member 1	Canis lupus familiaris	9615	APBB1	4	3	uniprot_Canis_lupus_9615_october2021
20171129_DDA_POOL	2		_GHNSVFLLK_		TRUE	_GHNSVFLLK_	GHNSVFLLK	72.3722	0.865639	72.37223|76.7195	F1PZR4	FALSE	_GHNSVFLLK_	_GHNSVFLLK_	507.79	0	3.86148e+06	H2O	5	b	1	477.22	47.8962	FALSE	tr	F1PZR4	F1PZR4	F1PZR4_CANLF	Amyloid beta precursor protein binding family B member 1	Canis lupus familiaris	9615	APBB1	4	3	uniprot_Canis_lupus_9615_october2021
20171129_DDA_POOL	2		_GHNSVFLLK_		TRUE	_GHNSVFLLK_	GHNSVFLLK	72.3722	0.865639	72.37223|76.7195	F1PZR4	FALSE	_GHNSVFLLK_	_GHNSVFLLK_	507.79	0	3.86148e+06	noloss	8	y	2	479.279	14.8029	TRUE	tr	F1PZR4	F1PZR4	F1PZR4_CANLF	Amyloid beta precursor protein binding family B member 1	Canis lupus familiaris	9615	APBB1	4	3	uniprot_Canis_lupus_9615_october2021
20171129_DDA_POOL	2		_GHNSVFLLK_		TRUE	_GHNSVFLLK_	GHNSVFLLK	72.3722	0.865639	72.37223|76.7195	F1PZR4	FALSE	_GHNSVFLLK_	_GHNSVFLLK_	507.79	0	3.86148e+06	noloss	5	b	1	495.231	52.7241	FALSE	tr	F1PZR4	F1PZR4	F1PZR4_CANLF	Amyloid beta precursor protein binding family B member 1	Canis lupus familiaris	9615	APBB1	4	3	uniprot_Canis_lupus_9615_october2021
20171129_DDA_POOL	2		_GHNSVFLLK_		TRUE	_GHNSVFLLK_	GHNSVFLLK	72.3722	0.865639	72.37223|76.7195	F1PZR4	FALSE	_GHNSVFLLK_	_GHNSVFLLK_	507.79	0	3.86148e+06	noloss	4	y	1	520.349	38.3322	TRUE	tr	F1PZR4	F1PZR4	F1PZR4_CANLF	Amyloid beta precursor protein binding family B member 1	Canis lupus familiaris	9615	APBB1	4	3	uniprot_Canis_lupus_9615_october2021
20171129_DDA_POOL	2		_GHNSVFLLK_		TRUE	_GHNSVFLLK_	GHNSVFLLK	72.3722	0.865639	72.37223|76.7195	F1PZR4	FALSE	_GHNSVFLLK_	_GHNSVFLLK_	507.79	0	3.86148e+06	H2O	6	b	1	624.289	21.0423	TRUE	tr	F1PZR4	F1PZR4	F1PZR4_CANLF	Amyloid beta precursor protein binding family B member 1	Canis lupus familiaris	9615	APBB1	4	3	uniprot_Canis_lupus_9615_october2021
20171129_DDA_POOL	2		_GHNSVFLLK_		TRUE	_GHNSVFLLK_	GHNSVFLLK	72.3722	0.865639	72.37223|76.7195	F1PZR4	FALSE	_GHNSVFLLK_	_GHNSVFLLK_	507.79	0	3.86148e+06	NH3	6	b	1	625.273	26.4481	TRUE	tr	F1PZR4	F1PZR4	F1PZR4_CANLF	Amyloid beta precursor protein binding family B member 1	Canis lupus familiaris	9615	APBB1	4	3	uniprot_Canis_lupus_9615_october2021
20171129_DDA_POOL	2		_GHNSVFLLK_		TRUE	_GHNSVFLLK_	GHNSVFLLK	72.3722	0.865639	72.37223|76.7195	F1PZR4	FALSE	_GHNSVFLLK_	_GHNSVFLLK_	507.79	0	3.86148e+06	noloss	6	b	1	642.299	100	FALSE	tr	F1PZR4	F1PZR4	F1PZR4_CANLF	Amyloid beta precursor protein binding family B member 1	Canis lupus familiaris	9615	APBB1	4	3	uniprot_Canis_lupus_9615_october2021
20171129_DDA_POOL	2		_GHNSVFLLK_		TRUE	_GHNSVFLLK_	GHNSVFLLK	72.3722	0.865639	72.37223|76.7195	F1PZR4	FALSE	_GHNSVFLLK_	_GHNSVFLLK_	507.79	0	3.86148e+06	noloss	6	y	1	706.45	25.6916	TRUE	tr	F1PZR4	F1PZR4	F1PZR4_CANLF	Amyloid beta precursor protein binding family B member 1	Canis lupus familiaris	9615	APBB1	4	3	uniprot_Canis_lupus_9615_october2021
20171129_DDA_POOL	2		_GHNSVFLLK_		TRUE	_GHNSVFLLK_	GHNSVFLLK	72.3722	0.865639	72.37223|76.7195	F1PZR4	FALSE	_GHNSVFLLK_	_GHNSVFLLK_	507.79	0	3.86148e+06	H2O	7	b	1	737.373	12.0562	TRUE	tr	F1PZR4	F1PZR4	F1PZR4_CANLF	Amyloid beta precursor protein binding family B member 1	Canis lupus familiaris	9615	APBB1	4	3	uniprot_Canis_lupus_9615_october2021
20171129_DDA_POOL	2		_GHNSVFLLK_		TRUE	_GHNSVFLLK_	GHNSVFLLK	72.3722	0.865639	72.37223|76.7195	F1PZR4	FALSE	_GHNSVFLLK_	_GHNSVFLLK_	507.79	0	3.86148e+06	NH3	7	b	1	738.357	4.95629	TRUE	tr	F1PZR4	F1PZR4	F1PZR4_CANLF	Amyloid beta precursor protein binding family B member 1	Canis lupus familiaris	9615	APBB1	4	3	uniprot_Canis_lupus_9615_october2021
20171129_DDA_POOL	2		_GHNSVFLLK_		TRUE	_GHNSVFLLK_	GHNSVFLLK	72.3722	0.865639	72.37223|76.7195	F1PZR4	FALSE	_GHNSVFLLK_	_GHNSVFLLK_	507.79	0	3.86148e+06	noloss	7	b	1	755.383	40.5257	FALSE	tr	F1PZR4	F1PZR4	F1PZR4_CANLF	Amyloid beta precursor protein binding family B member 1	Canis lupus familiaris	9615	APBB1	4	3	uniprot_Canis_lupus_9615_october2021
20171129_DDA_POOL	2		_GHNSVFLLK_		TRUE	_GHNSVFLLK_	GHNSVFLLK	72.3722	0.865639	72.37223|76.7195	F1PZR4	FALSE	_GHNSVFLLK_	_GHNSVFLLK_	507.79	0	3.86148e+06	noloss	7	y	1	820.493	27.5904	TRUE	tr	F1PZR4	F1PZR4	F1PZR4_CANLF	Amyloid beta precursor protein binding family B member 1	Canis lupus familiaris	9615	APBB1	4	3	uniprot_Canis_lupus_9615_october2021
20171129_DDA_POOL	2		_GHNSVFLLK_		TRUE	_GHNSVFLLK_	GHNSVFLLK	72.3722	0.865639	72.37223|76.7195	F1PZR4	FALSE	_GHNSVFLLK_	_GHNSVFLLK_	507.79	0	3.86148e+06	noloss	6	b	2	321.653	2.08169	TRUE	tr	F1PZR4	F1PZR4	F1PZR4_CANLF	Amyloid beta precursor protein binding family B member 1	Canis lupus familiaris	9615	APBB1	4	3	uniprot_Canis_lupus_9615_october2021
20171129_DDA_POOL	2		_GHNSVFLLK_		TRUE	_GHNSVFLLK_	GHNSVFLLK	72.3722	0.865639	72.37223|76.7195	F1PZR4	FALSE	_GHNSVFLLK_	_GHNSVFLLK_	507.79	0	3.86148e+06	noloss	5	y	1	619.418	7.11944	TRUE	tr	F1PZR4	F1PZR4	F1PZR4_CANLF	Amyloid beta precursor protein binding family B member 1	Canis lupus familiaris	9615	APBB1	4	3	uniprot_Canis_lupus_9615_october2021
20171129_DDA_POOL	2		_GHNSVFLLK_		TRUE	_GHNSVFLLK_	GHNSVFLLK	72.3722	0.865639	72.37223|76.7195	F1PZR4	FALSE	_GHNSVFLLK_	_GHNSVFLLK_	507.79	0	3.86148e+06	NH3	7	y	1	803.466	2.49266	TRUE	tr	F1PZR4	F1PZR4	F1PZR4_CANLF	Amyloid beta precursor protein binding family B member 1	Canis lupus familiaris	9615	APBB1	4	3	uniprot_Canis_lupus_9615_october2021
20171129_DDA_POOL	3		_GEC[+57]IISSNKDDRPK_		TRUE	_GEC[Carbamidomethyl]IISSNKDDRPK_	GECIISSNKDDRPK	-27.8085	0.798591	-27.80846|NaN	E2QZ19	TRUE	_GEC[+57]IISSNKDDRPK_	_GEC[Carbamidomethyl]IISSNKDDRPK_	540.267	0	247126	noloss	3	b	1	347.102	31.0144	FALSE	tr	E2QZ19	E2QZ19	E2QZ19_CANLF	Alpha fetoprotein	Canis lupus familiaris	9615	AFP	4	2	uniprot_Canis_lupus_9615_october2021
20171129_DDA_POOL	3		_GEC[+57]IISSNKDDRPK_		TRUE	_GEC[Carbamidomethyl]IISSNKDDRPK_	GECIISSNKDDRPK	-27.8085	0.798591	-27.80846|NaN	E2QZ19	TRUE	_GEC[+57]IISSNKDDRPK_	_GEC[Carbamidomethyl]IISSNKDDRPK_	540.267	0	247126	noloss	3	y	1	400.267	15.4291	TRUE	tr	E2QZ19	E2QZ19	E2QZ19_CANLF	Alpha fetoprotein	Canis lupus familiaris	9615	AFP	4	2	uniprot_Canis_lupus_9615_october2021
20171129_DDA_POOL	3		_GEC[+57]IISSNKDDRPK_		TRUE	_GEC[Carbamidomethyl]IISSNKDDRPK_	GECIISSNKDDRPK	-27.8085	0.798591	-27.80846|NaN	E2QZ19	TRUE	_GEC[+57]IISSNKDDRPK_	_GEC[Carbamidomethyl]IISSNKDDRPK_	540.267	0	247126	noloss	7	y	2	436.733	8.44324	TRUE	tr	E2QZ19	E2QZ19	E2QZ19_CANLF	Alpha fetoprotein	Canis lupus familiaris	9615	AFP	4	2	uniprot_Canis_lupus_9615_october2021
20171129_DDA_POOL	3		_GEC[+57]IISSNKDDRPK_		TRUE	_GEC[Carbamidomethyl]IISSNKDDRPK_	GECIISSNKDDRPK	-27.8085	0.798591	-27.80846|NaN	E2QZ19	TRUE	_GEC[+57]IISSNKDDRPK_	_GEC[Carbamidomethyl]IISSNKDDRPK_	540.267	0	247126	noloss	8	y	2	480.249	13.8211	TRUE	tr	E2QZ19	E2QZ19	E2QZ19_CANLF	Alpha fetoprotein	Canis lupus familiaris	9615	AFP	4	2	uniprot_Canis_lupus_9615_october2021
20171129_DDA_POOL	3		_GEC[+57]IISSNKDDRPK_		TRUE	_GEC[Carbamidomethyl]IISSNKDDRPK_	GECIISSNKDDRPK	-27.8085	0.798591	-27.80846|NaN	E2QZ19	TRUE	_GEC[+57]IISSNKDDRPK_	_GEC[Carbamidomethyl]IISSNKDDRPK_	540.267	0	247126	H2O	9	y	2	514.76	7.25202	TRUE	tr	E2QZ19	E2QZ19	E2QZ19_CANLF	Alpha fetoprotein	Canis lupus familiaris	9615	AFP	4	2	uniprot_Canis_lupus_9615_october2021
20171129_DDA_POOL	3		_GEC[+57]IISSNKDDRPK_		TRUE	_GEC[Carbamidomethyl]IISSNKDDRPK_	GECIISSNKDDRPK	-27.8085	0.798591	-27.80846|NaN	E2QZ19	TRUE	_GEC[+57]IISSNKDDRPK_	_GEC[Carbamidomethyl]IISSNKDDRPK_	540.267	0	247126	noloss	4	y	1	515.294	32.3082	FALSE	tr	E2QZ19	E2QZ19	E2QZ19_CANLF	Alpha fetoprotein	Canis lupus familiaris	9615	AFP	4	2	uniprot_Canis_lupus_9615_october2021
20171129_DDA_POOL	3		_GEC[+57]IISSNKDDRPK_		TRUE	_GEC[Carbamidomethyl]IISSNKDDRPK_	GECIISSNKDDRPK	-27.8085	0.798591	-27.80846|NaN	E2QZ19	TRUE	_GEC[+57]IISSNKDDRPK_	_GEC[Carbamidomethyl]IISSNKDDRPK_	540.267	0	247126	noloss	9	y	2	523.765	100	FALSE	tr	E2QZ19	E2QZ19	E2QZ19_CANLF	Alpha fetoprotein	Canis lupus familiaris	9615	AFP	4	2	uniprot_Canis_lupus_9615_october2021
20171129_DDA_POOL	3		_GEC[+57]IISSNKDDRPK_		TRUE	_GEC[Carbamidomethyl]IISSNKDDRPK_	GECIISSNKDDRPK	-27.8085	0.798591	-27.80846|NaN	E2QZ19	TRUE	_GEC[+57]IISSNKDDRPK_	_GEC[Carbamidomethyl]IISSNKDDRPK_	540.267	0	247126	noloss	10	y	2	580.307	82.1082	FALSE	tr	E2QZ19	E2QZ19	E2QZ19_CANLF	Alpha fetoprotein	Canis lupus familiaris	9615	AFP	4	2	uniprot_Canis_lupus_9615_october2021
20171129_DDA_POOL	3		_GEC[+57]IISSNKDDRPK_		TRUE	_GEC[Carbamidomethyl]IISSNKDDRPK_	GECIISSNKDDRPK	-27.8085	0.798591	-27.80846|NaN	E2QZ19	TRUE	_GEC[+57]IISSNKDDRPK_	_GEC[Carbamidomethyl]IISSNKDDRPK_	540.267	0	247126	noloss	5	y	1	630.321	37.1948	FALSE	tr	E2QZ19	E2QZ19	E2QZ19_CANLF	Alpha fetoprotein	Canis lupus familiaris	9615	AFP	4	2	uniprot_Canis_lupus_9615_october2021
20171129_DDA_POOL	3		_GEC[+57]IISSNKDDRPK_		TRUE	_GEC[Carbamidomethyl]IISSNKDDRPK_	GECIISSNKDDRPK	-27.8085	0.798591	-27.80846|NaN	E2QZ19	TRUE	_GEC[+57]IISSNKDDRPK_	_GEC[Carbamidomethyl]IISSNKDDRPK_	540.267	0	247126	noloss	12	y	2	716.864	13.9238	TRUE	tr	E2QZ19	E2QZ19	E2QZ19_CANLF	Alpha fetoprotein	Canis lupus familiaris	9615	AFP	4	2	uniprot_Canis_lupus_9615_october2021
20171129_DDA_POOL	3		_GEC[+57]IISSNKDDRPK_		TRUE	_GEC[Carbamidomethyl]IISSNKDDRPK_	GECIISSNKDDRPK	-27.8085	0.798591	-27.80846|NaN	E2QZ19	TRUE	_GEC[+57]IISSNKDDRPK_	_GEC[Carbamidomethyl]IISSNKDDRPK_	540.267	0	247126	noloss	6	y	1	758.416	12.8688	TRUE	tr	E2QZ19	E2QZ19	E2QZ19_CANLF	Alpha fetoprotein	Canis lupus familiaris	9615	AFP	4	2	uniprot_Canis_lupus_9615_october2021
20171129_DDA_POOL	3		_GEC[+57]IISSNKDDRPK_		TRUE	_GEC[Carbamidomethyl]IISSNKDDRPK_	GECIISSNKDDRPK	-27.8085	0.798591	-27.80846|NaN	E2QZ19	TRUE	_GEC[+57]IISSNKDDRPK_	_GEC[Carbamidomethyl]IISSNKDDRPK_	540.267	0	247126	noloss	8	y	1	959.49	27.5084	TRUE	tr	E2QZ19	E2QZ19	E2QZ19_CANLF	Alpha fetoprotein	Canis lupus familiaris	9615	AFP	4	2	uniprot_Canis_lupus_9615_october2021
20171129_DDA_POOL	3		_GEC[+57]IISSNKDDRPK_		TRUE	_GEC[Carbamidomethyl]IISSNKDDRPK_	GECIISSNKDDRPK	-27.8085	0.798591	-27.80846|NaN	E2QZ19	TRUE	_GEC[+57]IISSNKDDRPK_	_GEC[Carbamidomethyl]IISSNKDDRPK_	540.267	0	247126	noloss	9	y	1	1046.52	66.4157	FALSE	tr	E2QZ19	E2QZ19	E2QZ19_CANLF	Alpha fetoprotein	Canis lupus familiaris	9615	AFP	4	2	uniprot_Canis_lupus_9615_october2021
20171129_DDA_POOL	3		_VC[+57]EQPEHMVAHSSR_		TRUE	_VC[Carbamidomethyl]EQPEHMVAHSSR_	VCEQPEHMVAHSSR	-28.3012	0.832264	-28.301167|NaN	F6UME0	FALSE	_VC[+57]EQPEHMVAHSSR_	_VC[Carbamidomethyl]EQPEHMVAHSSR_	556.252	0	417994	noloss	3	y	1	349.183	28.0989	TRUE	tr	F6UME0	F6UME0	F6UME0_CANLF	Uncharacterized protein	Canis lupus familiaris	9615	LOC611458	3	1	uniprot_Canis_lupus_9615_october2021
20171129_DDA_POOL	3		_VC[+57]EQPEHMVAHSSR_		TRUE	_VC[Carbamidomethyl]EQPEHMVAHSSR_	VCEQPEHMVAHSSR	-28.3012	0.832264	-28.301167|NaN	F6UME0	FALSE	_VC[+57]EQPEHMVAHSSR_	_VC[Carbamidomethyl]EQPEHMVAHSSR_	556.252	0	417994	noloss	3	b	1	389.149	8.18851	TRUE	tr	F6UME0	F6UME0	F6UME0_CANLF	Uncharacterized protein	Canis lupus familiaris	9615	LOC611458	3	1	uniprot_Canis_lupus_9615_october2021
20171129_DDA_POOL	3		_VC[+57]EQPEHMVAHSSR_		TRUE	_VC[Carbamidomethyl]EQPEHMVAHSSR_	VCEQPEHMVAHSSR	-28.3012	0.832264	-28.301167|NaN	F6UME0	FALSE	_VC[+57]EQPEHMVAHSSR_	_VC[Carbamidomethyl]EQPEHMVAHSSR_	556.252	0	417994	noloss	8	y	2	462.727	61.5947	FALSE	tr	F6UME0	F6UME0	F6UME0_CANLF	Uncharacterized protein	Canis lupus familiaris	9615	LOC611458	3	1	uniprot_Canis_lupus_9615_october2021
20171129_DDA_POOL	3		_VC[+57]EQPEHMVAHSSR_		TRUE	_VC[Carbamidomethyl]EQPEHMVAHSSR_	VCEQPEHMVAHSSR	-28.3012	0.832264	-28.301167|NaN	F6UME0	FALSE	_VC[+57]EQPEHMVAHSSR_	_VC[Carbamidomethyl]EQPEHMVAHSSR_	556.252	0	417994	noloss	4	y	1	486.242	47.2695	TRUE	tr	F6UME0	F6UME0	F6UME0_CANLF	Uncharacterized protein	Canis lupus familiaris	9615	LOC611458	3	1	uniprot_Canis_lupus_9615_october2021
20171129_DDA_POOL	3		_VC[+57]EQPEHMVAHSSR_		TRUE	_VC[Carbamidomethyl]EQPEHMVAHSSR_	VCEQPEHMVAHSSR	-28.3012	0.832264	-28.301167|NaN	F6UME0	FALSE	_VC[+57]EQPEHMVAHSSR_	_VC[Carbamidomethyl]EQPEHMVAHSSR_	556.252	0	417994	noloss	9	y	2	527.248	8.47981	TRUE	tr	F6UME0	F6UME0	F6UME0_CANLF	Uncharacterized protein	Canis lupus familiaris	9615	LOC611458	3	1	uniprot_Canis_lupus_9615_october2021
20171129_DDA_POOL	3		_VC[+57]EQPEHMVAHSSR_		TRUE	_VC[Carbamidomethyl]EQPEHMVAHSSR_	VCEQPEHMVAHSSR	-28.3012	0.832264	-28.301167|NaN	F6UME0	FALSE	_VC[+57]EQPEHMVAHSSR_	_VC[Carbamidomethyl]EQPEHMVAHSSR_	556.252	0	417994	noloss	5	y	1	557.279	98.0025	FALSE	tr	F6UME0	F6UME0	F6UME0_CANLF	Uncharacterized protein	Canis lupus familiaris	9615	LOC611458	3	1	uniprot_Canis_lupus_9615_october2021
20171129_DDA_POOL	3		_VC[+57]EQPEHMVAHSSR_		TRUE	_VC[Carbamidomethyl]EQPEHMVAHSSR_	VCEQPEHMVAHSSR	-28.3012	0.832264	-28.301167|NaN	F6UME0	FALSE	_VC[+57]EQPEHMVAHSSR_	_VC[Carbamidomethyl]EQPEHMVAHSSR_	556.252	0	417994	NH3	10	y	2	567.261	8.11491	TRUE	tr	F6UME0	F6UME0	F6UME0_CANLF	Uncharacterized protein	Canis lupus familiaris	9615	LOC611458	3	1	uniprot_Canis_lupus_9615_october2021
20171129_DDA_POOL	3		_VC[+57]EQPEHMVAHSSR_		TRUE	_VC[Carbamidomethyl]EQPEHMVAHSSR_	VCEQPEHMVAHSSR	-28.3012	0.832264	-28.301167|NaN	F6UME0	FALSE	_VC[+57]EQPEHMVAHSSR_	_VC[Carbamidomethyl]EQPEHMVAHSSR_	556.252	0	417994	noloss	10	y	2	575.775	71.6452	FALSE	tr	F6UME0	F6UME0	F6UME0_CANLF	Uncharacterized protein	Canis lupus familiaris	9615	LOC611458	3	1	uniprot_Canis_lupus_9615_october2021
20171129_DDA_POOL	3		_VC[+57]EQPEHMVAHSSR_		TRUE	_VC[Carbamidomethyl]EQPEHMVAHSSR_	VCEQPEHMVAHSSR	-28.3012	0.832264	-28.301167|NaN	F6UME0	FALSE	_VC[+57]EQPEHMVAHSSR_	_VC[Carbamidomethyl]EQPEHMVAHSSR_	556.252	0	417994	H2O	11	y	2	630.799	47.6204	TRUE	tr	F6UME0	F6UME0	F6UME0_CANLF	Uncharacterized protein	Canis lupus familiaris	9615	LOC611458	3	1	uniprot_Canis_lupus_9615_october2021
20171129_DDA_POOL	3		_VC[+57]EQPEHMVAHSSR_		TRUE	_VC[Carbamidomethyl]EQPEHMVAHSSR_	VCEQPEHMVAHSSR	-28.3012	0.832264	-28.301167|NaN	F6UME0	FALSE	_VC[+57]EQPEHMVAHSSR_	_VC[Carbamidomethyl]EQPEHMVAHSSR_	556.252	0	417994	NH3	11	y	2	631.291	61.0509	TRUE	tr	F6UME0	F6UME0	F6UME0_CANLF	Uncharacterized protein	Canis lupus familiaris	9615	LOC611458	3	1	uniprot_Canis_lupus_9615_october2021
20171129_DDA_POOL	3		_VC[+57]EQPEHMVAHSSR_		TRUE	_VC[Carbamidomethyl]EQPEHMVAHSSR_	VCEQPEHMVAHSSR	-28.3012	0.832264	-28.301167|NaN	F6UME0	FALSE	_VC[+57]EQPEHMVAHSSR_	_VC[Carbamidomethyl]EQPEHMVAHSSR_	556.252	0	417994	noloss	6	y	1	656.347	88.9121	FALSE	tr	F6UME0	F6UME0	F6UME0_CANLF	Uncharacterized protein	Canis lupus familiaris	9615	LOC611458	3	1	uniprot_Canis_lupus_9615_october2021
20171129_DDA_POOL	3		_VC[+57]EQPEHMVAHSSR_		TRUE	_VC[Carbamidomethyl]EQPEHMVAHSSR_	VCEQPEHMVAHSSR	-28.3012	0.832264	-28.301167|NaN	F6UME0	FALSE	_VC[+57]EQPEHMVAHSSR_	_VC[Carbamidomethyl]EQPEHMVAHSSR_	556.252	0	417994	H2O	12	y	2	695.32	26.2777	TRUE	tr	F6UME0	F6UME0	F6UME0_CANLF	Uncharacterized protein	Canis lupus familiaris	9615	LOC611458	3	1	uniprot_Canis_lupus_9615_october2021
20171129_DDA_POOL	3		_VC[+57]EQPEHMVAHSSR_		TRUE	_VC[Carbamidomethyl]EQPEHMVAHSSR_	VCEQPEHMVAHSSR	-28.3012	0.832264	-28.301167|NaN	F6UME0	FALSE	_VC[+57]EQPEHMVAHSSR_	_VC[Carbamidomethyl]EQPEHMVAHSSR_	556.252	0	417994	noloss	13	y	2	784.341	26.8888	TRUE	tr	F6UME0	F6UME0	F6UME0_CANLF	Uncharacterized protein	Canis lupus familiaris	9615	LOC611458	3	1	uniprot_Canis_lupus_9615_october2021
20171129_DDA_POOL	3		_VC[+57]EQPEHMVAHSSR_		TRUE	_VC[Carbamidomethyl]EQPEHMVAHSSR_	VCEQPEHMVAHSSR	-28.3012	0.832264	-28.301167|NaN	F6UME0	FALSE	_VC[+57]EQPEHMVAHSSR_	_VC[Carbamidomethyl]EQPEHMVAHSSR_	556.252	0	417994	noloss	7	y	1	787.388	100	FALSE	tr	F6UME0	F6UME0	F6UME0_CANLF	Uncharacterized protein	Canis lupus familiaris	9615	LOC611458	3	1	uniprot_Canis_lupus_9615_october2021
20171129_DDA_POOL	3		_VC[+57]EQPEHMVAHSSR_		TRUE	_VC[Carbamidomethyl]EQPEHMVAHSSR_	VCEQPEHMVAHSSR	-28.3012	0.832264	-28.301167|NaN	F6UME0	FALSE	_VC[+57]EQPEHMVAHSSR_	_VC[Carbamidomethyl]EQPEHMVAHSSR_	556.252	0	417994	noloss	8	y	1	924.447	41.0123	TRUE	tr	F6UME0	F6UME0	F6UME0_CANLF	Uncharacterized protein	Canis lupus familiaris	9615	LOC611458	3	1	uniprot_Canis_lupus_9615_october2021
20171129_DDA_POOL	3		_VC[+57]EQPEHMVAHSSR_		TRUE	_VC[Carbamidomethyl]EQPEHMVAHSSR_	VCEQPEHMVAHSSR	-28.3012	0.832264	-28.301167|NaN	F6UME0	FALSE	_VC[+57]EQPEHMVAHSSR_	_VC[Carbamidomethyl]EQPEHMVAHSSR_	556.252	0	417994	noloss	9	y	1	1053.49	9.39775	TRUE	tr	F6UME0	F6UME0	F6UME0_CANLF	Uncharacterized protein	Canis lupus familiaris	9615	LOC611458	3	1	uniprot_Canis_lupus_9615_october2021
20171129_DDA_POOL	3		_VC[+57]EQPEHMVAHSSR_		TRUE	_VC[Carbamidomethyl]EQPEHMVAHSSR_	VCEQPEHMVAHSSR	-28.3012	0.832264	-28.301167|NaN	F6UME0	FALSE	_VC[+57]EQPEHMVAHSSR_	_VC[Carbamidomethyl]EQPEHMVAHSSR_	556.252	0	417994	noloss	10	y	1	1150.54	93.0615	FALSE	tr	F6UME0	F6UME0	F6UME0_CANLF	Uncharacterized protein	Canis lupus familiaris	9615	LOC611458	3	1	uniprot_Canis_lupus_9615_october2021
20171129_DDA_POOL	2		_C[+57]SSFMENMK_		TRUE	_C[Carbamidomethyl]SSFMENMK_	CSSFMENMK	15.7114	0.855191	15.711449|NaN	J9P430	FALSE	_C[+57]SSFMENMK_	_C[Carbamidomethyl]SSFMENMK_	567.225	0	869623	H2O	3	b	1	317.091	79.0888	FALSE	tr	J9P430	J9P430	J9P430_CANLF	Beta-1 metal-binding globulin	Canis lupus familiaris	9615	TF	3	1	uniprot_Canis_lupus_9615_october2021
20171129_DDA_POOL	2		_C[+57]SSFMENMK_		TRUE	_C[Carbamidomethyl]SSFMENMK_	CSSFMENMK	15.7114	0.855191	15.711449|NaN	J9P430	FALSE	_C[+57]SSFMENMK_	_C[Carbamidomethyl]SSFMENMK_	567.225	0	869623	noloss	3	b	1	335.102	43.526	FALSE	tr	J9P430	J9P430	J9P430_CANLF	Beta-1 metal-binding globulin	Canis lupus familiaris	9615	TF	3	1	uniprot_Canis_lupus_9615_october2021
20171129_DDA_POOL	2		_C[+57]SSFMENMK_		TRUE	_C[Carbamidomethyl]SSFMENMK_	CSSFMENMK	15.7114	0.855191	15.711449|NaN	J9P430	FALSE	_C[+57]SSFMENMK_	_C[Carbamidomethyl]SSFMENMK_	567.225	0	869623	NH3	3	y	1	375.17	23.4626	TRUE	tr	J9P430	J9P430	J9P430_CANLF	Beta-1 metal-binding globulin	Canis lupus familiaris	9615	TF	3	1	uniprot_Canis_lupus_9615_october2021
20171129_DDA_POOL	2		_C[+57]SSFMENMK_		TRUE	_C[Carbamidomethyl]SSFMENMK_	CSSFMENMK	15.7114	0.855191	15.711449|NaN	J9P430	FALSE	_C[+57]SSFMENMK_	_C[Carbamidomethyl]SSFMENMK_	567.225	0	869623	noloss	3	y	1	392.196	98.4263	FALSE	tr	J9P430	J9P430	J9P430_CANLF	Beta-1 metal-binding globulin	Canis lupus familiaris	9615	TF	3	1	uniprot_Canis_lupus_9615_october2021
20171129_DDA_POOL	2		_C[+57]SSFMENMK_		TRUE	_C[Carbamidomethyl]SSFMENMK_	CSSFMENMK	15.7114	0.855191	15.711449|NaN	J9P430	FALSE	_C[+57]SSFMENMK_	_C[Carbamidomethyl]SSFMENMK_	567.225	0	869623	H2O	4	y	1	503.228	48.7897	FALSE	tr	J9P430	J9P430	J9P430_CANLF	Beta-1 metal-binding globulin	Canis lupus familiaris	9615	TF	3	1	uniprot_Canis_lupus_9615_october2021
20171129_DDA_POOL	2		_C[+57]SSFMENMK_		TRUE	_C[Carbamidomethyl]SSFMENMK_	CSSFMENMK	15.7114	0.855191	15.711449|NaN	J9P430	FALSE	_C[+57]SSFMENMK_	_C[Carbamidomethyl]SSFMENMK_	567.225	0	869623	NH3	4	y	1	504.212	14.6757	TRUE	tr	J9P430	J9P430	J9P430_CANLF	Beta-1 metal-binding globulin	Canis lupus familiaris	9615	TF	3	1	uniprot_Canis_lupus_9615_october2021
20171129_DDA_POOL	2		_C[+57]SSFMENMK_		TRUE	_C[Carbamidomethyl]SSFMENMK_	CSSFMENMK	15.7114	0.855191	15.711449|NaN	J9P430	FALSE	_C[+57]SSFMENMK_	_C[Carbamidomethyl]SSFMENMK_	567.225	0	869623	noloss	4	y	1	521.239	60.0041	FALSE	tr	J9P430	J9P430	J9P430_CANLF	Beta-1 metal-binding globulin	Canis lupus familiaris	9615	TF	3	1	uniprot_Canis_lupus_9615_october2021
20171129_DDA_POOL	2		_C[+57]SSFMENMK_		TRUE	_C[Carbamidomethyl]SSFMENMK_	CSSFMENMK	15.7114	0.855191	15.711449|NaN	J9P430	FALSE	_C[+57]SSFMENMK_	_C[Carbamidomethyl]SSFMENMK_	567.225	0	869623	noloss	5	y	1	652.279	100	FALSE	tr	J9P430	J9P430	J9P430_CANLF	Beta-1 metal-binding globulin	Canis lupus familiaris	9615	TF	3	1	uniprot_Canis_lupus_9615_october2021
20171129_DDA_POOL	2		_C[+57]SSFMENMK_		TRUE	_C[Carbamidomethyl]SSFMENMK_	CSSFMENMK	15.7114	0.855191	15.711449|NaN	J9P430	FALSE	_C[+57]SSFMENMK_	_C[Carbamidomethyl]SSFMENMK_	567.225	0	869623	noloss	6	y	1	799.348	25.7362	TRUE	tr	J9P430	J9P430	J9P430_CANLF	Beta-1 metal-binding globulin	Canis lupus familiaris	9615	TF	3	1	uniprot_Canis_lupus_9615_october2021
20171129_DDA_POOL	2		_VVAGVANALAHK_		TRUE	_VVAGVANALAHK_	VVAGVANALAHK	6.15132	0.940614	6.151316|NaN	A0A1K0GGH0;A0A5F4C1A2;A0A5F4DDY0;E2RLH6;P60524	FALSE	_VVAGVANALAHK_	_VVAGVANALAHK_	575.341	0	6.19285e+06	noloss	3	b	1	270.181	12.6626	TRUE	tr;tr;tr;tr;sp	A0A1K0GGH0;A0A5F4C1A2;A0A5F4DDY0;E2RLH6;P60524	A0A1K0GGH0;A0A5F4C1A2;A0A5F4DDY0;E2RLH6;P60524	A0A1K0GGH0_CANLF;A0A5F4C1A2_CANLF;A0A5F4DDY0_CANLF;E2RLH6_CANLF;HBB_CANLF	Globin A2;Uncharacterized protein;Uncharacterized protein;GLOBIN domain-containing protein;Hemoglobin subunit beta	Canis lupus familiaris	9615	GLNA2;LOC609402;LOC609402;LOC609402;HBB	2;3;3;3;1	1;1;1;3;1	uniprot_Canis_lupus_9615_october2021
20171129_DDA_POOL	2		_VVAGVANALAHK_		TRUE	_VVAGVANALAHK_	VVAGVANALAHK	6.15132	0.940614	6.151316|NaN	A0A1K0GGH0;A0A5F4C1A2;A0A5F4DDY0;E2RLH6;P60524	FALSE	_VVAGVANALAHK_	_VVAGVANALAHK_	575.341	0	6.19285e+06	noloss	4	b	1	327.203	30.4283	FALSE	tr;tr;tr;tr;sp	A0A1K0GGH0;A0A5F4C1A2;A0A5F4DDY0;E2RLH6;P60524	A0A1K0GGH0;A0A5F4C1A2;A0A5F4DDY0;E2RLH6;P60524	A0A1K0GGH0_CANLF;A0A5F4C1A2_CANLF;A0A5F4DDY0_CANLF;E2RLH6_CANLF;HBB_CANLF	Globin A2;Uncharacterized protein;Uncharacterized protein;GLOBIN domain-containing protein;Hemoglobin subunit beta	Canis lupus familiaris	9615	GLNA2;LOC609402;LOC609402;LOC609402;HBB	2;3;3;3;1	1;1;1;3;1	uniprot_Canis_lupus_9615_october2021
20171129_DDA_POOL	2		_VVAGVANALAHK_		TRUE	_VVAGVANALAHK_	VVAGVANALAHK	6.15132	0.940614	6.151316|NaN	A0A1K0GGH0;A0A5F4C1A2;A0A5F4DDY0;E2RLH6;P60524	FALSE	_VVAGVANALAHK_	_VVAGVANALAHK_	575.341	0	6.19285e+06	noloss	3	y	1	355.209	36.3125	FALSE	tr;tr;tr;tr;sp	A0A1K0GGH0;A0A5F4C1A2;A0A5F4DDY0;E2RLH6;P60524	A0A1K0GGH0;A0A5F4C1A2;A0A5F4DDY0;E2RLH6;P60524	A0A1K0GGH0_CANLF;A0A5F4C1A2_CANLF;A0A5F4DDY0_CANLF;E2RLH6_CANLF;HBB_CANLF	Globin A2;Uncharacterized protein;Uncharacterized protein;GLOBIN domain-containing protein;Hemoglobin subunit beta	Canis lupus familiaris	9615	GLNA2;LOC609402;LOC609402;LOC609402;HBB	2;3;3;3;1	1;1;1;3;1	uniprot_Canis_lupus_9615_october2021
20171129_DDA_POOL	2		_VVAGVANALAHK_		TRUE	_VVAGVANALAHK_	VVAGVANALAHK	6.15132	0.940614	6.151316|NaN	A0A1K0GGH0;A0A5F4C1A2;A0A5F4DDY0;E2RLH6;P60524	FALSE	_VVAGVANALAHK_	_VVAGVANALAHK_	575.341	0	6.19285e+06	noloss	7	y	2	362.709	5.60651	TRUE	tr;tr;tr;tr;sp	A0A1K0GGH0;A0A5F4C1A2;A0A5F4DDY0;E2RLH6;P60524	A0A1K0GGH0;A0A5F4C1A2;A0A5F4DDY0;E2RLH6;P60524	A0A1K0GGH0_CANLF;A0A5F4C1A2_CANLF;A0A5F4DDY0_CANLF;E2RLH6_CANLF;HBB_CANLF	Globin A2;Uncharacterized protein;Uncharacterized protein;GLOBIN domain-containing protein;Hemoglobin subunit beta	Canis lupus familiaris	9615	GLNA2;LOC609402;LOC609402;LOC609402;HBB	2;3;3;3;1	1;1;1;3;1	uniprot_Canis_lupus_9615_october2021
20171129_DDA_POOL	2		_VVAGVANALAHK_		TRUE	_VVAGVANALAHK_	VVAGVANALAHK	6.15132	0.940614	6.151316|NaN	A0A1K0GGH0;A0A5F4C1A2;A0A5F4DDY0;E2RLH6;P60524	FALSE	_VVAGVANALAHK_	_VVAGVANALAHK_	575.341	0	6.19285e+06	noloss	8	y	2	412.243	1.49542	TRUE	tr;tr;tr;tr;sp	A0A1K0GGH0;A0A5F4C1A2;A0A5F4DDY0;E2RLH6;P60524	A0A1K0GGH0;A0A5F4C1A2;A0A5F4DDY0;E2RLH6;P60524	A0A1K0GGH0_CANLF;A0A5F4C1A2_CANLF;A0A5F4DDY0_CANLF;E2RLH6_CANLF;HBB_CANLF	Globin A2;Uncharacterized protein;Uncharacterized protein;GLOBIN domain-containing protein;Hemoglobin subunit beta	Canis lupus familiaris	9615	GLNA2;LOC609402;LOC609402;LOC609402;HBB	2;3;3;3;1	1;1;1;3;1	uniprot_Canis_lupus_9615_october2021
20171129_DDA_POOL	2		_VVAGVANALAHK_		TRUE	_VVAGVANALAHK_	VVAGVANALAHK	6.15132	0.940614	6.151316|NaN	A0A1K0GGH0;A0A5F4C1A2;A0A5F4DDY0;E2RLH6;P60524	FALSE	_VVAGVANALAHK_	_VVAGVANALAHK_	575.341	0	6.19285e+06	noloss	9	y	2	440.754	2.39238	TRUE	tr;tr;tr;tr;sp	A0A1K0GGH0;A0A5F4C1A2;A0A5F4DDY0;E2RLH6;P60524	A0A1K0GGH0;A0A5F4C1A2;A0A5F4DDY0;E2RLH6;P60524	A0A1K0GGH0_CANLF;A0A5F4C1A2_CANLF;A0A5F4DDY0_CANLF;E2RLH6_CANLF;HBB_CANLF	Globin A2;Uncharacterized protein;Uncharacterized protein;GLOBIN domain-containing protein;Hemoglobin subunit beta	Canis lupus familiaris	9615	GLNA2;LOC609402;LOC609402;LOC609402;HBB	2;3;3;3;1	1;1;1;3;1	uniprot_Canis_lupus_9615_october2021
20171129_DDA_POOL	2		_VVAGVANALAHK_		TRUE	_VVAGVANALAHK_	VVAGVANALAHK	6.15132	0.940614	6.151316|NaN	A0A1K0GGH0;A0A5F4C1A2;A0A5F4DDY0;E2RLH6;P60524	FALSE	_VVAGVANALAHK_	_VVAGVANALAHK_	575.341	0	6.19285e+06	noloss	4	y	1	468.293	15.1385	TRUE	tr;tr;tr;tr;sp	A0A1K0GGH0;A0A5F4C1A2;A0A5F4DDY0;E2RLH6;P60524	A0A1K0GGH0;A0A5F4C1A2;A0A5F4DDY0;E2RLH6;P60524	A0A1K0GGH0_CANLF;A0A5F4C1A2_CANLF;A0A5F4DDY0_CANLF;E2RLH6_CANLF;HBB_CANLF	Globin A2;Uncharacterized protein;Uncharacterized protein;GLOBIN domain-containing protein;Hemoglobin subunit beta	Canis lupus familiaris	9615	GLNA2;LOC609402;LOC609402;LOC609402;HBB	2;3;3;3;1	1;1;1;3;1	uniprot_Canis_lupus_9615_october2021
20171129_DDA_POOL	2		_VVAGVANALAHK_		TRUE	_VVAGVANALAHK_	VVAGVANALAHK	6.15132	0.940614	6.151316|NaN	A0A1K0GGH0;A0A5F4C1A2;A0A5F4DDY0;E2RLH6;P60524	FALSE	_VVAGVANALAHK_	_VVAGVANALAHK_	575.341	0	6.19285e+06	noloss	10	y	2	476.272	4.18145	TRUE	tr;tr;tr;tr;sp	A0A1K0GGH0;A0A5F4C1A2;A0A5F4DDY0;E2RLH6;P60524	A0A1K0GGH0;A0A5F4C1A2;A0A5F4DDY0;E2RLH6;P60524	A0A1K0GGH0_CANLF;A0A5F4C1A2_CANLF;A0A5F4DDY0_CANLF;E2RLH6_CANLF;HBB_CANLF	Globin A2;Uncharacterized protein;Uncharacterized protein;GLOBIN domain-containing protein;Hemoglobin subunit beta	Canis lupus familiaris	9615	GLNA2;LOC609402;LOC609402;LOC609402;HBB	2;3;3;3;1	1;1;1;3;1	uniprot_Canis_lupus_9615_october2021
20171129_DDA_POOL	2		_VVAGVANALAHK_		TRUE	_VVAGVANALAHK_	VVAGVANALAHK	6.15132	0.940614	6.151316|NaN	A0A1K0GGH0;A0A5F4C1A2;A0A5F4DDY0;E2RLH6;P60524	FALSE	_VVAGVANALAHK_	_VVAGVANALAHK_	575.341	0	6.19285e+06	noloss	11	y	2	525.806	1.00442	TRUE	tr;tr;tr;tr;sp	A0A1K0GGH0;A0A5F4C1A2;A0A5F4DDY0;E2RLH6;P60524	A0A1K0GGH0;A0A5F4C1A2;A0A5F4DDY0;E2RLH6;P60524	A0A1K0GGH0_CANLF;A0A5F4C1A2_CANLF;A0A5F4DDY0_CANLF;E2RLH6_CANLF;HBB_CANLF	Globin A2;Uncharacterized protein;Uncharacterized protein;GLOBIN domain-containing protein;Hemoglobin subunit beta	Canis lupus familiaris	9615	GLNA2;LOC609402;LOC609402;LOC609402;HBB	2;3;3;3;1	1;1;1;3;1	uniprot_Canis_lupus_9615_october2021
20171129_DDA_POOL	2		_VVAGVANALAHK_		TRUE	_VVAGVANALAHK_	VVAGVANALAHK	6.15132	0.940614	6.151316|NaN	A0A1K0GGH0;A0A5F4C1A2;A0A5F4DDY0;E2RLH6;P60524	FALSE	_VVAGVANALAHK_	_VVAGVANALAHK_	575.341	0	6.19285e+06	noloss	5	y	1	539.33	3.80503	TRUE	tr;tr;tr;tr;sp	A0A1K0GGH0;A0A5F4C1A2;A0A5F4DDY0;E2RLH6;P60524	A0A1K0GGH0;A0A5F4C1A2;A0A5F4DDY0;E2RLH6;P60524	A0A1K0GGH0_CANLF;A0A5F4C1A2_CANLF;A0A5F4DDY0_CANLF;E2RLH6_CANLF;HBB_CANLF	Globin A2;Uncharacterized protein;Uncharacterized protein;GLOBIN domain-containing protein;Hemoglobin subunit beta	Canis lupus familiaris	9615	GLNA2;LOC609402;LOC609402;LOC609402;HBB	2;3;3;3;1	1;1;1;3;1	uniprot_Canis_lupus_9615_october2021
20171129_DDA_POOL	2		_VVAGVANALAHK_		TRUE	_VVAGVANALAHK_	VVAGVANALAHK	6.15132	0.940614	6.151316|NaN	A0A1K0GGH0;A0A5F4C1A2;A0A5F4DDY0;E2RLH6;P60524	FALSE	_VVAGVANALAHK_	_VVAGVANALAHK_	575.341	0	6.19285e+06	noloss	6	y	1	653.373	31.5196	FALSE	tr;tr;tr;tr;sp	A0A1K0GGH0;A0A5F4C1A2;A0A5F4DDY0;E2RLH6;P60524	A0A1K0GGH0;A0A5F4C1A2;A0A5F4DDY0;E2RLH6;P60524	A0A1K0GGH0_CANLF;A0A5F4C1A2_CANLF;A0A5F4DDY0_CANLF;E2RLH6_CANLF;HBB_CANLF	Globin A2;Uncharacterized protein;Uncharacterized protein;GLOBIN domain-containing protein;Hemoglobin subunit beta	Canis lupus familiaris	9615	GLNA2;LOC609402;LOC609402;LOC609402;HBB	2;3;3;3;1	1;1;1;3;1	uniprot_Canis_lupus_9615_october2021
20171129_DDA_POOL	2		_VVAGVANALAHK_		TRUE	_VVAGVANALAHK_	VVAGVANALAHK	6.15132	0.940614	6.151316|NaN	A0A1K0GGH0;A0A5F4C1A2;A0A5F4DDY0;E2RLH6;P60524	FALSE	_VVAGVANALAHK_	_VVAGVANALAHK_	575.341	0	6.19285e+06	noloss	7	y	1	724.41	67.9926	FALSE	tr;tr;tr;tr;sp	A0A1K0GGH0;A0A5F4C1A2;A0A5F4DDY0;E2RLH6;P60524	A0A1K0GGH0;A0A5F4C1A2;A0A5F4DDY0;E2RLH6;P60524	A0A1K0GGH0_CANLF;A0A5F4C1A2_CANLF;A0A5F4DDY0_CANLF;E2RLH6_CANLF;HBB_CANLF	Globin A2;Uncharacterized protein;Uncharacterized protein;GLOBIN domain-containing protein;Hemoglobin subunit beta	Canis lupus familiaris	9615	GLNA2;LOC609402;LOC609402;LOC609402;HBB	2;3;3;3;1	1;1;1;3;1	uniprot_Canis_lupus_9615_october2021
20171129_DDA_POOL	2		_VVAGVANALAHK_		TRUE	_VVAGVANALAHK_	VVAGVANALAHK	6.15132	0.940614	6.151316|NaN	A0A1K0GGH0;A0A5F4C1A2;A0A5F4DDY0;E2RLH6;P60524	FALSE	_VVAGVANALAHK_	_VVAGVANALAHK_	575.341	0	6.19285e+06	noloss	9	y	1	880.5	45.0233	FALSE	tr;tr;tr;tr;sp	A0A1K0GGH0;A0A5F4C1A2;A0A5F4DDY0;E2RLH6;P60524	A0A1K0GGH0;A0A5F4C1A2;A0A5F4DDY0;E2RLH6;P60524	A0A1K0GGH0_CANLF;A0A5F4C1A2_CANLF;A0A5F4DDY0_CANLF;E2RLH6_CANLF;HBB_CANLF	Globin A2;Uncharacterized protein;Uncharacterized protein;GLOBIN domain-containing protein;Hemoglobin subunit beta	Canis lupus familiaris	9615	GLNA2;LOC609402;LOC609402;LOC609402;HBB	2;3;3;3;1	1;1;1;3;1	uniprot_Canis_lupus_9615_october2021
20171129_DDA_POOL	2		_VVAGVANALAHK_		TRUE	_VVAGVANALAHK_	VVAGVANALAHK	6.15132	0.940614	6.151316|NaN	A0A1K0GGH0;A0A5F4C1A2;A0A5F4DDY0;E2RLH6;P60524	FALSE	_VVAGVANALAHK_	_VVAGVANALAHK_	575.341	0	6.19285e+06	NH3	10	y	1	934.51	4.88797	TRUE	tr;tr;tr;tr;sp	A0A1K0GGH0;A0A5F4C1A2;A0A5F4DDY0;E2RLH6;P60524	A0A1K0GGH0;A0A5F4C1A2;A0A5F4DDY0;E2RLH6;P60524	A0A1K0GGH0_CANLF;A0A5F4C1A2_CANLF;A0A5F4DDY0_CANLF;E2RLH6_CANLF;HBB_CANLF	Globin A2;Uncharacterized protein;Uncharacterized protein;GLOBIN domain-containing protein;Hemoglobin subunit beta	Canis lupus familiaris	9615	GLNA2;LOC609402;LOC609402;LOC609402;HBB	2;3;3;3;1	1;1;1;3;1	uniprot_Canis_lupus_9615_october2021
20171129_DDA_POOL	2		_VVAGVANALAHK_		TRUE	_VVAGVANALAHK_	VVAGVANALAHK	6.15132	0.940614	6.151316|NaN	A0A1K0GGH0;A0A5F4C1A2;A0A5F4DDY0;E2RLH6;P60524	FALSE	_VVAGVANALAHK_	_VVAGVANALAHK_	575.341	0	6.19285e+06	noloss	10	y	1	951.537	100	FALSE	tr;tr;tr;tr;sp	A0A1K0GGH0;A0A5F4C1A2;A0A5F4DDY0;E2RLH6;P60524	A0A1K0GGH0;A0A5F4C1A2;A0A5F4DDY0;E2RLH6;P60524	A0A1K0GGH0_CANLF;A0A5F4C1A2_CANLF;A0A5F4DDY0_CANLF;E2RLH6_CANLF;HBB_CANLF	Globin A2;Uncharacterized protein;Uncharacterized protein;GLOBIN domain-containing protein;Hemoglobin subunit beta	Canis lupus familiaris	9615	GLNA2;LOC609402;LOC609402;LOC609402;HBB	2;3;3;3;1	1;1;1;3;1	uniprot_Canis_lupus_9615_october2021
20171129_DDA_POOL	2		_VVAGVANALAHK_		TRUE	_VVAGVANALAHK_	VVAGVANALAHK	6.15132	0.940614	6.151316|NaN	A0A1K0GGH0;A0A5F4C1A2;A0A5F4DDY0;E2RLH6;P60524	FALSE	_VVAGVANALAHK_	_VVAGVANALAHK_	575.341	0	6.19285e+06	noloss	8	y	1	823.478	4.23148	TRUE	tr;tr;tr;tr;sp	A0A1K0GGH0;A0A5F4C1A2;A0A5F4DDY0;E2RLH6;P60524	A0A1K0GGH0;A0A5F4C1A2;A0A5F4DDY0;E2RLH6;P60524	A0A1K0GGH0_CANLF;A0A5F4C1A2_CANLF;A0A5F4DDY0_CANLF;E2RLH6_CANLF;HBB_CANLF	Globin A2;Uncharacterized protein;Uncharacterized protein;GLOBIN domain-containing protein;Hemoglobin subunit beta	Canis lupus familiaris	9615	GLNA2;LOC609402;LOC609402;LOC609402;HBB	2;3;3;3;1	1;1;1;3;1	uniprot_Canis_lupus_9615_october2021
20171129_DDA_POOL	2		_VVAGVANALAHK_		TRUE	_VVAGVANALAHK_	VVAGVANALAHK	6.15132	0.940614	6.151316|NaN	A0A1K0GGH0;A0A5F4C1A2;A0A5F4DDY0;E2RLH6;P60524	FALSE	_VVAGVANALAHK_	_VVAGVANALAHK_	575.341	0	6.19285e+06	noloss	5	b	1	426.271	1.34207	TRUE	tr;tr;tr;tr;sp	A0A1K0GGH0;A0A5F4C1A2;A0A5F4DDY0;E2RLH6;P60524	A0A1K0GGH0;A0A5F4C1A2;A0A5F4DDY0;E2RLH6;P60524	A0A1K0GGH0_CANLF;A0A5F4C1A2_CANLF;A0A5F4DDY0_CANLF;E2RLH6_CANLF;HBB_CANLF	Globin A2;Uncharacterized protein;Uncharacterized protein;GLOBIN domain-containing protein;Hemoglobin subunit beta	Canis lupus familiaris	9615	GLNA2;LOC609402;LOC609402;LOC609402;HBB	2;3;3;3;1	1;1;1;3;1	uniprot_Canis_lupus_9615_october2021
20171129_DDA_POOL	2		_VVAGVANALAHK_		TRUE	_VVAGVANALAHK_	VVAGVANALAHK	6.15132	0.940614	6.151316|NaN	A0A1K0GGH0;A0A5F4C1A2;A0A5F4DDY0;E2RLH6;P60524	FALSE	_VVAGVANALAHK_	_VVAGVANALAHK_	575.341	0	6.19285e+06	NH3	9	y	1	863.473	1.64742	TRUE	tr;tr;tr;tr;sp	A0A1K0GGH0;A0A5F4C1A2;A0A5F4DDY0;E2RLH6;P60524	A0A1K0GGH0;A0A5F4C1A2;A0A5F4DDY0;E2RLH6;P60524	A0A1K0GGH0_CANLF;A0A5F4C1A2_CANLF;A0A5F4DDY0_CANLF;E2RLH6_CANLF;HBB_CANLF	Globin A2;Uncharacterized protein;Uncharacterized protein;GLOBIN domain-containing protein;Hemoglobin subunit beta	Canis lupus familiaris	9615	GLNA2;LOC609402;LOC609402;LOC609402;HBB	2;3;3;3;1	1;1;1;3;1	uniprot_Canis_lupus_9615_october2021
20171129_DDA_POOL	2		_VVAGVANALAHK_		TRUE	_VVAGVANALAHK_	VVAGVANALAHK	6.15132	0.940614	6.151316|NaN	A0A1K0GGH0;A0A5F4C1A2;A0A5F4DDY0;E2RLH6;P60524	FALSE	_VVAGVANALAHK_	_VVAGVANALAHK_	575.341	0	6.19285e+06	noloss	6	b	2	249.158	1.47475	TRUE	tr;tr;tr;tr;sp	A0A1K0GGH0;A0A5F4C1A2;A0A5F4DDY0;E2RLH6;P60524	A0A1K0GGH0;A0A5F4C1A2;A0A5F4DDY0;E2RLH6;P60524	A0A1K0GGH0_CANLF;A0A5F4C1A2_CANLF;A0A5F4DDY0_CANLF;E2RLH6_CANLF;HBB_CANLF	Globin A2;Uncharacterized protein;Uncharacterized protein;GLOBIN domain-containing protein;Hemoglobin subunit beta	Canis lupus familiaris	9615	GLNA2;LOC609402;LOC609402;LOC609402;HBB	2;3;3;3;1	1;1;1;3;1	uniprot_Canis_lupus_9615_october2021
20171129_DDA_POOL	2		_SSSNMVIVDVK_		TRUE	_SSSNMVIVDVK_	SSSNMVIVDVK	26.3196	0.90801	26.319632|NaN	J9PBN6	FALSE	_SSSNMVIVDVK_	_SSSNMVIVDVK_	589.808	0	1.40426e+06	H2O	3	b	1	244.093	37.3939	FALSE	tr	J9PBN6	J9PBN6	J9PBN6_CANLF	Uncharacterized protein	Canis lupus familiaris	9615	LOC611458	3	1	uniprot_Canis_lupus_9615_october2021
20171129_DDA_POOL	2		_SSSNMVIVDVK_		TRUE	_SSSNMVIVDVK_	SSSNMVIVDVK	26.3196	0.90801	26.319632|NaN	J9PBN6	FALSE	_SSSNMVIVDVK_	_SSSNMVIVDVK_	589.808	0	1.40426e+06	H2O	4	b	1	358.136	16.6785	TRUE	tr	J9PBN6	J9PBN6	J9PBN6_CANLF	Uncharacterized protein	Canis lupus familiaris	9615	LOC611458	3	1	uniprot_Canis_lupus_9615_october2021
20171129_DDA_POOL	2		_SSSNMVIVDVK_		TRUE	_SSSNMVIVDVK_	SSSNMVIVDVK	26.3196	0.90801	26.319632|NaN	J9PBN6	FALSE	_SSSNMVIVDVK_	_SSSNMVIVDVK_	589.808	0	1.40426e+06	NH3	4	b	1	359.12	11.7465	TRUE	tr	J9PBN6	J9PBN6	J9PBN6_CANLF	Uncharacterized protein	Canis lupus familiaris	9615	LOC611458	3	1	uniprot_Canis_lupus_9615_october2021
20171129_DDA_POOL	2		_SSSNMVIVDVK_		TRUE	_SSSNMVIVDVK_	SSSNMVIVDVK	26.3196	0.90801	26.319632|NaN	J9PBN6	FALSE	_SSSNMVIVDVK_	_SSSNMVIVDVK_	589.808	0	1.40426e+06	noloss	3	y	1	361.208	75.4056	FALSE	tr	J9PBN6	J9PBN6	J9PBN6_CANLF	Uncharacterized protein	Canis lupus familiaris	9615	LOC611458	3	1	uniprot_Canis_lupus_9615_october2021
20171129_DDA_POOL	2		_SSSNMVIVDVK_		TRUE	_SSSNMVIVDVK_	SSSNMVIVDVK	26.3196	0.90801	26.319632|NaN	J9PBN6	FALSE	_SSSNMVIVDVK_	_SSSNMVIVDVK_	589.808	0	1.40426e+06	noloss	4	b	1	376.146	5.35546	TRUE	tr	J9PBN6	J9PBN6	J9PBN6_CANLF	Uncharacterized protein	Canis lupus familiaris	9615	LOC611458	3	1	uniprot_Canis_lupus_9615_october2021
20171129_DDA_POOL	2		_SSSNMVIVDVK_		TRUE	_SSSNMVIVDVK_	SSSNMVIVDVK	26.3196	0.90801	26.319632|NaN	J9PBN6	FALSE	_SSSNMVIVDVK_	_SSSNMVIVDVK_	589.808	0	1.40426e+06	noloss	4	y	1	460.277	56.4695	FALSE	tr	J9PBN6	J9PBN6	J9PBN6_CANLF	Uncharacterized protein	Canis lupus familiaris	9615	LOC611458	3	1	uniprot_Canis_lupus_9615_october2021
20171129_DDA_POOL	2		_SSSNMVIVDVK_		TRUE	_SSSNMVIVDVK_	SSSNMVIVDVK	26.3196	0.90801	26.319632|NaN	J9PBN6	FALSE	_SSSNMVIVDVK_	_SSSNMVIVDVK_	589.808	0	1.40426e+06	H2O	5	b	1	489.176	4.19625	TRUE	tr	J9PBN6	J9PBN6	J9PBN6_CANLF	Uncharacterized protein	Canis lupus familiaris	9615	LOC611458	3	1	uniprot_Canis_lupus_9615_october2021
20171129_DDA_POOL	2		_SSSNMVIVDVK_		TRUE	_SSSNMVIVDVK_	SSSNMVIVDVK	26.3196	0.90801	26.319632|NaN	J9PBN6	FALSE	_SSSNMVIVDVK_	_SSSNMVIVDVK_	589.808	0	1.40426e+06	noloss	5	b	1	507.187	16.0344	TRUE	tr	J9PBN6	J9PBN6	J9PBN6_CANLF	Uncharacterized protein	Canis lupus familiaris	9615	LOC611458	3	1	uniprot_Canis_lupus_9615_october2021
20171129_DDA_POOL	2		_SSSNMVIVDVK_		TRUE	_SSSNMVIVDVK_	SSSNMVIVDVK	26.3196	0.90801	26.319632|NaN	J9PBN6	FALSE	_SSSNMVIVDVK_	_SSSNMVIVDVK_	589.808	0	1.40426e+06	noloss	5	y	1	573.361	100	FALSE	tr	J9PBN6	J9PBN6	J9PBN6_CANLF	Uncharacterized protein	Canis lupus familiaris	9615	LOC611458	3	1	uniprot_Canis_lupus_9615_october2021
20171129_DDA_POOL	2		_SSSNMVIVDVK_		TRUE	_SSSNMVIVDVK_	SSSNMVIVDVK	26.3196	0.90801	26.319632|NaN	J9PBN6	FALSE	_SSSNMVIVDVK_	_SSSNMVIVDVK_	589.808	0	1.40426e+06	noloss	6	y	1	672.429	80.5385	FALSE	tr	J9PBN6	J9PBN6	J9PBN6_CANLF	Uncharacterized protein	Canis lupus familiaris	9615	LOC611458	3	1	uniprot_Canis_lupus_9615_october2021
20171129_DDA_POOL	2		_SSSNMVIVDVK_		TRUE	_SSSNMVIVDVK_	SSSNMVIVDVK	26.3196	0.90801	26.319632|NaN	J9PBN6	FALSE	_SSSNMVIVDVK_	_SSSNMVIVDVK_	589.808	0	1.40426e+06	noloss	7	y	1	803.47	36.0498	FALSE	tr	J9PBN6	J9PBN6	J9PBN6_CANLF	Uncharacterized protein	Canis lupus familiaris	9615	LOC611458	3	1	uniprot_Canis_lupus_9615_october2021
20171129_DDA_POOL	2		_SSSNMVIVDVK_		TRUE	_SSSNMVIVDVK_	SSSNMVIVDVK	26.3196	0.90801	26.319632|NaN	J9PBN6	FALSE	_SSSNMVIVDVK_	_SSSNMVIVDVK_	589.808	0	1.40426e+06	H2O	3	y	1	343.198	4.22248	TRUE	tr	J9PBN6	J9PBN6	J9PBN6_CANLF	Uncharacterized protein	Canis lupus familiaris	9615	LOC611458	3	1	uniprot_Canis_lupus_9615_october2021
20171129_DDA_POOL	2		_SSSNMVIVDVK_		TRUE	_SSSNMVIVDVK_	SSSNMVIVDVK	26.3196	0.90801	26.319632|NaN	J9PBN6	FALSE	_SSSNMVIVDVK_	_SSSNMVIVDVK_	589.808	0	1.40426e+06	NH3	5	b	1	490.16	4.62907	TRUE	tr	J9PBN6	J9PBN6	J9PBN6_CANLF	Uncharacterized protein	Canis lupus familiaris	9615	LOC611458	3	1	uniprot_Canis_lupus_9615_october2021
20171129_DDA_POOL	2		_SSSNMVIVDVK_		TRUE	_SSSNMVIVDVK_	SSSNMVIVDVK	26.3196	0.90801	26.319632|NaN	J9PBN6	FALSE	_SSSNMVIVDVK_	_SSSNMVIVDVK_	589.808	0	1.40426e+06	noloss	8	y	1	917.512	17.127	TRUE	tr	J9PBN6	J9PBN6	J9PBN6_CANLF	Uncharacterized protein	Canis lupus familiaris	9615	LOC611458	3	1	uniprot_Canis_lupus_9615_october2021
20171129_DDA_POOL	2		_DPNGLPLEAQK_		TRUE	_DPNGLPLEAQK_	DPNGLPLEAQK	6.51613	0.896431	6.5161304|NaN	A0A5F4CED7;F1Q4D9	FALSE	_DPNGLPLEAQK_	_DPNGLPLEAQK_	591.312	0	1335253	H2O	3	b	1	309.119	9.94811	TRUE	tr	A0A5F4CED7;F1Q4D9	A0A5F4CED7;F1Q4D9	A0A5F4CED7_CANLF;F1Q4D9_CANLF	Plasma retinol-binding protein	Canis lupus familiaris	9615	RBP4	3	1;2	uniprot_Canis_lupus_9615_october2021
20171129_DDA_POOL	2		_DPNGLPLEAQK_		TRUE	_DPNGLPLEAQK_	DPNGLPLEAQK	6.51613	0.896431	6.5161304|NaN	A0A5F4CED7;F1Q4D9	FALSE	_DPNGLPLEAQK_	_DPNGLPLEAQK_	591.312	0	1335253	NH3	3	b	1	310.103	2.60144	TRUE	tr	A0A5F4CED7;F1Q4D9	A0A5F4CED7;F1Q4D9	A0A5F4CED7_CANLF;F1Q4D9_CANLF	Plasma retinol-binding protein	Canis lupus familiaris	9615	RBP4	3	1;2	uniprot_Canis_lupus_9615_october2021
20171129_DDA_POOL	2		_DPNGLPLEAQK_		TRUE	_DPNGLPLEAQK_	DPNGLPLEAQK	6.51613	0.896431	6.5161304|NaN	A0A5F4CED7;F1Q4D9	FALSE	_DPNGLPLEAQK_	_DPNGLPLEAQK_	591.312	0	1335253	noloss	3	b	1	327.13	7.68821	TRUE	tr	A0A5F4CED7;F1Q4D9	A0A5F4CED7;F1Q4D9	A0A5F4CED7_CANLF;F1Q4D9_CANLF	Plasma retinol-binding protein	Canis lupus familiaris	9615	RBP4	3	1;2	uniprot_Canis_lupus_9615_october2021
20171129_DDA_POOL	2		_DPNGLPLEAQK_		TRUE	_DPNGLPLEAQK_	DPNGLPLEAQK	6.51613	0.896431	6.5161304|NaN	A0A5F4CED7;F1Q4D9	FALSE	_DPNGLPLEAQK_	_DPNGLPLEAQK_	591.312	0	1335253	noloss	6	y	2	343.198	9.21356	TRUE	tr	A0A5F4CED7;F1Q4D9	A0A5F4CED7;F1Q4D9	A0A5F4CED7_CANLF;F1Q4D9_CANLF	Plasma retinol-binding protein	Canis lupus familiaris	9615	RBP4	3	1;2	uniprot_Canis_lupus_9615_october2021
20171129_DDA_POOL	2		_DPNGLPLEAQK_		TRUE	_DPNGLPLEAQK_	DPNGLPLEAQK	6.51613	0.896431	6.5161304|NaN	A0A5F4CED7;F1Q4D9	FALSE	_DPNGLPLEAQK_	_DPNGLPLEAQK_	591.312	0	1335253	noloss	3	y	1	346.208	23.991	FALSE	tr	A0A5F4CED7;F1Q4D9	A0A5F4CED7;F1Q4D9	A0A5F4CED7_CANLF;F1Q4D9_CANLF	Plasma retinol-binding protein	Canis lupus familiaris	9615	RBP4	3	1;2	uniprot_Canis_lupus_9615_october2021
20171129_DDA_POOL	2		_DPNGLPLEAQK_		TRUE	_DPNGLPLEAQK_	DPNGLPLEAQK	6.51613	0.896431	6.5161304|NaN	A0A5F4CED7;F1Q4D9	FALSE	_DPNGLPLEAQK_	_DPNGLPLEAQK_	591.312	0	1335253	H2O	4	b	1	366.141	10.0669	FALSE	tr	A0A5F4CED7;F1Q4D9	A0A5F4CED7;F1Q4D9	A0A5F4CED7_CANLF;F1Q4D9_CANLF	Plasma retinol-binding protein	Canis lupus familiaris	9615	RBP4	3	1;2	uniprot_Canis_lupus_9615_october2021
20171129_DDA_POOL	2		_DPNGLPLEAQK_		TRUE	_DPNGLPLEAQK_	DPNGLPLEAQK	6.51613	0.896431	6.5161304|NaN	A0A5F4CED7;F1Q4D9	FALSE	_DPNGLPLEAQK_	_DPNGLPLEAQK_	591.312	0	1335253	NH3	4	b	1	367.125	8.83522	TRUE	tr	A0A5F4CED7;F1Q4D9	A0A5F4CED7;F1Q4D9	A0A5F4CED7_CANLF;F1Q4D9_CANLF	Plasma retinol-binding protein	Canis lupus familiaris	9615	RBP4	3	1;2	uniprot_Canis_lupus_9615_october2021
20171129_DDA_POOL	2		_DPNGLPLEAQK_		TRUE	_DPNGLPLEAQK_	DPNGLPLEAQK	6.51613	0.896431	6.5161304|NaN	A0A5F4CED7;F1Q4D9	FALSE	_DPNGLPLEAQK_	_DPNGLPLEAQK_	591.312	0	1335253	noloss	4	b	1	384.151	42.1571	FALSE	tr	A0A5F4CED7;F1Q4D9	A0A5F4CED7;F1Q4D9	A0A5F4CED7_CANLF;F1Q4D9_CANLF	Plasma retinol-binding protein	Canis lupus familiaris	9615	RBP4	3	1;2	uniprot_Canis_lupus_9615_october2021
20171129_DDA_POOL	2		_DPNGLPLEAQK_		TRUE	_DPNGLPLEAQK_	DPNGLPLEAQK	6.51613	0.896431	6.5161304|NaN	A0A5F4CED7;F1Q4D9	FALSE	_DPNGLPLEAQK_	_DPNGLPLEAQK_	591.312	0	1335253	noloss	8	y	2	428.25	5.58092	TRUE	tr	A0A5F4CED7;F1Q4D9	A0A5F4CED7;F1Q4D9	A0A5F4CED7_CANLF;F1Q4D9_CANLF	Plasma retinol-binding protein	Canis lupus familiaris	9615	RBP4	3	1;2	uniprot_Canis_lupus_9615_october2021
20171129_DDA_POOL	2		_DPNGLPLEAQK_		TRUE	_DPNGLPLEAQK_	DPNGLPLEAQK	6.51613	0.896431	6.5161304|NaN	A0A5F4CED7;F1Q4D9	FALSE	_DPNGLPLEAQK_	_DPNGLPLEAQK_	591.312	0	1335253	H2O	4	y	1	457.241	5.22642	TRUE	tr	A0A5F4CED7;F1Q4D9	A0A5F4CED7;F1Q4D9	A0A5F4CED7_CANLF;F1Q4D9_CANLF	Plasma retinol-binding protein	Canis lupus familiaris	9615	RBP4	3	1;2	uniprot_Canis_lupus_9615_october2021
20171129_DDA_POOL	2		_DPNGLPLEAQK_		TRUE	_DPNGLPLEAQK_	DPNGLPLEAQK	6.51613	0.896431	6.5161304|NaN	A0A5F4CED7;F1Q4D9	FALSE	_DPNGLPLEAQK_	_DPNGLPLEAQK_	591.312	0	1335253	noloss	4	y	1	475.251	16.0578	FALSE	tr	A0A5F4CED7;F1Q4D9	A0A5F4CED7;F1Q4D9	A0A5F4CED7_CANLF;F1Q4D9_CANLF	Plasma retinol-binding protein	Canis lupus familiaris	9615	RBP4	3	1;2	uniprot_Canis_lupus_9615_october2021
20171129_DDA_POOL	2		_DPNGLPLEAQK_		TRUE	_DPNGLPLEAQK_	DPNGLPLEAQK	6.51613	0.896431	6.5161304|NaN	A0A5F4CED7;F1Q4D9	FALSE	_DPNGLPLEAQK_	_DPNGLPLEAQK_	591.312	0	1335253	NH3	5	b	1	480.209	2.42754	TRUE	tr	A0A5F4CED7;F1Q4D9	A0A5F4CED7;F1Q4D9	A0A5F4CED7_CANLF;F1Q4D9_CANLF	Plasma retinol-binding protein	Canis lupus familiaris	9615	RBP4	3	1;2	uniprot_Canis_lupus_9615_october2021
20171129_DDA_POOL	2		_DPNGLPLEAQK_		TRUE	_DPNGLPLEAQK_	DPNGLPLEAQK	6.51613	0.896431	6.5161304|NaN	A0A5F4CED7;F1Q4D9	FALSE	_DPNGLPLEAQK_	_DPNGLPLEAQK_	591.312	0	1335253	noloss	5	b	1	497.235	8.44984	TRUE	tr	A0A5F4CED7;F1Q4D9	A0A5F4CED7;F1Q4D9	A0A5F4CED7_CANLF;F1Q4D9_CANLF	Plasma retinol-binding protein	Canis lupus familiaris	9615	RBP4	3	1;2	uniprot_Canis_lupus_9615_october2021
20171129_DDA_POOL	2		_DPNGLPLEAQK_		TRUE	_DPNGLPLEAQK_	DPNGLPLEAQK	6.51613	0.896431	6.5161304|NaN	A0A5F4CED7;F1Q4D9	FALSE	_DPNGLPLEAQK_	_DPNGLPLEAQK_	591.312	0	1335253	noloss	5	y	1	588.335	8.55759	TRUE	tr	A0A5F4CED7;F1Q4D9	A0A5F4CED7;F1Q4D9	A0A5F4CED7_CANLF;F1Q4D9_CANLF	Plasma retinol-binding protein	Canis lupus familiaris	9615	RBP4	3	1;2	uniprot_Canis_lupus_9615_october2021
20171129_DDA_POOL	2		_DPNGLPLEAQK_		TRUE	_DPNGLPLEAQK_	DPNGLPLEAQK	6.51613	0.896431	6.5161304|NaN	A0A5F4CED7;F1Q4D9	FALSE	_DPNGLPLEAQK_	_DPNGLPLEAQK_	591.312	0	1335253	H2O	6	y	1	667.377	3.11117	TRUE	tr	A0A5F4CED7;F1Q4D9	A0A5F4CED7;F1Q4D9	A0A5F4CED7_CANLF;F1Q4D9_CANLF	Plasma retinol-binding protein	Canis lupus familiaris	9615	RBP4	3	1;2	uniprot_Canis_lupus_9615_october2021
20171129_DDA_POOL	2		_DPNGLPLEAQK_		TRUE	_DPNGLPLEAQK_	DPNGLPLEAQK	6.51613	0.896431	6.5161304|NaN	A0A5F4CED7;F1Q4D9	FALSE	_DPNGLPLEAQK_	_DPNGLPLEAQK_	591.312	0	1335253	NH3	6	y	1	668.361	3.97918	TRUE	tr	A0A5F4CED7;F1Q4D9	A0A5F4CED7;F1Q4D9	A0A5F4CED7_CANLF;F1Q4D9_CANLF	Plasma retinol-binding protein	Canis lupus familiaris	9615	RBP4	3	1;2	uniprot_Canis_lupus_9615_october2021
20171129_DDA_POOL	2		_DPNGLPLEAQK_		TRUE	_DPNGLPLEAQK_	DPNGLPLEAQK	6.51613	0.896431	6.5161304|NaN	A0A5F4CED7;F1Q4D9	FALSE	_DPNGLPLEAQK_	_DPNGLPLEAQK_	591.312	0	1335253	noloss	6	y	1	685.388	100	FALSE	tr	A0A5F4CED7;F1Q4D9	A0A5F4CED7;F1Q4D9	A0A5F4CED7_CANLF;F1Q4D9_CANLF	Plasma retinol-binding protein	Canis lupus familiaris	9615	RBP4	3	1;2	uniprot_Canis_lupus_9615_october2021
20171129_DDA_POOL	2		_DPNGLPLEAQK_		TRUE	_DPNGLPLEAQK_	DPNGLPLEAQK	6.51613	0.896431	6.5161304|NaN	A0A5F4CED7;F1Q4D9	FALSE	_DPNGLPLEAQK_	_DPNGLPLEAQK_	591.312	0	1335253	noloss	7	y	1	798.472	5.38143	TRUE	tr	A0A5F4CED7;F1Q4D9	A0A5F4CED7;F1Q4D9	A0A5F4CED7_CANLF;F1Q4D9_CANLF	Plasma retinol-binding protein	Canis lupus familiaris	9615	RBP4	3	1;2	uniprot_Canis_lupus_9615_october2021
20171129_DDA_POOL	2		_DPNGLPLEAQK_		TRUE	_DPNGLPLEAQK_	DPNGLPLEAQK	6.51613	0.896431	6.5161304|NaN	A0A5F4CED7;F1Q4D9	FALSE	_DPNGLPLEAQK_	_DPNGLPLEAQK_	591.312	0	1335253	noloss	8	y	1	855.493	12.0899	FALSE	tr	A0A5F4CED7;F1Q4D9	A0A5F4CED7;F1Q4D9	A0A5F4CED7_CANLF;F1Q4D9_CANLF	Plasma retinol-binding protein	Canis lupus familiaris	9615	RBP4	3	1;2	uniprot_Canis_lupus_9615_october2021
20171129_DDA_POOL	2		_DPNGLPLEAQK_		TRUE	_DPNGLPLEAQK_	DPNGLPLEAQK	6.51613	0.896431	6.5161304|NaN	A0A5F4CED7;F1Q4D9	FALSE	_DPNGLPLEAQK_	_DPNGLPLEAQK_	591.312	0	1335253	NH3	3	y	1	329.182	2.0417	TRUE	tr	A0A5F4CED7;F1Q4D9	A0A5F4CED7;F1Q4D9	A0A5F4CED7_CANLF;F1Q4D9_CANLF	Plasma retinol-binding protein	Canis lupus familiaris	9615	RBP4	3	1;2	uniprot_Canis_lupus_9615_october2021
20171129_DDA_POOL	2		_DPNGLPLEAQK_		TRUE	_DPNGLPLEAQK_	DPNGLPLEAQK	6.51613	0.896431	6.5161304|NaN	A0A5F4CED7;F1Q4D9	FALSE	_DPNGLPLEAQK_	_DPNGLPLEAQK_	591.312	0	1335253	H2O	5	b	1	479.225	2.32259	TRUE	tr	A0A5F4CED7;F1Q4D9	A0A5F4CED7;F1Q4D9	A0A5F4CED7_CANLF;F1Q4D9_CANLF	Plasma retinol-binding protein	Canis lupus familiaris	9615	RBP4	3	1;2	uniprot_Canis_lupus_9615_october2021
20171129_DDA_POOL	2		_DPNGLPLEAQK_		TRUE	_DPNGLPLEAQK_	DPNGLPLEAQK	6.51613	0.896431	6.5161304|NaN	A0A5F4CED7;F1Q4D9	FALSE	_DPNGLPLEAQK_	_DPNGLPLEAQK_	591.312	0	1335253	noloss	10	y	2	533.798	2.03376	TRUE	tr	A0A5F4CED7;F1Q4D9	A0A5F4CED7;F1Q4D9	A0A5F4CED7_CANLF;F1Q4D9_CANLF	Plasma retinol-binding protein	Canis lupus familiaris	9615	RBP4	3	1;2	uniprot_Canis_lupus_9615_october2021
20171129_DDA_POOL	2		_DPNGLPLEAQK_		TRUE	_DPNGLPLEAQK_	DPNGLPLEAQK	6.51613	0.896431	6.5161304|NaN	A0A5F4CED7;F1Q4D9	FALSE	_DPNGLPLEAQK_	_DPNGLPLEAQK_	591.312	0	1335253	noloss	9	y	1	969.536	9.03175	TRUE	tr	A0A5F4CED7;F1Q4D9	A0A5F4CED7;F1Q4D9	A0A5F4CED7_CANLF;F1Q4D9_CANLF	Plasma retinol-binding protein	Canis lupus familiaris	9615	RBP4	3	1;2	uniprot_Canis_lupus_9615_october2021
20171129_DDA_POOL	3		_TYFPHFDLSPGSAQVK_		TRUE	_TYFPHFDLSPGSAQVK_	TYFPHFDLSPGSAQVK	56.5706	0.840522	56.57058|NaN	P60529	FALSE	_TYFPHFDLSPGSAQVK_	_TYFPHFDLSPGSAQVK_	598.633	0	5613042	H2O	7	y	2	334.69	4.20805	TRUE	sp	P60529	P60529	HBA_CANLF	Hemoglobin subunit alpha	Canis lupus familiaris	9615	HBA	1	1	uniprot_Canis_lupus_9615_october2021
20171129_DDA_POOL	3		_TYFPHFDLSPGSAQVK_		TRUE	_TYFPHFDLSPGSAQVK_	TYFPHFDLSPGSAQVK	56.5706	0.840522	56.57058|NaN	P60529	FALSE	_TYFPHFDLSPGSAQVK_	_TYFPHFDLSPGSAQVK_	598.633	0	5613042	noloss	7	y	2	343.695	65.6342	FALSE	sp	P60529	P60529	HBA_CANLF	Hemoglobin subunit alpha	Canis lupus familiaris	9615	HBA	1	1	uniprot_Canis_lupus_9615_october2021
20171129_DDA_POOL	3		_TYFPHFDLSPGSAQVK_		TRUE	_TYFPHFDLSPGSAQVK_	TYFPHFDLSPGSAQVK	56.5706	0.840522	56.57058|NaN	P60529	FALSE	_TYFPHFDLSPGSAQVK_	_TYFPHFDLSPGSAQVK_	598.633	0	5613042	NH3	3	y	1	357.213	13.9148	TRUE	sp	P60529	P60529	HBA_CANLF	Hemoglobin subunit alpha	Canis lupus familiaris	9615	HBA	1	1	uniprot_Canis_lupus_9615_october2021
20171129_DDA_POOL	3		_TYFPHFDLSPGSAQVK_		TRUE	_TYFPHFDLSPGSAQVK_	TYFPHFDLSPGSAQVK	56.5706	0.840522	56.57058|NaN	P60529	FALSE	_TYFPHFDLSPGSAQVK_	_TYFPHFDLSPGSAQVK_	598.633	0	5613042	noloss	3	y	1	374.24	12.0604	TRUE	sp	P60529	P60529	HBA_CANLF	Hemoglobin subunit alpha	Canis lupus familiaris	9615	HBA	1	1	uniprot_Canis_lupus_9615_october2021
20171129_DDA_POOL	3		_TYFPHFDLSPGSAQVK_		TRUE	_TYFPHFDLSPGSAQVK_	TYFPHFDLSPGSAQVK	56.5706	0.840522	56.57058|NaN	P60529	FALSE	_TYFPHFDLSPGSAQVK_	_TYFPHFDLSPGSAQVK_	598.633	0	5613042	noloss	3	b	1	412.187	4.16535	TRUE	sp	P60529	P60529	HBA_CANLF	Hemoglobin subunit alpha	Canis lupus familiaris	9615	HBA	1	1	uniprot_Canis_lupus_9615_october2021
20171129_DDA_POOL	3		_TYFPHFDLSPGSAQVK_		TRUE	_TYFPHFDLSPGSAQVK_	TYFPHFDLSPGSAQVK	56.5706	0.840522	56.57058|NaN	P60529	FALSE	_TYFPHFDLSPGSAQVK_	_TYFPHFDLSPGSAQVK_	598.633	0	5613042	noloss	4	y	1	445.277	12.4431	TRUE	sp	P60529	P60529	HBA_CANLF	Hemoglobin subunit alpha	Canis lupus familiaris	9615	HBA	1	1	uniprot_Canis_lupus_9615_october2021
20171129_DDA_POOL	3		_TYFPHFDLSPGSAQVK_		TRUE	_TYFPHFDLSPGSAQVK_	TYFPHFDLSPGSAQVK	56.5706	0.840522	56.57058|NaN	P60529	FALSE	_TYFPHFDLSPGSAQVK_	_TYFPHFDLSPGSAQVK_	598.633	0	5613042	noloss	5	y	1	532.309	16.0313	TRUE	sp	P60529	P60529	HBA_CANLF	Hemoglobin subunit alpha	Canis lupus familiaris	9615	HBA	1	1	uniprot_Canis_lupus_9615_october2021
20171129_DDA_POOL	3		_TYFPHFDLSPGSAQVK_		TRUE	_TYFPHFDLSPGSAQVK_	TYFPHFDLSPGSAQVK	56.5706	0.840522	56.57058|NaN	P60529	FALSE	_TYFPHFDLSPGSAQVK_	_TYFPHFDLSPGSAQVK_	598.633	0	5613042	H2O	6	y	1	571.32	1.58144	TRUE	sp	P60529	P60529	HBA_CANLF	Hemoglobin subunit alpha	Canis lupus familiaris	9615	HBA	1	1	uniprot_Canis_lupus_9615_october2021
20171129_DDA_POOL	3		_TYFPHFDLSPGSAQVK_		TRUE	_TYFPHFDLSPGSAQVK_	TYFPHFDLSPGSAQVK	56.5706	0.840522	56.57058|NaN	P60529	FALSE	_TYFPHFDLSPGSAQVK_	_TYFPHFDLSPGSAQVK_	598.633	0	5613042	noloss	6	y	1	589.33	61.3649	FALSE	sp	P60529	P60529	HBA_CANLF	Hemoglobin subunit alpha	Canis lupus familiaris	9615	HBA	1	1	uniprot_Canis_lupus_9615_october2021
20171129_DDA_POOL	3		_TYFPHFDLSPGSAQVK_		TRUE	_TYFPHFDLSPGSAQVK_	TYFPHFDLSPGSAQVK	56.5706	0.840522	56.57058|NaN	P60529	FALSE	_TYFPHFDLSPGSAQVK_	_TYFPHFDLSPGSAQVK_	598.633	0	5613042	H2O	5	b	1	628.288	3.74481	TRUE	sp	P60529	P60529	HBA_CANLF	Hemoglobin subunit alpha	Canis lupus familiaris	9615	HBA	1	1	uniprot_Canis_lupus_9615_october2021
20171129_DDA_POOL	3		_TYFPHFDLSPGSAQVK_		TRUE	_TYFPHFDLSPGSAQVK_	TYFPHFDLSPGSAQVK	56.5706	0.840522	56.57058|NaN	P60529	FALSE	_TYFPHFDLSPGSAQVK_	_TYFPHFDLSPGSAQVK_	598.633	0	5613042	noloss	12	y	2	643.33	19.7711	FALSE	sp	P60529	P60529	HBA_CANLF	Hemoglobin subunit alpha	Canis lupus familiaris	9615	HBA	1	1	uniprot_Canis_lupus_9615_october2021
20171129_DDA_POOL	3		_TYFPHFDLSPGSAQVK_		TRUE	_TYFPHFDLSPGSAQVK_	TYFPHFDLSPGSAQVK	56.5706	0.840522	56.57058|NaN	P60529	FALSE	_TYFPHFDLSPGSAQVK_	_TYFPHFDLSPGSAQVK_	598.633	0	5613042	H2O	7	y	1	668.373	4.39826	TRUE	sp	P60529	P60529	HBA_CANLF	Hemoglobin subunit alpha	Canis lupus familiaris	9615	HBA	1	1	uniprot_Canis_lupus_9615_october2021
20171129_DDA_POOL	3		_TYFPHFDLSPGSAQVK_		TRUE	_TYFPHFDLSPGSAQVK_	TYFPHFDLSPGSAQVK	56.5706	0.840522	56.57058|NaN	P60529	FALSE	_TYFPHFDLSPGSAQVK_	_TYFPHFDLSPGSAQVK_	598.633	0	5613042	NH3	7	y	1	669.357	3.65749	TRUE	sp	P60529	P60529	HBA_CANLF	Hemoglobin subunit alpha	Canis lupus familiaris	9615	HBA	1	1	uniprot_Canis_lupus_9615_october2021
20171129_DDA_POOL	3		_TYFPHFDLSPGSAQVK_		TRUE	_TYFPHFDLSPGSAQVK_	TYFPHFDLSPGSAQVK	56.5706	0.840522	56.57058|NaN	P60529	FALSE	_TYFPHFDLSPGSAQVK_	_TYFPHFDLSPGSAQVK_	598.633	0	5613042	noloss	7	y	1	686.383	100	FALSE	sp	P60529	P60529	HBA_CANLF	Hemoglobin subunit alpha	Canis lupus familiaris	9615	HBA	1	1	uniprot_Canis_lupus_9615_october2021
20171129_DDA_POOL	3		_TYFPHFDLSPGSAQVK_		TRUE	_TYFPHFDLSPGSAQVK_	TYFPHFDLSPGSAQVK	56.5706	0.840522	56.57058|NaN	P60529	FALSE	_TYFPHFDLSPGSAQVK_	_TYFPHFDLSPGSAQVK_	598.633	0	5613042	noloss	13	y	2	691.857	9.38155	TRUE	sp	P60529	P60529	HBA_CANLF	Hemoglobin subunit alpha	Canis lupus familiaris	9615	HBA	1	1	uniprot_Canis_lupus_9615_october2021
20171129_DDA_POOL	3		_TYFPHFDLSPGSAQVK_		TRUE	_TYFPHFDLSPGSAQVK_	TYFPHFDLSPGSAQVK	56.5706	0.840522	56.57058|NaN	P60529	FALSE	_TYFPHFDLSPGSAQVK_	_TYFPHFDLSPGSAQVK_	598.633	0	5613042	noloss	8	y	1	773.415	25.7674	FALSE	sp	P60529	P60529	HBA_CANLF	Hemoglobin subunit alpha	Canis lupus familiaris	9615	HBA	1	1	uniprot_Canis_lupus_9615_october2021
20171129_DDA_POOL	3		_TYFPHFDLSPGSAQVK_		TRUE	_TYFPHFDLSPGSAQVK_	TYFPHFDLSPGSAQVK	56.5706	0.840522	56.57058|NaN	P60529	FALSE	_TYFPHFDLSPGSAQVK_	_TYFPHFDLSPGSAQVK_	598.633	0	5613042	noloss	9	y	1	886.499	7.24195	TRUE	sp	P60529	P60529	HBA_CANLF	Hemoglobin subunit alpha	Canis lupus familiaris	9615	HBA	1	1	uniprot_Canis_lupus_9615_october2021
20171129_DDA_POOL	3		_TYFPHFDLSPGSAQVK_		TRUE	_TYFPHFDLSPGSAQVK_	TYFPHFDLSPGSAQVK	56.5706	0.840522	56.57058|NaN	P60529	FALSE	_TYFPHFDLSPGSAQVK_	_TYFPHFDLSPGSAQVK_	598.633	0	5613042	H2O	7	b	1	890.383	2.55706	TRUE	sp	P60529	P60529	HBA_CANLF	Hemoglobin subunit alpha	Canis lupus familiaris	9615	HBA	1	1	uniprot_Canis_lupus_9615_october2021
20171129_DDA_POOL	3		_TYFPHFDLSPGSAQVK_		TRUE	_TYFPHFDLSPGSAQVK_	TYFPHFDLSPGSAQVK	56.5706	0.840522	56.57058|NaN	P60529	FALSE	_TYFPHFDLSPGSAQVK_	_TYFPHFDLSPGSAQVK_	598.633	0	5613042	noloss	7	b	1	908.394	13.5012	TRUE	sp	P60529	P60529	HBA_CANLF	Hemoglobin subunit alpha	Canis lupus familiaris	9615	HBA	1	1	uniprot_Canis_lupus_9615_october2021
20171129_DDA_POOL	3		_TYFPHFDLSPGSAQVK_		TRUE	_TYFPHFDLSPGSAQVK_	TYFPHFDLSPGSAQVK	56.5706	0.840522	56.57058|NaN	P60529	FALSE	_TYFPHFDLSPGSAQVK_	_TYFPHFDLSPGSAQVK_	598.633	0	5613042	noloss	10	y	1	1001.53	15.1944	TRUE	sp	P60529	P60529	HBA_CANLF	Hemoglobin subunit alpha	Canis lupus familiaris	9615	HBA	1	1	uniprot_Canis_lupus_9615_october2021
20171129_DDA_POOL	3		_TYFPHFDLSPGSAQVK_		TRUE	_TYFPHFDLSPGSAQVK_	TYFPHFDLSPGSAQVK	56.5706	0.840522	56.57058|NaN	P60529	FALSE	_TYFPHFDLSPGSAQVK_	_TYFPHFDLSPGSAQVK_	598.633	0	5613042	noloss	11	y	1	1148.59	17.3947	FALSE	sp	P60529	P60529	HBA_CANLF	Hemoglobin subunit alpha	Canis lupus familiaris	9615	HBA	1	1	uniprot_Canis_lupus_9615_october2021
20171129_DDA_POOL	3		_TYFPHFDLSPGSAQVK_		TRUE	_TYFPHFDLSPGSAQVK_	TYFPHFDLSPGSAQVK	56.5706	0.840522	56.57058|NaN	P60529	FALSE	_TYFPHFDLSPGSAQVK_	_TYFPHFDLSPGSAQVK_	598.633	0	5613042	noloss	4	b	1	509.239	3.92004	TRUE	sp	P60529	P60529	HBA_CANLF	Hemoglobin subunit alpha	Canis lupus familiaris	9615	HBA	1	1	uniprot_Canis_lupus_9615_october2021
20171129_DDA_POOL	3		_TYFPHFDLSPGSAQVK_		TRUE	_TYFPHFDLSPGSAQVK_	TYFPHFDLSPGSAQVK	56.5706	0.840522	56.57058|NaN	P60529	FALSE	_TYFPHFDLSPGSAQVK_	_TYFPHFDLSPGSAQVK_	598.633	0	5613042	noloss	5	b	1	646.298	4.82763	TRUE	sp	P60529	P60529	HBA_CANLF	Hemoglobin subunit alpha	Canis lupus familiaris	9615	HBA	1	1	uniprot_Canis_lupus_9615_october2021
20171129_DDA_POOL	3		_TYFPHFDLSPGSAQVK_		TRUE	_TYFPHFDLSPGSAQVK_	TYFPHFDLSPGSAQVK	56.5706	0.840522	56.57058|NaN	P60529	FALSE	_TYFPHFDLSPGSAQVK_	_TYFPHFDLSPGSAQVK_	598.633	0	5613042	noloss	14	y	2	765.391	4.27342	TRUE	sp	P60529	P60529	HBA_CANLF	Hemoglobin subunit alpha	Canis lupus familiaris	9615	HBA	1	1	uniprot_Canis_lupus_9615_october2021
20171129_DDA_POOL	3		_TYFPHFDLSPGSAQVK_		TRUE	_TYFPHFDLSPGSAQVK_	TYFPHFDLSPGSAQVK	56.5706	0.840522	56.57058|NaN	P60529	FALSE	_TYFPHFDLSPGSAQVK_	_TYFPHFDLSPGSAQVK_	598.633	0	5613042	noloss	6	b	1	793.367	3.29273	TRUE	sp	P60529	P60529	HBA_CANLF	Hemoglobin subunit alpha	Canis lupus familiaris	9615	HBA	1	1	uniprot_Canis_lupus_9615_october2021
20171129_DDA_POOL	3		_TYFPHFDLSPGSAQVK_		TRUE	_TYFPHFDLSPGSAQVK_	TYFPHFDLSPGSAQVK	56.5706	0.840522	56.57058|NaN	P60529	FALSE	_TYFPHFDLSPGSAQVK_	_TYFPHFDLSPGSAQVK_	598.633	0	5613042	noloss	8	b	1	1021.48	8.33939	TRUE	sp	P60529	P60529	HBA_CANLF	Hemoglobin subunit alpha	Canis lupus familiaris	9615	HBA	1	1	uniprot_Canis_lupus_9615_october2021
20171129_DDA_POOL	3		_TYFPHFDLSPGSAQVK_		TRUE	_TYFPHFDLSPGSAQVK_	TYFPHFDLSPGSAQVK	56.5706	0.840522	56.57058|NaN	P60529	FALSE	_TYFPHFDLSPGSAQVK_	_TYFPHFDLSPGSAQVK_	598.633	0	5613042	H2O	9	b	1	1090.5	4.81263	TRUE	sp	P60529	P60529	HBA_CANLF	Hemoglobin subunit alpha	Canis lupus familiaris	9615	HBA	1	1	uniprot_Canis_lupus_9615_october2021
20171129_DDA_POOL	3		_TYFPHFDLSPGSAQVK_		TRUE	_TYFPHFDLSPGSAQVK_	TYFPHFDLSPGSAQVK	56.5706	0.840522	56.57058|NaN	P60529	FALSE	_TYFPHFDLSPGSAQVK_	_TYFPHFDLSPGSAQVK_	598.633	0	5613042	noloss	9	b	1	1108.51	4.92662	TRUE	sp	P60529	P60529	HBA_CANLF	Hemoglobin subunit alpha	Canis lupus familiaris	9615	HBA	1	1	uniprot_Canis_lupus_9615_october2021
20171129_DDA_POOL	3		_TYFPHFDLSPGSAQVK_		TRUE	_TYFPHFDLSPGSAQVK_	TYFPHFDLSPGSAQVK	56.5706	0.840522	56.57058|NaN	P60529	FALSE	_TYFPHFDLSPGSAQVK_	_TYFPHFDLSPGSAQVK_	598.633	0	5613042	NH3	5	y	2	258.145	1.30178	TRUE	sp	P60529	P60529	HBA_CANLF	Hemoglobin subunit alpha	Canis lupus familiaris	9615	HBA	1	1	uniprot_Canis_lupus_9615_october2021
20171129_DDA_POOL	3		_TYFPHFDLSPGSAQVK_		TRUE	_TYFPHFDLSPGSAQVK_	TYFPHFDLSPGSAQVK	56.5706	0.840522	56.57058|NaN	P60529	FALSE	_TYFPHFDLSPGSAQVK_	_TYFPHFDLSPGSAQVK_	598.633	0	5613042	noloss	10	y	2	501.267	1.33207	TRUE	sp	P60529	P60529	HBA_CANLF	Hemoglobin subunit alpha	Canis lupus familiaris	9615	HBA	1	1	uniprot_Canis_lupus_9615_october2021
20171129_DDA_POOL	2		_THQLTPEVMSK_		TRUE	_THQLTPEVMSK_	THQLTPEVMSK	-4.42147	0.943007	-4.4214716|NaN	F6UME0	FALSE	_THQLTPEVMSK_	_THQLTPEVMSK_	635.827	0	502721	noloss	3	y	1	365.185	63.0425	FALSE	tr	F6UME0	F6UME0	F6UME0_CANLF	Uncharacterized protein	Canis lupus familiaris	9615	LOC611458	3	1	uniprot_Canis_lupus_9615_october2021
20171129_DDA_POOL	2		_THQLTPEVMSK_		TRUE	_THQLTPEVMSK_	THQLTPEVMSK	-4.42147	0.943007	-4.4214716|NaN	F6UME0	FALSE	_THQLTPEVMSK_	_THQLTPEVMSK_	635.827	0	502721	noloss	3	b	1	367.172	98.2235	FALSE	tr	F6UME0	F6UME0	F6UME0_CANLF	Uncharacterized protein	Canis lupus familiaris	9615	LOC611458	3	1	uniprot_Canis_lupus_9615_october2021
20171129_DDA_POOL	2		_THQLTPEVMSK_		TRUE	_THQLTPEVMSK_	THQLTPEVMSK	-4.42147	0.943007	-4.4214716|NaN	F6UME0	FALSE	_THQLTPEVMSK_	_THQLTPEVMSK_	635.827	0	502721	noloss	4	y	1	464.254	33.6414	FALSE	tr	F6UME0	F6UME0	F6UME0_CANLF	Uncharacterized protein	Canis lupus familiaris	9615	LOC611458	3	1	uniprot_Canis_lupus_9615_october2021
20171129_DDA_POOL	2		_THQLTPEVMSK_		TRUE	_THQLTPEVMSK_	THQLTPEVMSK	-4.42147	0.943007	-4.4214716|NaN	F6UME0	FALSE	_THQLTPEVMSK_	_THQLTPEVMSK_	635.827	0	502721	noloss	4	b	1	480.257	22.9952	TRUE	tr	F6UME0	F6UME0	F6UME0_CANLF	Uncharacterized protein	Canis lupus familiaris	9615	LOC611458	3	1	uniprot_Canis_lupus_9615_october2021
20171129_DDA_POOL	2		_THQLTPEVMSK_		TRUE	_THQLTPEVMSK_	THQLTPEVMSK	-4.42147	0.943007	-4.4214716|NaN	F6UME0	FALSE	_THQLTPEVMSK_	_THQLTPEVMSK_	635.827	0	502721	noloss	5	b	1	581.304	25.1491	TRUE	tr	F6UME0	F6UME0	F6UME0_CANLF	Uncharacterized protein	Canis lupus familiaris	9615	LOC611458	3	1	uniprot_Canis_lupus_9615_october2021
20171129_DDA_POOL	2		_THQLTPEVMSK_		TRUE	_THQLTPEVMSK_	THQLTPEVMSK	-4.42147	0.943007	-4.4214716|NaN	F6UME0	FALSE	_THQLTPEVMSK_	_THQLTPEVMSK_	635.827	0	502721	noloss	10	y	2	585.303	20.0854	TRUE	tr	F6UME0	F6UME0	F6UME0_CANLF	Uncharacterized protein	Canis lupus familiaris	9615	LOC611458	3	1	uniprot_Canis_lupus_9615_october2021
20171129_DDA_POOL	2		_THQLTPEVMSK_		TRUE	_THQLTPEVMSK_	THQLTPEVMSK	-4.42147	0.943007	-4.4214716|NaN	F6UME0	FALSE	_THQLTPEVMSK_	_THQLTPEVMSK_	635.827	0	502721	noloss	6	y	1	690.349	100	FALSE	tr	F6UME0	F6UME0	F6UME0_CANLF	Uncharacterized protein	Canis lupus familiaris	9615	LOC611458	3	1	uniprot_Canis_lupus_9615_october2021
20171129_DDA_POOL	2		_THQLTPEVMSK_		TRUE	_THQLTPEVMSK_	THQLTPEVMSK	-4.42147	0.943007	-4.4214716|NaN	F6UME0	FALSE	_THQLTPEVMSK_	_THQLTPEVMSK_	635.827	0	502721	noloss	7	y	1	791.397	31.7137	FALSE	tr	F6UME0	F6UME0	F6UME0_CANLF	Uncharacterized protein	Canis lupus familiaris	9615	LOC611458	3	1	uniprot_Canis_lupus_9615_october2021
20171129_DDA_POOL	2		_THQLTPEVMSK_		TRUE	_THQLTPEVMSK_	THQLTPEVMSK	-4.42147	0.943007	-4.4214716|NaN	F6UME0	FALSE	_THQLTPEVMSK_	_THQLTPEVMSK_	635.827	0	502721	NH3	9	y	1	1015.51	23.4188	TRUE	tr	F6UME0	F6UME0	F6UME0_CANLF	Uncharacterized protein	Canis lupus familiaris	9615	LOC611458	3	1	uniprot_Canis_lupus_9615_october2021
20171129_DDA_POOL	2		_THQLTPEVMSK_		TRUE	_THQLTPEVMSK_	THQLTPEVMSK	-4.42147	0.943007	-4.4214716|NaN	F6UME0	FALSE	_THQLTPEVMSK_	_THQLTPEVMSK_	635.827	0	502721	H2O	5	b	1	563.294	12.5056	TRUE	tr	F6UME0	F6UME0	F6UME0_CANLF	Uncharacterized protein	Canis lupus familiaris	9615	LOC611458	3	1	uniprot_Canis_lupus_9615_october2021
20171129_DDA_POOL	2		_THQLTPEVMSK_		TRUE	_THQLTPEVMSK_	THQLTPEVMSK	-4.42147	0.943007	-4.4214716|NaN	F6UME0	FALSE	_THQLTPEVMSK_	_THQLTPEVMSK_	635.827	0	502721	noloss	7	b	1	807.4	22.0877	TRUE	tr	F6UME0	F6UME0	F6UME0_CANLF	Uncharacterized protein	Canis lupus familiaris	9615	LOC611458	3	1	uniprot_Canis_lupus_9615_october2021
20171129_DDA_POOL	2		_THQLTPEVMSK_		TRUE	_THQLTPEVMSK_	THQLTPEVMSK	-4.42147	0.943007	-4.4214716|NaN	F6UME0	FALSE	_THQLTPEVMSK_	_THQLTPEVMSK_	635.827	0	502721	noloss	8	y	1	904.481	46.6501	FALSE	tr	F6UME0	F6UME0	F6UME0_CANLF	Uncharacterized protein	Canis lupus familiaris	9615	LOC611458	3	1	uniprot_Canis_lupus_9615_october2021
20171129_DDA_POOL	2		_THQLTPEVMSK_		TRUE	_THQLTPEVMSK_	THQLTPEVMSK	-4.42147	0.943007	-4.4214716|NaN	F6UME0	FALSE	_THQLTPEVMSK_	_THQLTPEVMSK_	635.827	0	502721	noloss	8	b	1	906.468	9.05985	TRUE	tr	F6UME0	F6UME0	F6UME0_CANLF	Uncharacterized protein	Canis lupus familiaris	9615	LOC611458	3	1	uniprot_Canis_lupus_9615_october2021
20171129_DDA_POOL	2		_THQLTPEVMSK_		TRUE	_THQLTPEVMSK_	THQLTPEVMSK	-4.42147	0.943007	-4.4214716|NaN	F6UME0	FALSE	_THQLTPEVMSK_	_THQLTPEVMSK_	635.827	0	502721	H2O	3	y	1	347.175	8.47737	TRUE	tr	F6UME0	F6UME0	F6UME0_CANLF	Uncharacterized protein	Canis lupus familiaris	9615	LOC611458	3	1	uniprot_Canis_lupus_9615_october2021
20171129_DDA_POOL	2		_THQLTPEVMSK_		TRUE	_THQLTPEVMSK_	THQLTPEVMSK	-4.42147	0.943007	-4.4214716|NaN	F6UME0	FALSE	_THQLTPEVMSK_	_THQLTPEVMSK_	635.827	0	502721	H2O	3	b	1	349.162	12.7231	TRUE	tr	F6UME0	F6UME0	F6UME0_CANLF	Uncharacterized protein	Canis lupus familiaris	9615	LOC611458	3	1	uniprot_Canis_lupus_9615_october2021
20171129_DDA_POOL	2		_THQLTPEVMSK_		TRUE	_THQLTPEVMSK_	THQLTPEVMSK	-4.42147	0.943007	-4.4214716|NaN	F6UME0	FALSE	_THQLTPEVMSK_	_THQLTPEVMSK_	635.827	0	502721	H2O	6	y	1	672.339	10.7543	TRUE	tr	F6UME0	F6UME0	F6UME0_CANLF	Uncharacterized protein	Canis lupus familiaris	9615	LOC611458	3	1	uniprot_Canis_lupus_9615_october2021
20171129_DDA_POOL	2		_THQLTPEVMSK_		TRUE	_THQLTPEVMSK_	THQLTPEVMSK	-4.42147	0.943007	-4.4214716|NaN	F6UME0	FALSE	_THQLTPEVMSK_	_THQLTPEVMSK_	635.827	0	502721	NH3	7	b	1	790.373	8.84162	TRUE	tr	F6UME0	F6UME0	F6UME0_CANLF	Uncharacterized protein	Canis lupus familiaris	9615	LOC611458	3	1	uniprot_Canis_lupus_9615_october2021
20171129_DDA_POOL	2		_THQLTPEVMSK_		TRUE	_THQLTPEVMSK_	THQLTPEVMSK	-4.42147	0.943007	-4.4214716|NaN	F6UME0	FALSE	_THQLTPEVMSK_	_THQLTPEVMSK_	635.827	0	502721	H2O	9	y	1	1014.53	15.2009	TRUE	tr	F6UME0	F6UME0	F6UME0_CANLF	Uncharacterized protein	Canis lupus familiaris	9615	LOC611458	3	1	uniprot_Canis_lupus_9615_october2021
20171129_DDA_POOL	2		_TVMGDFGAFVEK_		TRUE	_TVMGDFGAFVEK_	TVMGDFGAFVEK	70.8604	0.950648	70.86037|NaN	F2Z4Q6	FALSE	_TVMGDFGAFVEK_	_TVMGDFGAFVEK_	650.816	0	80516230	noloss	3	y	1	375.224	33.4515	FALSE	tr	F2Z4Q6	F2Z4Q6	F2Z4Q6_CANLF	Alpha fetoprotein	Canis lupus familiaris	9615	AFP	4	2	uniprot_Canis_lupus_9615_october2021
20171129_DDA_POOL	2		_TVMGDFGAFVEK_		TRUE	_TVMGDFGAFVEK_	TVMGDFGAFVEK	70.8604	0.950648	70.86037|NaN	F2Z4Q6	FALSE	_TVMGDFGAFVEK_	_TVMGDFGAFVEK_	650.816	0	80516230	H2O	5	b	1	486.202	7.85063	TRUE	tr	F2Z4Q6	F2Z4Q6	F2Z4Q6_CANLF	Alpha fetoprotein	Canis lupus familiaris	9615	AFP	4	2	uniprot_Canis_lupus_9615_october2021
20171129_DDA_POOL	2		_TVMGDFGAFVEK_		TRUE	_TVMGDFGAFVEK_	TVMGDFGAFVEK	70.8604	0.950648	70.86037|NaN	F2Z4Q6	FALSE	_TVMGDFGAFVEK_	_TVMGDFGAFVEK_	650.816	0	80516230	noloss	4	y	1	522.292	63.8455	FALSE	tr	F2Z4Q6	F2Z4Q6	F2Z4Q6_CANLF	Alpha fetoprotein	Canis lupus familiaris	9615	AFP	4	2	uniprot_Canis_lupus_9615_october2021
20171129_DDA_POOL	2		_TVMGDFGAFVEK_		TRUE	_TVMGDFGAFVEK_	TVMGDFGAFVEK	70.8604	0.950648	70.86037|NaN	F2Z4Q6	FALSE	_TVMGDFGAFVEK_	_TVMGDFGAFVEK_	650.816	0	80516230	noloss	5	y	1	593.329	21.9362	TRUE	tr	F2Z4Q6	F2Z4Q6	F2Z4Q6_CANLF	Alpha fetoprotein	Canis lupus familiaris	9615	AFP	4	2	uniprot_Canis_lupus_9615_october2021
20171129_DDA_POOL	2		_TVMGDFGAFVEK_		TRUE	_TVMGDFGAFVEK_	TVMGDFGAFVEK	70.8604	0.950648	70.86037|NaN	F2Z4Q6	FALSE	_TVMGDFGAFVEK_	_TVMGDFGAFVEK_	650.816	0	80516230	H2O	6	b	1	633.27	9.94638	TRUE	tr	F2Z4Q6	F2Z4Q6	F2Z4Q6_CANLF	Alpha fetoprotein	Canis lupus familiaris	9615	AFP	4	2	uniprot_Canis_lupus_9615_october2021
20171129_DDA_POOL	2		_TVMGDFGAFVEK_		TRUE	_TVMGDFGAFVEK_	TVMGDFGAFVEK	70.8604	0.950648	70.86037|NaN	F2Z4Q6	FALSE	_TVMGDFGAFVEK_	_TVMGDFGAFVEK_	650.816	0	80516230	noloss	6	y	1	650.351	53.9711	FALSE	tr	F2Z4Q6	F2Z4Q6	F2Z4Q6_CANLF	Alpha fetoprotein	Canis lupus familiaris	9615	AFP	4	2	uniprot_Canis_lupus_9615_october2021
20171129_DDA_POOL	2		_TVMGDFGAFVEK_		TRUE	_TVMGDFGAFVEK_	TVMGDFGAFVEK	70.8604	0.950648	70.86037|NaN	F2Z4Q6	FALSE	_TVMGDFGAFVEK_	_TVMGDFGAFVEK_	650.816	0	80516230	noloss	7	y	1	797.419	59.4284	FALSE	tr	F2Z4Q6	F2Z4Q6	F2Z4Q6_CANLF	Alpha fetoprotein	Canis lupus familiaris	9615	AFP	4	2	uniprot_Canis_lupus_9615_october2021
20171129_DDA_POOL	2		_TVMGDFGAFVEK_		TRUE	_TVMGDFGAFVEK_	TVMGDFGAFVEK	70.8604	0.950648	70.86037|NaN	F2Z4Q6	FALSE	_TVMGDFGAFVEK_	_TVMGDFGAFVEK_	650.816	0	80516230	noloss	8	y	1	912.446	23.208	TRUE	tr	F2Z4Q6	F2Z4Q6	F2Z4Q6_CANLF	Alpha fetoprotein	Canis lupus familiaris	9615	AFP	4	2	uniprot_Canis_lupus_9615_october2021
20171129_DDA_POOL	2		_TVMGDFGAFVEK_		TRUE	_TVMGDFGAFVEK_	TVMGDFGAFVEK	70.8604	0.950648	70.86037|NaN	F2Z4Q6	FALSE	_TVMGDFGAFVEK_	_TVMGDFGAFVEK_	650.816	0	80516230	noloss	9	y	1	969.468	100	FALSE	tr	F2Z4Q6	F2Z4Q6	F2Z4Q6_CANLF	Alpha fetoprotein	Canis lupus familiaris	9615	AFP	4	2	uniprot_Canis_lupus_9615_october2021
20171129_DDA_POOL	2		_TVMGDFGAFVEK_		TRUE	_TVMGDFGAFVEK_	TVMGDFGAFVEK	70.8604	0.950648	70.86037|NaN	F2Z4Q6	FALSE	_TVMGDFGAFVEK_	_TVMGDFGAFVEK_	650.816	0	80516230	noloss	10	y	1	1100.51	85.0366	FALSE	tr	F2Z4Q6	F2Z4Q6	F2Z4Q6_CANLF	Alpha fetoprotein	Canis lupus familiaris	9615	AFP	4	2	uniprot_Canis_lupus_9615_october2021
20171129_DDA_POOL	2		_TVMGDFGAFVEK_		TRUE	_TVMGDFGAFVEK_	TVMGDFGAFVEK	70.8604	0.950648	70.86037|NaN	F2Z4Q6	FALSE	_TVMGDFGAFVEK_	_TVMGDFGAFVEK_	650.816	0	80516230	H2O	9	y	1	951.457	3.12376	TRUE	tr	F2Z4Q6	F2Z4Q6	F2Z4Q6_CANLF	Alpha fetoprotein	Canis lupus familiaris	9615	AFP	4	2	uniprot_Canis_lupus_9615_october2021
20171129_DDA_POOL	2		_TVMGDFGAFVEK_		TRUE	_TVMGDFGAFVEK_	TVMGDFGAFVEK	70.8604	0.950648	70.86037|NaN	F2Z4Q6	FALSE	_TVMGDFGAFVEK_	_TVMGDFGAFVEK_	650.816	0	80516230	H2O	10	y	1	1082.5	3.85004	TRUE	tr	F2Z4Q6	F2Z4Q6	F2Z4Q6_CANLF	Alpha fetoprotein	Canis lupus familiaris	9615	AFP	4	2	uniprot_Canis_lupus_9615_october2021
20171129_DDA_POOL	2		_TVMGDFGAFVEK_		TRUE	_TVMGDFGAFVEK_	TVMGDFGAFVEK	70.8604	0.950648	70.86037|NaN	F2Z4Q6	FALSE	_TVMGDFGAFVEK_	_TVMGDFGAFVEK_	650.816	0	80516230	H2O	3	b	1	314.153	2.39784	TRUE	tr	F2Z4Q6	F2Z4Q6	F2Z4Q6_CANLF	Alpha fetoprotein	Canis lupus familiaris	9615	AFP	4	2	uniprot_Canis_lupus_9615_october2021
20171129_DDA_POOL	2		_TVMGDFGAFVEK_		TRUE	_TVMGDFGAFVEK_	TVMGDFGAFVEK	70.8604	0.950648	70.86037|NaN	F2Z4Q6	FALSE	_TVMGDFGAFVEK_	_TVMGDFGAFVEK_	650.816	0	80516230	noloss	3	b	1	332.164	1.9021	TRUE	tr	F2Z4Q6	F2Z4Q6	F2Z4Q6_CANLF	Alpha fetoprotein	Canis lupus familiaris	9615	AFP	4	2	uniprot_Canis_lupus_9615_october2021
20171129_DDA_POOL	2		_FFSQGC[+57]APGSMR_		TRUE	_FFSQGC[Carbamidomethyl]APGSMR_	FFSQGCAPGSMR	19.7189	0.934511	19.71894|NaN	J9P430	FALSE	_FFSQGC[+57]APGSMR_	_FFSQGC[Carbamidomethyl]APGSMR_	672.795	0	5.77777e+06	noloss	5	y	2	274.136	2.26979	TRUE	tr	J9P430	J9P430	J9P430_CANLF	Beta-1 metal-binding globulin	Canis lupus familiaris	9615	TF	3	1	uniprot_Canis_lupus_9615_october2021
20171129_DDA_POOL	2		_FFSQGC[+57]APGSMR_		TRUE	_FFSQGC[Carbamidomethyl]APGSMR_	FFSQGCAPGSMR	19.7189	0.934511	19.71894|NaN	J9P430	FALSE	_FFSQGC[+57]APGSMR_	_FFSQGC[Carbamidomethyl]APGSMR_	672.795	0	5.77777e+06	H2O	3	b	1	364.166	5.59987	TRUE	tr	J9P430	J9P430	J9P430_CANLF	Beta-1 metal-binding globulin	Canis lupus familiaris	9615	TF	3	1	uniprot_Canis_lupus_9615_october2021
20171129_DDA_POOL	2		_FFSQGC[+57]APGSMR_		TRUE	_FFSQGC[Carbamidomethyl]APGSMR_	FFSQGCAPGSMR	19.7189	0.934511	19.71894|NaN	J9P430	FALSE	_FFSQGC[+57]APGSMR_	_FFSQGC[Carbamidomethyl]APGSMR_	672.795	0	5.77777e+06	noloss	3	b	1	382.176	5.51912	TRUE	tr	J9P430	J9P430	J9P430_CANLF	Beta-1 metal-binding globulin	Canis lupus familiaris	9615	TF	3	1	uniprot_Canis_lupus_9615_october2021
20171129_DDA_POOL	2		_FFSQGC[+57]APGSMR_		TRUE	_FFSQGC[Carbamidomethyl]APGSMR_	FFSQGCAPGSMR	19.7189	0.934511	19.71894|NaN	J9P430	FALSE	_FFSQGC[+57]APGSMR_	_FFSQGC[Carbamidomethyl]APGSMR_	672.795	0	5.77777e+06	noloss	3	y	1	393.191	1.25141	TRUE	tr	J9P430	J9P430	J9P430_CANLF	Beta-1 metal-binding globulin	Canis lupus familiaris	9615	TF	3	1	uniprot_Canis_lupus_9615_october2021
20171129_DDA_POOL	2		_FFSQGC[+57]APGSMR_		TRUE	_FFSQGC[Carbamidomethyl]APGSMR_	FFSQGCAPGSMR	19.7189	0.934511	19.71894|NaN	J9P430	FALSE	_FFSQGC[+57]APGSMR_	_FFSQGC[Carbamidomethyl]APGSMR_	672.795	0	5.77777e+06	noloss	4	y	1	450.213	5.65311	TRUE	tr	J9P430	J9P430	J9P430_CANLF	Beta-1 metal-binding globulin	Canis lupus familiaris	9615	TF	3	1	uniprot_Canis_lupus_9615_october2021
20171129_DDA_POOL	2		_FFSQGC[+57]APGSMR_		TRUE	_FFSQGC[Carbamidomethyl]APGSMR_	FFSQGCAPGSMR	19.7189	0.934511	19.71894|NaN	J9P430	FALSE	_FFSQGC[+57]APGSMR_	_FFSQGC[Carbamidomethyl]APGSMR_	672.795	0	5.77777e+06	H2O	9	y	2	473.205	9.31673	TRUE	tr	J9P430	J9P430	J9P430_CANLF	Beta-1 metal-binding globulin	Canis lupus familiaris	9615	TF	3	1	uniprot_Canis_lupus_9615_october2021
20171129_DDA_POOL	2		_FFSQGC[+57]APGSMR_		TRUE	_FFSQGC[Carbamidomethyl]APGSMR_	FFSQGCAPGSMR	19.7189	0.934511	19.71894|NaN	J9P430	FALSE	_FFSQGC[+57]APGSMR_	_FFSQGC[Carbamidomethyl]APGSMR_	672.795	0	5.77777e+06	NH3	5	y	1	530.239	21.7218	TRUE	tr	J9P430	J9P430	J9P430_CANLF	Beta-1 metal-binding globulin	Canis lupus familiaris	9615	TF	3	1	uniprot_Canis_lupus_9615_october2021
20171129_DDA_POOL	2		_FFSQGC[+57]APGSMR_		TRUE	_FFSQGC[Carbamidomethyl]APGSMR_	FFSQGCAPGSMR	19.7189	0.934511	19.71894|NaN	J9P430	FALSE	_FFSQGC[+57]APGSMR_	_FFSQGC[Carbamidomethyl]APGSMR_	672.795	0	5.77777e+06	noloss	5	y	1	547.266	79.1003	FALSE	tr	J9P430	J9P430	J9P430_CANLF	Beta-1 metal-binding globulin	Canis lupus familiaris	9615	TF	3	1	uniprot_Canis_lupus_9615_october2021
20171129_DDA_POOL	2		_FFSQGC[+57]APGSMR_		TRUE	_FFSQGC[Carbamidomethyl]APGSMR_	FFSQGCAPGSMR	19.7189	0.934511	19.71894|NaN	J9P430	FALSE	_FFSQGC[+57]APGSMR_	_FFSQGC[Carbamidomethyl]APGSMR_	672.795	0	5.77777e+06	NH3	6	y	1	601.276	1.90359	TRUE	tr	J9P430	J9P430	J9P430_CANLF	Beta-1 metal-binding globulin	Canis lupus familiaris	9615	TF	3	1	uniprot_Canis_lupus_9615_october2021
20171129_DDA_POOL	2		_FFSQGC[+57]APGSMR_		TRUE	_FFSQGC[Carbamidomethyl]APGSMR_	FFSQGCAPGSMR	19.7189	0.934511	19.71894|NaN	J9P430	FALSE	_FFSQGC[+57]APGSMR_	_FFSQGC[Carbamidomethyl]APGSMR_	672.795	0	5.77777e+06	noloss	6	y	1	618.303	29.2863	FALSE	tr	J9P430	J9P430	J9P430_CANLF	Beta-1 metal-binding globulin	Canis lupus familiaris	9615	TF	3	1	uniprot_Canis_lupus_9615_october2021
20171129_DDA_POOL	2		_FFSQGC[+57]APGSMR_		TRUE	_FFSQGC[Carbamidomethyl]APGSMR_	FFSQGCAPGSMR	19.7189	0.934511	19.71894|NaN	J9P430	FALSE	_FFSQGC[+57]APGSMR_	_FFSQGC[Carbamidomethyl]APGSMR_	672.795	0	5.77777e+06	noloss	7	y	1	778.333	27.5171	FALSE	tr	J9P430	J9P430	J9P430_CANLF	Beta-1 metal-binding globulin	Canis lupus familiaris	9615	TF	3	1	uniprot_Canis_lupus_9615_october2021
20171129_DDA_POOL	2		_FFSQGC[+57]APGSMR_		TRUE	_FFSQGC[Carbamidomethyl]APGSMR_	FFSQGCAPGSMR	19.7189	0.934511	19.71894|NaN	J9P430	FALSE	_FFSQGC[+57]APGSMR_	_FFSQGC[Carbamidomethyl]APGSMR_	672.795	0	5.77777e+06	NH3	8	y	1	818.328	1.51083	TRUE	tr	J9P430	J9P430	J9P430_CANLF	Beta-1 metal-binding globulin	Canis lupus familiaris	9615	TF	3	1	uniprot_Canis_lupus_9615_october2021
20171129_DDA_POOL	2		_FFSQGC[+57]APGSMR_		TRUE	_FFSQGC[Carbamidomethyl]APGSMR_	FFSQGCAPGSMR	19.7189	0.934511	19.71894|NaN	J9P430	FALSE	_FFSQGC[+57]APGSMR_	_FFSQGC[Carbamidomethyl]APGSMR_	672.795	0	5.77777e+06	noloss	8	y	1	835.355	100	FALSE	tr	J9P430	J9P430	J9P430_CANLF	Beta-1 metal-binding globulin	Canis lupus familiaris	9615	TF	3	1	uniprot_Canis_lupus_9615_october2021
20171129_DDA_POOL	2		_FFSQGC[+57]APGSMR_		TRUE	_FFSQGC[Carbamidomethyl]APGSMR_	FFSQGCAPGSMR	19.7189	0.934511	19.71894|NaN	J9P430	FALSE	_FFSQGC[+57]APGSMR_	_FFSQGC[Carbamidomethyl]APGSMR_	672.795	0	5.77777e+06	H2O	9	y	1	945.403	1.11191	TRUE	tr	J9P430	J9P430	J9P430_CANLF	Beta-1 metal-binding globulin	Canis lupus familiaris	9615	TF	3	1	uniprot_Canis_lupus_9615_october2021
20171129_DDA_POOL	2		_FFSQGC[+57]APGSMR_		TRUE	_FFSQGC[Carbamidomethyl]APGSMR_	FFSQGCAPGSMR	19.7189	0.934511	19.71894|NaN	J9P430	FALSE	_FFSQGC[+57]APGSMR_	_FFSQGC[Carbamidomethyl]APGSMR_	672.795	0	5.77777e+06	NH3	9	y	1	946.387	12.6611	TRUE	tr	J9P430	J9P430	J9P430_CANLF	Beta-1 metal-binding globulin	Canis lupus familiaris	9615	TF	3	1	uniprot_Canis_lupus_9615_october2021
20171129_DDA_POOL	2		_FFSQGC[+57]APGSMR_		TRUE	_FFSQGC[Carbamidomethyl]APGSMR_	FFSQGCAPGSMR	19.7189	0.934511	19.71894|NaN	J9P430	FALSE	_FFSQGC[+57]APGSMR_	_FFSQGC[Carbamidomethyl]APGSMR_	672.795	0	5.77777e+06	noloss	9	y	1	963.413	22.0053	FALSE	tr	J9P430	J9P430	J9P430_CANLF	Beta-1 metal-binding globulin	Canis lupus familiaris	9615	TF	3	1	uniprot_Canis_lupus_9615_october2021
20171129_DDA_POOL	2		_FFSQGC[+57]APGSMR_		TRUE	_FFSQGC[Carbamidomethyl]APGSMR_	FFSQGCAPGSMR	19.7189	0.934511	19.71894|NaN	J9P430	FALSE	_FFSQGC[+57]APGSMR_	_FFSQGC[Carbamidomethyl]APGSMR_	672.795	0	5.77777e+06	NH3	10	y	1	1033.42	6.249	TRUE	tr	J9P430	J9P430	J9P430_CANLF	Beta-1 metal-binding globulin	Canis lupus familiaris	9615	TF	3	1	uniprot_Canis_lupus_9615_october2021
20171129_DDA_POOL	2		_FFSQGC[+57]APGSMR_		TRUE	_FFSQGC[Carbamidomethyl]APGSMR_	FFSQGCAPGSMR	19.7189	0.934511	19.71894|NaN	J9P430	FALSE	_FFSQGC[+57]APGSMR_	_FFSQGC[Carbamidomethyl]APGSMR_	672.795	0	5.77777e+06	noloss	10	y	1	1050.45	43.7461	FALSE	tr	J9P430	J9P430	J9P430_CANLF	Beta-1 metal-binding globulin	Canis lupus familiaris	9615	TF	3	1	uniprot_Canis_lupus_9615_october2021
20171129_DDA_POOL	2		_FFSQGC[+57]APGSMR_		TRUE	_FFSQGC[Carbamidomethyl]APGSMR_	FFSQGCAPGSMR	19.7189	0.934511	19.71894|NaN	J9P430	FALSE	_FFSQGC[+57]APGSMR_	_FFSQGC[Carbamidomethyl]APGSMR_	672.795	0	5.77777e+06	H2O	10	y	1	1032.43	1.24831	TRUE	tr	J9P430	J9P430	J9P430_CANLF	Beta-1 metal-binding globulin	Canis lupus familiaris	9615	TF	3	1	uniprot_Canis_lupus_9615_october2021
20171129_DDA_POOL	2		_ADVLAHGEGQEFK_		TRUE	_ADVLAHGEGQEFK_	ADVLAHGEGQEFK	2.63319	1.00495	2.6331902|NaN	F1Q418	FALSE	_ADVLAHGEGQEFK_	_ADVLAHGEGQEFK_	700.844	0	1.02768e+06	noloss	3	b	1	286.14	100	FALSE	tr	F1Q418	F1Q418	F1Q418_CANLF	Inter-alpha-trypsin inhibitor heavy chain 1	Canis lupus familiaris	9615	ITIH1	3	2	uniprot_Canis_lupus_9615_october2021
20171129_DDA_POOL	2		_ADVLAHGEGQEFK_		TRUE	_ADVLAHGEGQEFK_	ADVLAHGEGQEFK	2.63319	1.00495	2.6331902|NaN	F1Q418	FALSE	_ADVLAHGEGQEFK_	_ADVLAHGEGQEFK_	700.844	0	1.02768e+06	noloss	4	b	1	399.224	18.2036	TRUE	tr	F1Q418	F1Q418	F1Q418_CANLF	Inter-alpha-trypsin inhibitor heavy chain 1	Canis lupus familiaris	9615	ITIH1	3	2	uniprot_Canis_lupus_9615_october2021
20171129_DDA_POOL	2		_ADVLAHGEGQEFK_		TRUE	_ADVLAHGEGQEFK_	ADVLAHGEGQEFK	2.63319	1.00495	2.6331902|NaN	F1Q418	FALSE	_ADVLAHGEGQEFK_	_ADVLAHGEGQEFK_	700.844	0	1.02768e+06	H2O	3	y	1	405.213	9.67565	TRUE	tr	F1Q418	F1Q418	F1Q418_CANLF	Inter-alpha-trypsin inhibitor heavy chain 1	Canis lupus familiaris	9615	ITIH1	3	2	uniprot_Canis_lupus_9615_october2021
20171129_DDA_POOL	2		_ADVLAHGEGQEFK_		TRUE	_ADVLAHGEGQEFK_	ADVLAHGEGQEFK	2.63319	1.00495	2.6331902|NaN	F1Q418	FALSE	_ADVLAHGEGQEFK_	_ADVLAHGEGQEFK_	700.844	0	1.02768e+06	noloss	3	y	1	423.224	5.05003	TRUE	tr	F1Q418	F1Q418	F1Q418_CANLF	Inter-alpha-trypsin inhibitor heavy chain 1	Canis lupus familiaris	9615	ITIH1	3	2	uniprot_Canis_lupus_9615_october2021
20171129_DDA_POOL	2		_ADVLAHGEGQEFK_		TRUE	_ADVLAHGEGQEFK_	ADVLAHGEGQEFK	2.63319	1.00495	2.6331902|NaN	F1Q418	FALSE	_ADVLAHGEGQEFK_	_ADVLAHGEGQEFK_	700.844	0	1.02768e+06	noloss	8	y	2	466.217	49.4833	FALSE	tr	F1Q418	F1Q418	F1Q418_CANLF	Inter-alpha-trypsin inhibitor heavy chain 1	Canis lupus familiaris	9615	ITIH1	3	2	uniprot_Canis_lupus_9615_october2021
20171129_DDA_POOL	2		_ADVLAHGEGQEFK_		TRUE	_ADVLAHGEGQEFK_	ADVLAHGEGQEFK	2.63319	1.00495	2.6331902|NaN	F1Q418	FALSE	_ADVLAHGEGQEFK_	_ADVLAHGEGQEFK_	700.844	0	1.02768e+06	noloss	5	b	1	470.261	8.48406	TRUE	tr	F1Q418	F1Q418	F1Q418_CANLF	Inter-alpha-trypsin inhibitor heavy chain 1	Canis lupus familiaris	9615	ITIH1	3	2	uniprot_Canis_lupus_9615_october2021
20171129_DDA_POOL	2		_ADVLAHGEGQEFK_		TRUE	_ADVLAHGEGQEFK_	ADVLAHGEGQEFK	2.63319	1.00495	2.6331902|NaN	F1Q418	FALSE	_ADVLAHGEGQEFK_	_ADVLAHGEGQEFK_	700.844	0	1.02768e+06	noloss	9	y	2	501.736	15.2068	TRUE	tr	F1Q418	F1Q418	F1Q418_CANLF	Inter-alpha-trypsin inhibitor heavy chain 1	Canis lupus familiaris	9615	ITIH1	3	2	uniprot_Canis_lupus_9615_october2021
20171129_DDA_POOL	2		_ADVLAHGEGQEFK_		TRUE	_ADVLAHGEGQEFK_	ADVLAHGEGQEFK	2.63319	1.00495	2.6331902|NaN	F1Q418	FALSE	_ADVLAHGEGQEFK_	_ADVLAHGEGQEFK_	700.844	0	1.02768e+06	noloss	10	y	2	558.278	13.1108	TRUE	tr	F1Q418	F1Q418	F1Q418_CANLF	Inter-alpha-trypsin inhibitor heavy chain 1	Canis lupus familiaris	9615	ITIH1	3	2	uniprot_Canis_lupus_9615_october2021
20171129_DDA_POOL	2		_ADVLAHGEGQEFK_		TRUE	_ADVLAHGEGQEFK_	ADVLAHGEGQEFK	2.63319	1.00495	2.6331902|NaN	F1Q418	FALSE	_ADVLAHGEGQEFK_	_ADVLAHGEGQEFK_	700.844	0	1.02768e+06	noloss	6	b	1	607.32	15.4754	TRUE	tr	F1Q418	F1Q418	F1Q418_CANLF	Inter-alpha-trypsin inhibitor heavy chain 1	Canis lupus familiaris	9615	ITIH1	3	2	uniprot_Canis_lupus_9615_october2021
20171129_DDA_POOL	2		_ADVLAHGEGQEFK_		TRUE	_ADVLAHGEGQEFK_	ADVLAHGEGQEFK	2.63319	1.00495	2.6331902|NaN	F1Q418	FALSE	_ADVLAHGEGQEFK_	_ADVLAHGEGQEFK_	700.844	0	1.02768e+06	noloss	11	y	2	607.812	7.62691	TRUE	tr	F1Q418	F1Q418	F1Q418_CANLF	Inter-alpha-trypsin inhibitor heavy chain 1	Canis lupus familiaris	9615	ITIH1	3	2	uniprot_Canis_lupus_9615_october2021
20171129_DDA_POOL	2		_ADVLAHGEGQEFK_		TRUE	_ADVLAHGEGQEFK_	ADVLAHGEGQEFK	2.63319	1.00495	2.6331902|NaN	F1Q418	FALSE	_ADVLAHGEGQEFK_	_ADVLAHGEGQEFK_	700.844	0	1.02768e+06	noloss	5	y	1	608.304	28.7059	FALSE	tr	F1Q418	F1Q418	F1Q418_CANLF	Inter-alpha-trypsin inhibitor heavy chain 1	Canis lupus familiaris	9615	ITIH1	3	2	uniprot_Canis_lupus_9615_october2021
20171129_DDA_POOL	2		_ADVLAHGEGQEFK_		TRUE	_ADVLAHGEGQEFK_	ADVLAHGEGQEFK	2.63319	1.00495	2.6331902|NaN	F1Q418	FALSE	_ADVLAHGEGQEFK_	_ADVLAHGEGQEFK_	700.844	0	1.02768e+06	noloss	7	b	1	664.341	9.95365	TRUE	tr	F1Q418	F1Q418	F1Q418_CANLF	Inter-alpha-trypsin inhibitor heavy chain 1	Canis lupus familiaris	9615	ITIH1	3	2	uniprot_Canis_lupus_9615_october2021
20171129_DDA_POOL	2		_ADVLAHGEGQEFK_		TRUE	_ADVLAHGEGQEFK_	ADVLAHGEGQEFK	2.63319	1.00495	2.6331902|NaN	F1Q418	FALSE	_ADVLAHGEGQEFK_	_ADVLAHGEGQEFK_	700.844	0	1.02768e+06	noloss	6	y	1	737.346	6.36201	TRUE	tr	F1Q418	F1Q418	F1Q418_CANLF	Inter-alpha-trypsin inhibitor heavy chain 1	Canis lupus familiaris	9615	ITIH1	3	2	uniprot_Canis_lupus_9615_october2021
20171129_DDA_POOL	2		_ADVLAHGEGQEFK_		TRUE	_ADVLAHGEGQEFK_	ADVLAHGEGQEFK	2.63319	1.00495	2.6331902|NaN	F1Q418	FALSE	_ADVLAHGEGQEFK_	_ADVLAHGEGQEFK_	700.844	0	1.02768e+06	noloss	7	y	1	794.368	80.2627	FALSE	tr	F1Q418	F1Q418	F1Q418_CANLF	Inter-alpha-trypsin inhibitor heavy chain 1	Canis lupus familiaris	9615	ITIH1	3	2	uniprot_Canis_lupus_9615_october2021
20171129_DDA_POOL	2		_ADVLAHGEGQEFK_		TRUE	_ADVLAHGEGQEFK_	ADVLAHGEGQEFK	2.63319	1.00495	2.6331902|NaN	F1Q418	FALSE	_ADVLAHGEGQEFK_	_ADVLAHGEGQEFK_	700.844	0	1.02768e+06	H2O	8	y	1	913.416	8.86468	TRUE	tr	F1Q418	F1Q418	F1Q418_CANLF	Inter-alpha-trypsin inhibitor heavy chain 1	Canis lupus familiaris	9615	ITIH1	3	2	uniprot_Canis_lupus_9615_october2021
20171129_DDA_POOL	2		_ADVLAHGEGQEFK_		TRUE	_ADVLAHGEGQEFK_	ADVLAHGEGQEFK	2.63319	1.00495	2.6331902|NaN	F1Q418	FALSE	_ADVLAHGEGQEFK_	_ADVLAHGEGQEFK_	700.844	0	1.02768e+06	noloss	8	y	1	931.427	60.9674	FALSE	tr	F1Q418	F1Q418	F1Q418_CANLF	Inter-alpha-trypsin inhibitor heavy chain 1	Canis lupus familiaris	9615	ITIH1	3	2	uniprot_Canis_lupus_9615_october2021
20171129_DDA_POOL	2		_ADVLAHGEGQEFK_		TRUE	_ADVLAHGEGQEFK_	ADVLAHGEGQEFK	2.63319	1.00495	2.6331902|NaN	F1Q418	FALSE	_ADVLAHGEGQEFK_	_ADVLAHGEGQEFK_	700.844	0	1.02768e+06	noloss	9	y	1	1002.46	47.3074	FALSE	tr	F1Q418	F1Q418	F1Q418_CANLF	Inter-alpha-trypsin inhibitor heavy chain 1	Canis lupus familiaris	9615	ITIH1	3	2	uniprot_Canis_lupus_9615_october2021
20171129_DDA_POOL	2		_ADVLAHGEGQEFK_		TRUE	_ADVLAHGEGQEFK_	ADVLAHGEGQEFK	2.63319	1.00495	2.6331902|NaN	F1Q418	FALSE	_ADVLAHGEGQEFK_	_ADVLAHGEGQEFK_	700.844	0	1.02768e+06	noloss	11	b	1	1107.51	24.6113	TRUE	tr	F1Q418	F1Q418	F1Q418_CANLF	Inter-alpha-trypsin inhibitor heavy chain 1	Canis lupus familiaris	9615	ITIH1	3	2	uniprot_Canis_lupus_9615_october2021
20171129_DDA_POOL	2		_ADVLAHGEGQEFK_		TRUE	_ADVLAHGEGQEFK_	ADVLAHGEGQEFK	2.63319	1.00495	2.6331902|NaN	F1Q418	FALSE	_ADVLAHGEGQEFK_	_ADVLAHGEGQEFK_	700.844	0	1.02768e+06	noloss	10	b	1	978.464	17.5672	TRUE	tr	F1Q418	F1Q418	F1Q418_CANLF	Inter-alpha-trypsin inhibitor heavy chain 1	Canis lupus familiaris	9615	ITIH1	3	2	uniprot_Canis_lupus_9615_october2021
20171129_DDA_POOL	2		_ADVLAHGEGQEFK_		TRUE	_ADVLAHGEGQEFK_	ADVLAHGEGQEFK	2.63319	1.00495	2.6331902|NaN	F1Q418	FALSE	_ADVLAHGEGQEFK_	_ADVLAHGEGQEFK_	700.844	0	1.02768e+06	noloss	8	b	1	793.384	8.39851	TRUE	tr	F1Q418	F1Q418	F1Q418_CANLF	Inter-alpha-trypsin inhibitor heavy chain 1	Canis lupus familiaris	9615	ITIH1	3	2	uniprot_Canis_lupus_9615_october2021
20171129_DDA_POOL	2		_ADVLAHGEGQEFK_		TRUE	_ADVLAHGEGQEFK_	ADVLAHGEGQEFK	2.63319	1.00495	2.6331902|NaN	F1Q418	FALSE	_ADVLAHGEGQEFK_	_ADVLAHGEGQEFK_	700.844	0	1.02768e+06	noloss	10	y	1	1115.55	14.9192	TRUE	tr	F1Q418	F1Q418	F1Q418_CANLF	Inter-alpha-trypsin inhibitor heavy chain 1	Canis lupus familiaris	9615	ITIH1	3	2	uniprot_Canis_lupus_9615_october2021
20171129_DDA_POOL	2		_ADVLAHGEGQEFK_		TRUE	_ADVLAHGEGQEFK_	ADVLAHGEGQEFK	2.63319	1.00495	2.6331902|NaN	F1Q418	FALSE	_ADVLAHGEGQEFK_	_ADVLAHGEGQEFK_	700.844	0	1.02768e+06	H2O	3	b	1	268.129	7.81984	TRUE	tr	F1Q418	F1Q418	F1Q418_CANLF	Inter-alpha-trypsin inhibitor heavy chain 1	Canis lupus familiaris	9615	ITIH1	3	2	uniprot_Canis_lupus_9615_october2021
20171129_DDA_POOL	2		_ADVLAHGEGQEFK_		TRUE	_ADVLAHGEGQEFK_	ADVLAHGEGQEFK	2.63319	1.00495	2.6331902|NaN	F1Q418	FALSE	_ADVLAHGEGQEFK_	_ADVLAHGEGQEFK_	700.844	0	1.02768e+06	H2O	8	b	1	775.373	4.3282	TRUE	tr	F1Q418	F1Q418	F1Q418_CANLF	Inter-alpha-trypsin inhibitor heavy chain 1	Canis lupus familiaris	9615	ITIH1	3	2	uniprot_Canis_lupus_9615_october2021
20171129_DDA_POOL	2		_ADVLAHGEGQEFK_		TRUE	_ADVLAHGEGQEFK_	ADVLAHGEGQEFK	2.63319	1.00495	2.6331902|NaN	F1Q418	FALSE	_ADVLAHGEGQEFK_	_ADVLAHGEGQEFK_	700.844	0	1.02768e+06	noloss	12	y	2	665.325	6.10978	TRUE	tr	F1Q418	F1Q418	F1Q418_CANLF	Inter-alpha-trypsin inhibitor heavy chain 1	Canis lupus familiaris	9615	ITIH1	3	2	uniprot_Canis_lupus_9615_october2021
20171129_DDA_POOL	2		_ADVLAHGEGQEFK_		TRUE	_ADVLAHGEGQEFK_	ADVLAHGEGQEFK	2.63319	1.00495	2.6331902|NaN	F1Q418	FALSE	_ADVLAHGEGQEFK_	_ADVLAHGEGQEFK_	700.844	0	1.02768e+06	H2O	6	y	1	719.336	4.27118	TRUE	tr	F1Q418	F1Q418	F1Q418_CANLF	Inter-alpha-trypsin inhibitor heavy chain 1	Canis lupus familiaris	9615	ITIH1	3	2	uniprot_Canis_lupus_9615_october2021
20171129_DDA_POOL	2		_ADVLAHGEGQEFK_		TRUE	_ADVLAHGEGQEFK_	ADVLAHGEGQEFK	2.63319	1.00495	2.6331902|NaN	F1Q418	FALSE	_ADVLAHGEGQEFK_	_ADVLAHGEGQEFK_	700.844	0	1.02768e+06	noloss	9	b	1	850.405	5.46284	TRUE	tr	F1Q418	F1Q418	F1Q418_CANLF	Inter-alpha-trypsin inhibitor heavy chain 1	Canis lupus familiaris	9615	ITIH1	3	2	uniprot_Canis_lupus_9615_october2021
20171129_DDA_POOL	3		_EDAC[+57]QLDHAEGPC[+57]LGMVTR_		TRUE	_EDAC[Carbamidomethyl]QLDHAEGPC[Carbamidomethyl]LGMVTR_	EDACQLDHAEGPCLGMVTR	32.2423	0.863925	32.2423|NaN	J9NUI6	FALSE	_EDAC[+57]QLDHAEGPC[+57]LGMVTR_	_EDAC[Carbamidomethyl]QLDHAEGPC[Carbamidomethyl]LGMVTR_	720.315	0	539041	H2O	3	b	1	298.103	7.57929	TRUE	tr	J9NUI6	J9NUI6	J9NUI6_CANLF	Alpha-1-microglobulin	Canis lupus familiaris	9615	AMBP	3	1	uniprot_Canis_lupus_9615_october2021
20171129_DDA_POOL	3		_EDAC[+57]QLDHAEGPC[+57]LGMVTR_		TRUE	_EDAC[Carbamidomethyl]QLDHAEGPC[Carbamidomethyl]LGMVTR_	EDACQLDHAEGPCLGMVTR	32.2423	0.863925	32.2423|NaN	J9NUI6	FALSE	_EDAC[+57]QLDHAEGPC[+57]LGMVTR_	_EDAC[Carbamidomethyl]QLDHAEGPC[Carbamidomethyl]LGMVTR_	720.315	0	539041	noloss	3	y	1	375.235	7.39066	TRUE	tr	J9NUI6	J9NUI6	J9NUI6_CANLF	Alpha-1-microglobulin	Canis lupus familiaris	9615	AMBP	3	1	uniprot_Canis_lupus_9615_october2021
20171129_DDA_POOL	3		_EDAC[+57]QLDHAEGPC[+57]LGMVTR_		TRUE	_EDAC[Carbamidomethyl]QLDHAEGPC[Carbamidomethyl]LGMVTR_	EDACQLDHAEGPCLGMVTR	32.2423	0.863925	32.2423|NaN	J9NUI6	FALSE	_EDAC[+57]QLDHAEGPC[+57]LGMVTR_	_EDAC[Carbamidomethyl]QLDHAEGPC[Carbamidomethyl]LGMVTR_	720.315	0	539041	H2O	4	b	1	458.134	4.91267	TRUE	tr	J9NUI6	J9NUI6	J9NUI6_CANLF	Alpha-1-microglobulin	Canis lupus familiaris	9615	AMBP	3	1	uniprot_Canis_lupus_9615_october2021
20171129_DDA_POOL	3		_EDAC[+57]QLDHAEGPC[+57]LGMVTR_		TRUE	_EDAC[Carbamidomethyl]QLDHAEGPC[Carbamidomethyl]LGMVTR_	EDACQLDHAEGPCLGMVTR	32.2423	0.863925	32.2423|NaN	J9NUI6	FALSE	_EDAC[+57]QLDHAEGPC[+57]LGMVTR_	_EDAC[Carbamidomethyl]QLDHAEGPC[Carbamidomethyl]LGMVTR_	720.315	0	539041	noloss	8	y	2	467.236	6.76879	TRUE	tr	J9NUI6	J9NUI6	J9NUI6_CANLF	Alpha-1-microglobulin	Canis lupus familiaris	9615	AMBP	3	1	uniprot_Canis_lupus_9615_october2021
20171129_DDA_POOL	3		_EDAC[+57]QLDHAEGPC[+57]LGMVTR_		TRUE	_EDAC[Carbamidomethyl]QLDHAEGPC[Carbamidomethyl]LGMVTR_	EDACQLDHAEGPCLGMVTR	32.2423	0.863925	32.2423|NaN	J9NUI6	FALSE	_EDAC[+57]QLDHAEGPC[+57]LGMVTR_	_EDAC[Carbamidomethyl]QLDHAEGPC[Carbamidomethyl]LGMVTR_	720.315	0	539041	noloss	4	y	1	506.276	8.94664	TRUE	tr	J9NUI6	J9NUI6	J9NUI6_CANLF	Alpha-1-microglobulin	Canis lupus familiaris	9615	AMBP	3	1	uniprot_Canis_lupus_9615_october2021
20171129_DDA_POOL	3		_EDAC[+57]QLDHAEGPC[+57]LGMVTR_		TRUE	_EDAC[Carbamidomethyl]QLDHAEGPC[Carbamidomethyl]LGMVTR_	EDACQLDHAEGPCLGMVTR	32.2423	0.863925	32.2423|NaN	J9NUI6	FALSE	_EDAC[+57]QLDHAEGPC[+57]LGMVTR_	_EDAC[Carbamidomethyl]QLDHAEGPC[Carbamidomethyl]LGMVTR_	720.315	0	539041	noloss	5	y	1	563.297	100	FALSE	tr	J9NUI6	J9NUI6	J9NUI6_CANLF	Alpha-1-microglobulin	Canis lupus familiaris	9615	AMBP	3	1	uniprot_Canis_lupus_9615_october2021
20171129_DDA_POOL	3		_EDAC[+57]QLDHAEGPC[+57]LGMVTR_		TRUE	_EDAC[Carbamidomethyl]QLDHAEGPC[Carbamidomethyl]LGMVTR_	EDACQLDHAEGPCLGMVTR	32.2423	0.863925	32.2423|NaN	J9NUI6	FALSE	_EDAC[+57]QLDHAEGPC[+57]LGMVTR_	_EDAC[Carbamidomethyl]QLDHAEGPC[Carbamidomethyl]LGMVTR_	720.315	0	539041	H2O	5	b	1	586.193	4.24488	TRUE	tr	J9NUI6	J9NUI6	J9NUI6_CANLF	Alpha-1-microglobulin	Canis lupus familiaris	9615	AMBP	3	1	uniprot_Canis_lupus_9615_october2021
20171129_DDA_POOL	3		_EDAC[+57]QLDHAEGPC[+57]LGMVTR_		TRUE	_EDAC[Carbamidomethyl]QLDHAEGPC[Carbamidomethyl]LGMVTR_	EDACQLDHAEGPCLGMVTR	32.2423	0.863925	32.2423|NaN	J9NUI6	FALSE	_EDAC[+57]QLDHAEGPC[+57]LGMVTR_	_EDAC[Carbamidomethyl]QLDHAEGPC[Carbamidomethyl]LGMVTR_	720.315	0	539041	noloss	12	y	2	664.316	6.92532	TRUE	tr	J9NUI6	J9NUI6	J9NUI6_CANLF	Alpha-1-microglobulin	Canis lupus familiaris	9615	AMBP	3	1	uniprot_Canis_lupus_9615_october2021
20171129_DDA_POOL	3		_EDAC[+57]QLDHAEGPC[+57]LGMVTR_		TRUE	_EDAC[Carbamidomethyl]QLDHAEGPC[Carbamidomethyl]LGMVTR_	EDACQLDHAEGPCLGMVTR	32.2423	0.863925	32.2423|NaN	J9NUI6	FALSE	_EDAC[+57]QLDHAEGPC[+57]LGMVTR_	_EDAC[Carbamidomethyl]QLDHAEGPC[Carbamidomethyl]LGMVTR_	720.315	0	539041	noloss	6	y	1	676.381	44.7124	FALSE	tr	J9NUI6	J9NUI6	J9NUI6_CANLF	Alpha-1-microglobulin	Canis lupus familiaris	9615	AMBP	3	1	uniprot_Canis_lupus_9615_october2021
20171129_DDA_POOL	3		_EDAC[+57]QLDHAEGPC[+57]LGMVTR_		TRUE	_EDAC[Carbamidomethyl]QLDHAEGPC[Carbamidomethyl]LGMVTR_	EDACQLDHAEGPCLGMVTR	32.2423	0.863925	32.2423|NaN	J9NUI6	FALSE	_EDAC[+57]QLDHAEGPC[+57]LGMVTR_	_EDAC[Carbamidomethyl]QLDHAEGPC[Carbamidomethyl]LGMVTR_	720.315	0	539041	NH3	15	y	2	833.887	19.7858	TRUE	tr	J9NUI6	J9NUI6	J9NUI6_CANLF	Alpha-1-microglobulin	Canis lupus familiaris	9615	AMBP	3	1	uniprot_Canis_lupus_9615_october2021
20171129_DDA_POOL	3		_EDAC[+57]QLDHAEGPC[+57]LGMVTR_		TRUE	_EDAC[Carbamidomethyl]QLDHAEGPC[Carbamidomethyl]LGMVTR_	EDACQLDHAEGPCLGMVTR	32.2423	0.863925	32.2423|NaN	J9NUI6	FALSE	_EDAC[+57]QLDHAEGPC[+57]LGMVTR_	_EDAC[Carbamidomethyl]QLDHAEGPC[Carbamidomethyl]LGMVTR_	720.315	0	539041	noloss	7	y	1	836.412	31.0765	FALSE	tr	J9NUI6	J9NUI6	J9NUI6_CANLF	Alpha-1-microglobulin	Canis lupus familiaris	9615	AMBP	3	1	uniprot_Canis_lupus_9615_october2021
20171129_DDA_POOL	3		_EDAC[+57]QLDHAEGPC[+57]LGMVTR_		TRUE	_EDAC[Carbamidomethyl]QLDHAEGPC[Carbamidomethyl]LGMVTR_	EDACQLDHAEGPCLGMVTR	32.2423	0.863925	32.2423|NaN	J9NUI6	FALSE	_EDAC[+57]QLDHAEGPC[+57]LGMVTR_	_EDAC[Carbamidomethyl]QLDHAEGPC[Carbamidomethyl]LGMVTR_	720.315	0	539041	noloss	16	y	2	922.416	5.36049	TRUE	tr	J9NUI6	J9NUI6	J9NUI6_CANLF	Alpha-1-microglobulin	Canis lupus familiaris	9615	AMBP	3	1	uniprot_Canis_lupus_9615_october2021
20171129_DDA_POOL	3		_EDAC[+57]QLDHAEGPC[+57]LGMVTR_		TRUE	_EDAC[Carbamidomethyl]QLDHAEGPC[Carbamidomethyl]LGMVTR_	EDACQLDHAEGPCLGMVTR	32.2423	0.863925	32.2423|NaN	J9NUI6	FALSE	_EDAC[+57]QLDHAEGPC[+57]LGMVTR_	_EDAC[Carbamidomethyl]QLDHAEGPC[Carbamidomethyl]LGMVTR_	720.315	0	539041	noloss	8	y	1	933.464	17.6205	TRUE	tr	J9NUI6	J9NUI6	J9NUI6_CANLF	Alpha-1-microglobulin	Canis lupus familiaris	9615	AMBP	3	1	uniprot_Canis_lupus_9615_october2021
20171129_DDA_POOL	3		_EDAC[+57]QLDHAEGPC[+57]LGMVTR_		TRUE	_EDAC[Carbamidomethyl]QLDHAEGPC[Carbamidomethyl]LGMVTR_	EDACQLDHAEGPCLGMVTR	32.2423	0.863925	32.2423|NaN	J9NUI6	FALSE	_EDAC[+57]QLDHAEGPC[+57]LGMVTR_	_EDAC[Carbamidomethyl]QLDHAEGPC[Carbamidomethyl]LGMVTR_	720.315	0	539041	H2O	8	b	1	951.363	4.99664	TRUE	tr	J9NUI6	J9NUI6	J9NUI6_CANLF	Alpha-1-microglobulin	Canis lupus familiaris	9615	AMBP	3	1	uniprot_Canis_lupus_9615_october2021
20171129_DDA_POOL	3		_EDAC[+57]QLDHAEGPC[+57]LGMVTR_		TRUE	_EDAC[Carbamidomethyl]QLDHAEGPC[Carbamidomethyl]LGMVTR_	EDACQLDHAEGPCLGMVTR	32.2423	0.863925	32.2423|NaN	J9NUI6	FALSE	_EDAC[+57]QLDHAEGPC[+57]LGMVTR_	_EDAC[Carbamidomethyl]QLDHAEGPC[Carbamidomethyl]LGMVTR_	720.315	0	539041	noloss	9	y	1	990.486	48.2457	FALSE	tr	J9NUI6	J9NUI6	J9NUI6_CANLF	Alpha-1-microglobulin	Canis lupus familiaris	9615	AMBP	3	1	uniprot_Canis_lupus_9615_october2021
20171129_DDA_POOL	3		_EDAC[+57]QLDHAEGPC[+57]LGMVTR_		TRUE	_EDAC[Carbamidomethyl]QLDHAEGPC[Carbamidomethyl]LGMVTR_	EDACQLDHAEGPCLGMVTR	32.2423	0.863925	32.2423|NaN	J9NUI6	FALSE	_EDAC[+57]QLDHAEGPC[+57]LGMVTR_	_EDAC[Carbamidomethyl]QLDHAEGPC[Carbamidomethyl]LGMVTR_	720.315	0	539041	H2O	10	y	1	1101.52	20.6445	TRUE	tr	J9NUI6	J9NUI6	J9NUI6_CANLF	Alpha-1-microglobulin	Canis lupus familiaris	9615	AMBP	3	1	uniprot_Canis_lupus_9615_october2021
20171129_DDA_POOL	3		_EDAC[+57]QLDHAEGPC[+57]LGMVTR_		TRUE	_EDAC[Carbamidomethyl]QLDHAEGPC[Carbamidomethyl]LGMVTR_	EDACQLDHAEGPCLGMVTR	32.2423	0.863925	32.2423|NaN	J9NUI6	FALSE	_EDAC[+57]QLDHAEGPC[+57]LGMVTR_	_EDAC[Carbamidomethyl]QLDHAEGPC[Carbamidomethyl]LGMVTR_	720.315	0	539041	noloss	10	y	1	1119.53	28.2624	FALSE	tr	J9NUI6	J9NUI6	J9NUI6_CANLF	Alpha-1-microglobulin	Canis lupus familiaris	9615	AMBP	3	1	uniprot_Canis_lupus_9615_october2021
20171129_DDA_POOL	3		_EDAC[+57]QLDHAEGPC[+57]LGMVTR_		TRUE	_EDAC[Carbamidomethyl]QLDHAEGPC[Carbamidomethyl]LGMVTR_	EDACQLDHAEGPCLGMVTR	32.2423	0.863925	32.2423|NaN	J9NUI6	FALSE	_EDAC[+57]QLDHAEGPC[+57]LGMVTR_	_EDAC[Carbamidomethyl]QLDHAEGPC[Carbamidomethyl]LGMVTR_	720.315	0	539041	noloss	11	y	1	1190.57	24.5873	FALSE	tr	J9NUI6	J9NUI6	J9NUI6_CANLF	Alpha-1-microglobulin	Canis lupus familiaris	9615	AMBP	3	1	uniprot_Canis_lupus_9615_october2021
20171129_DDA_POOL	3		_GGTLGTPQSGSENDALHDYLR_		TRUE	_GGTLGTPQSGSENDALHDYLR_	GGTLGTPQSGSENDALHDYLR	35.9871	0.945998	35.987125|NaN	E2RPB8	TRUE	_GGTLGTPQSGSENDALHDYLR_	_GGTLGTPQSGSENDALHDYLR_	730.014	0	218776	H2O	5	y	3	229.119	12.1225	TRUE	tr	E2RPB8	E2RPB8	E2RPB8_CANLF	C-type lectin domain family 3 member B	Canis lupus familiaris	9615	CLEC3B	4	3	uniprot_Canis_lupus_9615_october2021
20171129_DDA_POOL	3		_GGTLGTPQSGSENDALHDYLR_		TRUE	_GGTLGTPQSGSENDALHDYLR_	GGTLGTPQSGSENDALHDYLR	35.9871	0.945998	35.987125|NaN	E2RPB8	TRUE	_GGTLGTPQSGSENDALHDYLR_	_GGTLGTPQSGSENDALHDYLR_	730.014	0	218776	H2O	4	b	1	311.171	14.2535	TRUE	tr	E2RPB8	E2RPB8	E2RPB8_CANLF	C-type lectin domain family 3 member B	Canis lupus familiaris	9615	CLEC3B	4	3	uniprot_Canis_lupus_9615_october2021
20171129_DDA_POOL	3		_GGTLGTPQSGSENDALHDYLR_		TRUE	_GGTLGTPQSGSENDALHDYLR_	GGTLGTPQSGSENDALHDYLR	35.9871	0.945998	35.987125|NaN	E2RPB8	TRUE	_GGTLGTPQSGSENDALHDYLR_	_GGTLGTPQSGSENDALHDYLR_	730.014	0	218776	noloss	4	b	1	329.182	8.9199	TRUE	tr	E2RPB8	E2RPB8	E2RPB8_CANLF	C-type lectin domain family 3 member B	Canis lupus familiaris	9615	CLEC3B	4	3	uniprot_Canis_lupus_9615_october2021
20171129_DDA_POOL	3		_GGTLGTPQSGSENDALHDYLR_		TRUE	_GGTLGTPQSGSENDALHDYLR_	GGTLGTPQSGSENDALHDYLR	35.9871	0.945998	35.987125|NaN	E2RPB8	TRUE	_GGTLGTPQSGSENDALHDYLR_	_GGTLGTPQSGSENDALHDYLR_	730.014	0	218776	noloss	5	y	2	352.18	14.3279	TRUE	tr	E2RPB8	E2RPB8	E2RPB8_CANLF	C-type lectin domain family 3 member B	Canis lupus familiaris	9615	CLEC3B	4	3	uniprot_Canis_lupus_9615_october2021
20171129_DDA_POOL	3		_GGTLGTPQSGSENDALHDYLR_		TRUE	_GGTLGTPQSGSENDALHDYLR_	GGTLGTPQSGSENDALHDYLR	35.9871	0.945998	35.987125|NaN	E2RPB8	TRUE	_GGTLGTPQSGSENDALHDYLR_	_GGTLGTPQSGSENDALHDYLR_	730.014	0	218776	H2O	5	b	1	368.193	9.28639	TRUE	tr	E2RPB8	E2RPB8	E2RPB8_CANLF	C-type lectin domain family 3 member B	Canis lupus familiaris	9615	CLEC3B	4	3	uniprot_Canis_lupus_9615_october2021
20171129_DDA_POOL	3		_GGTLGTPQSGSENDALHDYLR_		TRUE	_GGTLGTPQSGSENDALHDYLR_	GGTLGTPQSGSENDALHDYLR	35.9871	0.945998	35.987125|NaN	E2RPB8	TRUE	_GGTLGTPQSGSENDALHDYLR_	_GGTLGTPQSGSENDALHDYLR_	730.014	0	218776	H2O	6	b	1	469.241	36.8749	TRUE	tr	E2RPB8	E2RPB8	E2RPB8_CANLF	C-type lectin domain family 3 member B	Canis lupus familiaris	9615	CLEC3B	4	3	uniprot_Canis_lupus_9615_october2021
20171129_DDA_POOL	3		_GGTLGTPQSGSENDALHDYLR_		TRUE	_GGTLGTPQSGSENDALHDYLR_	GGTLGTPQSGSENDALHDYLR	35.9871	0.945998	35.987125|NaN	E2RPB8	TRUE	_GGTLGTPQSGSENDALHDYLR_	_GGTLGTPQSGSENDALHDYLR_	730.014	0	218776	noloss	4	y	1	566.293	40.4526	TRUE	tr	E2RPB8	E2RPB8	E2RPB8_CANLF	C-type lectin domain family 3 member B	Canis lupus familiaris	9615	CLEC3B	4	3	uniprot_Canis_lupus_9615_october2021
20171129_DDA_POOL	3		_GGTLGTPQSGSENDALHDYLR_		TRUE	_GGTLGTPQSGSENDALHDYLR_	GGTLGTPQSGSENDALHDYLR	35.9871	0.945998	35.987125|NaN	E2RPB8	TRUE	_GGTLGTPQSGSENDALHDYLR_	_GGTLGTPQSGSENDALHDYLR_	730.014	0	218776	noloss	15	y	3	567.932	15.501	TRUE	tr	E2RPB8	E2RPB8	E2RPB8_CANLF	C-type lectin domain family 3 member B	Canis lupus familiaris	9615	CLEC3B	4	3	uniprot_Canis_lupus_9615_october2021
20171129_DDA_POOL	3		_GGTLGTPQSGSENDALHDYLR_		TRUE	_GGTLGTPQSGSENDALHDYLR_	GGTLGTPQSGSENDALHDYLR	35.9871	0.945998	35.987125|NaN	E2RPB8	TRUE	_GGTLGTPQSGSENDALHDYLR_	_GGTLGTPQSGSENDALHDYLR_	730.014	0	218776	NH3	5	y	1	686.326	10.4548	TRUE	tr	E2RPB8	E2RPB8	E2RPB8_CANLF	C-type lectin domain family 3 member B	Canis lupus familiaris	9615	CLEC3B	4	3	uniprot_Canis_lupus_9615_october2021
20171129_DDA_POOL	3		_GGTLGTPQSGSENDALHDYLR_		TRUE	_GGTLGTPQSGSENDALHDYLR_	GGTLGTPQSGSENDALHDYLR	35.9871	0.945998	35.987125|NaN	E2RPB8	TRUE	_GGTLGTPQSGSENDALHDYLR_	_GGTLGTPQSGSENDALHDYLR_	730.014	0	218776	noloss	5	y	1	703.352	69.3874	FALSE	tr	E2RPB8	E2RPB8	E2RPB8_CANLF	C-type lectin domain family 3 member B	Canis lupus familiaris	9615	CLEC3B	4	3	uniprot_Canis_lupus_9615_october2021
20171129_DDA_POOL	3		_GGTLGTPQSGSENDALHDYLR_		TRUE	_GGTLGTPQSGSENDALHDYLR_	GGTLGTPQSGSENDALHDYLR	35.9871	0.945998	35.987125|NaN	E2RPB8	TRUE	_GGTLGTPQSGSENDALHDYLR_	_GGTLGTPQSGSENDALHDYLR_	730.014	0	218776	noloss	13	y	2	738.839	23.3934	TRUE	tr	E2RPB8	E2RPB8	E2RPB8_CANLF	C-type lectin domain family 3 member B	Canis lupus familiaris	9615	CLEC3B	4	3	uniprot_Canis_lupus_9615_october2021
20171129_DDA_POOL	3		_GGTLGTPQSGSENDALHDYLR_		TRUE	_GGTLGTPQSGSENDALHDYLR_	GGTLGTPQSGSENDALHDYLR	35.9871	0.945998	35.987125|NaN	E2RPB8	TRUE	_GGTLGTPQSGSENDALHDYLR_	_GGTLGTPQSGSENDALHDYLR_	730.014	0	218776	NH3	14	y	2	794.355	38.1065	TRUE	tr	E2RPB8	E2RPB8	E2RPB8_CANLF	C-type lectin domain family 3 member B	Canis lupus familiaris	9615	CLEC3B	4	3	uniprot_Canis_lupus_9615_october2021
20171129_DDA_POOL	3		_GGTLGTPQSGSENDALHDYLR_		TRUE	_GGTLGTPQSGSENDALHDYLR_	GGTLGTPQSGSENDALHDYLR	35.9871	0.945998	35.987125|NaN	E2RPB8	TRUE	_GGTLGTPQSGSENDALHDYLR_	_GGTLGTPQSGSENDALHDYLR_	730.014	0	218776	noloss	14	y	2	802.869	12.8387	TRUE	tr	E2RPB8	E2RPB8	E2RPB8_CANLF	C-type lectin domain family 3 member B	Canis lupus familiaris	9615	CLEC3B	4	3	uniprot_Canis_lupus_9615_october2021
20171129_DDA_POOL	3		_GGTLGTPQSGSENDALHDYLR_		TRUE	_GGTLGTPQSGSENDALHDYLR_	GGTLGTPQSGSENDALHDYLR	35.9871	0.945998	35.987125|NaN	E2RPB8	TRUE	_GGTLGTPQSGSENDALHDYLR_	_GGTLGTPQSGSENDALHDYLR_	730.014	0	218776	noloss	6	y	1	816.436	34.8949	TRUE	tr	E2RPB8	E2RPB8	E2RPB8_CANLF	C-type lectin domain family 3 member B	Canis lupus familiaris	9615	CLEC3B	4	3	uniprot_Canis_lupus_9615_october2021
20171129_DDA_POOL	3		_GGTLGTPQSGSENDALHDYLR_		TRUE	_GGTLGTPQSGSENDALHDYLR_	GGTLGTPQSGSENDALHDYLR	35.9871	0.945998	35.987125|NaN	E2RPB8	TRUE	_GGTLGTPQSGSENDALHDYLR_	_GGTLGTPQSGSENDALHDYLR_	730.014	0	218776	noloss	15	y	2	851.395	100	FALSE	tr	E2RPB8	E2RPB8	E2RPB8_CANLF	C-type lectin domain family 3 member B	Canis lupus familiaris	9615	CLEC3B	4	3	uniprot_Canis_lupus_9615_october2021
20171129_DDA_POOL	3		_GGTLGTPQSGSENDALHDYLR_		TRUE	_GGTLGTPQSGSENDALHDYLR_	GGTLGTPQSGSENDALHDYLR	35.9871	0.945998	35.987125|NaN	E2RPB8	TRUE	_GGTLGTPQSGSENDALHDYLR_	_GGTLGTPQSGSENDALHDYLR_	730.014	0	218776	noloss	7	y	1	887.473	44.8416	FALSE	tr	E2RPB8	E2RPB8	E2RPB8_CANLF	C-type lectin domain family 3 member B	Canis lupus familiaris	9615	CLEC3B	4	3	uniprot_Canis_lupus_9615_october2021
20171129_DDA_POOL	3		_GGTLGTPQSGSENDALHDYLR_		TRUE	_GGTLGTPQSGSENDALHDYLR_	GGTLGTPQSGSENDALHDYLR	35.9871	0.945998	35.987125|NaN	E2RPB8	TRUE	_GGTLGTPQSGSENDALHDYLR_	_GGTLGTPQSGSENDALHDYLR_	730.014	0	218776	noloss	8	y	1	1002.5	12.0851	TRUE	tr	E2RPB8	E2RPB8	E2RPB8_CANLF	C-type lectin domain family 3 member B	Canis lupus familiaris	9615	CLEC3B	4	3	uniprot_Canis_lupus_9615_october2021
20171129_DDA_POOL	3		_GGTLGTPQSGSENDALHDYLR_		TRUE	_GGTLGTPQSGSENDALHDYLR_	GGTLGTPQSGSENDALHDYLR	35.9871	0.945998	35.987125|NaN	E2RPB8	TRUE	_GGTLGTPQSGSENDALHDYLR_	_GGTLGTPQSGSENDALHDYLR_	730.014	0	218776	noloss	9	y	1	1116.54	28.437	TRUE	tr	E2RPB8	E2RPB8	E2RPB8_CANLF	C-type lectin domain family 3 member B	Canis lupus familiaris	9615	CLEC3B	4	3	uniprot_Canis_lupus_9615_october2021
20171129_DDA_POOL	3		_GGTLGTPQSGSENDALHDYLR_		TRUE	_GGTLGTPQSGSENDALHDYLR_	GGTLGTPQSGSENDALHDYLR	35.9871	0.945998	35.987125|NaN	E2RPB8	TRUE	_GGTLGTPQSGSENDALHDYLR_	_GGTLGTPQSGSENDALHDYLR_	730.014	0	218776	noloss	12	y	1	1389.64	34.9453	TRUE	tr	E2RPB8	E2RPB8	E2RPB8_CANLF	C-type lectin domain family 3 member B	Canis lupus familiaris	9615	CLEC3B	4	3	uniprot_Canis_lupus_9615_october2021
20171129_DDA_POOL	3		_GGTLGTPQSGSENDALHDYLR_		TRUE	_GGTLGTPQSGSENDALHDYLR_	GGTLGTPQSGSENDALHDYLR	35.9871	0.945998	35.987125|NaN	E2RPB8	TRUE	_GGTLGTPQSGSENDALHDYLR_	_GGTLGTPQSGSENDALHDYLR_	730.014	0	218776	noloss	3	b	1	216.098	84.7316	FALSE	tr	E2RPB8	E2RPB8	E2RPB8_CANLF	C-type lectin domain family 3 member B	Canis lupus familiaris	9615	CLEC3B	4	3	uniprot_Canis_lupus_9615_october2021
20171129_DDA_POOL	3		_GGTLGTPQSGSENDALHDYLR_		TRUE	_GGTLGTPQSGSENDALHDYLR_	GGTLGTPQSGSENDALHDYLR	35.9871	0.945998	35.987125|NaN	E2RPB8	TRUE	_GGTLGTPQSGSENDALHDYLR_	_GGTLGTPQSGSENDALHDYLR_	730.014	0	218776	noloss	3	y	1	451.266	53.175	FALSE	tr	E2RPB8	E2RPB8	E2RPB8_CANLF	C-type lectin domain family 3 member B	Canis lupus familiaris	9615	CLEC3B	4	3	uniprot_Canis_lupus_9615_october2021
20171129_DDA_POOL	3		_GGTLGTPQSGSENDALHDYLR_		TRUE	_GGTLGTPQSGSENDALHDYLR_	GGTLGTPQSGSENDALHDYLR	35.9871	0.945998	35.987125|NaN	E2RPB8	TRUE	_GGTLGTPQSGSENDALHDYLR_	_GGTLGTPQSGSENDALHDYLR_	730.014	0	218776	NH3	16	y	3	595.939	10.1525	TRUE	tr	E2RPB8	E2RPB8	E2RPB8_CANLF	C-type lectin domain family 3 member B	Canis lupus familiaris	9615	CLEC3B	4	3	uniprot_Canis_lupus_9615_october2021
20171129_DDA_POOL	3		_GGTLGTPQSGSENDALHDYLR_		TRUE	_GGTLGTPQSGSENDALHDYLR_	GGTLGTPQSGSENDALHDYLR	35.9871	0.945998	35.987125|NaN	E2RPB8	TRUE	_GGTLGTPQSGSENDALHDYLR_	_GGTLGTPQSGSENDALHDYLR_	730.014	0	218776	H2O	17	y	3	614.619	15.1131	TRUE	tr	E2RPB8	E2RPB8	E2RPB8_CANLF	C-type lectin domain family 3 member B	Canis lupus familiaris	9615	CLEC3B	4	3	uniprot_Canis_lupus_9615_october2021
20171129_DDA_POOL	3		_GGTLGTPQSGSENDALHDYLR_		TRUE	_GGTLGTPQSGSENDALHDYLR_	GGTLGTPQSGSENDALHDYLR	35.9871	0.945998	35.987125|NaN	E2RPB8	TRUE	_GGTLGTPQSGSENDALHDYLR_	_GGTLGTPQSGSENDALHDYLR_	730.014	0	218776	noloss	12	y	2	695.323	13.0922	TRUE	tr	E2RPB8	E2RPB8	E2RPB8_CANLF	C-type lectin domain family 3 member B	Canis lupus familiaris	9615	CLEC3B	4	3	uniprot_Canis_lupus_9615_october2021
20171129_DDA_POOL	3		_GGTLGTPQSGSENDALHDYLR_		TRUE	_GGTLGTPQSGSENDALHDYLR_	GGTLGTPQSGSENDALHDYLR	35.9871	0.945998	35.987125|NaN	E2RPB8	TRUE	_GGTLGTPQSGSENDALHDYLR_	_GGTLGTPQSGSENDALHDYLR_	730.014	0	218776	H2O	15	y	2	842.39	16.6797	TRUE	tr	E2RPB8	E2RPB8	E2RPB8_CANLF	C-type lectin domain family 3 member B	Canis lupus familiaris	9615	CLEC3B	4	3	uniprot_Canis_lupus_9615_october2021
20171129_DDA_POOL	3		_GGTLGTPQSGSENDALHDYLR_		TRUE	_GGTLGTPQSGSENDALHDYLR_	GGTLGTPQSGSENDALHDYLR	35.9871	0.945998	35.987125|NaN	E2RPB8	TRUE	_GGTLGTPQSGSENDALHDYLR_	_GGTLGTPQSGSENDALHDYLR_	730.014	0	218776	NH3	15	y	2	842.882	12.1225	TRUE	tr	E2RPB8	E2RPB8	E2RPB8_CANLF	C-type lectin domain family 3 member B	Canis lupus familiaris	9615	CLEC3B	4	3	uniprot_Canis_lupus_9615_october2021
20171129_DDA_POOL	3		_GGTLGTPQSGSENDALHDYLR_		TRUE	_GGTLGTPQSGSENDALHDYLR_	GGTLGTPQSGSENDALHDYLR	35.9871	0.945998	35.987125|NaN	E2RPB8	TRUE	_GGTLGTPQSGSENDALHDYLR_	_GGTLGTPQSGSENDALHDYLR_	730.014	0	218776	noloss	13	y	1	1476.67	91.2284	FALSE	tr	E2RPB8	E2RPB8	E2RPB8_CANLF	C-type lectin domain family 3 member B	Canis lupus familiaris	9615	CLEC3B	4	3	uniprot_Canis_lupus_9615_october2021
20171129_DDA_POOL	2		_C[+57]LMEDAGEVAFVK_		TRUE	_C[Carbamidomethyl]LMEDAGEVAFVK_	CLMEDAGEVAFVK	57.9317	1.01036	57.93169|NaN	J9P430	FALSE	_C[+57]LMEDAGEVAFVK_	_C[Carbamidomethyl]LMEDAGEVAFVK_	734.844	0	2.39658e+06	H2O	5	b	2	316.114	4.75471	TRUE	tr	J9P430	J9P430	J9P430_CANLF	Beta-1 metal-binding globulin	Canis lupus familiaris	9615	TF	3	1	uniprot_Canis_lupus_9615_october2021
20171129_DDA_POOL	2		_C[+57]LMEDAGEVAFVK_		TRUE	_C[Carbamidomethyl]LMEDAGEVAFVK_	CLMEDAGEVAFVK	57.9317	1.01036	57.93169|NaN	J9P430	FALSE	_C[+57]LMEDAGEVAFVK_	_C[Carbamidomethyl]LMEDAGEVAFVK_	734.844	0	2.39658e+06	noloss	3	y	1	393.25	69.0502	FALSE	tr	J9P430	J9P430	J9P430_CANLF	Beta-1 metal-binding globulin	Canis lupus familiaris	9615	TF	3	1	uniprot_Canis_lupus_9615_october2021
20171129_DDA_POOL	2		_C[+57]LMEDAGEVAFVK_		TRUE	_C[Carbamidomethyl]LMEDAGEVAFVK_	CLMEDAGEVAFVK	57.9317	1.01036	57.93169|NaN	J9P430	FALSE	_C[+57]LMEDAGEVAFVK_	_C[Carbamidomethyl]LMEDAGEVAFVK_	734.844	0	2.39658e+06	noloss	3	b	1	405.162	76.3801	FALSE	tr	J9P430	J9P430	J9P430_CANLF	Beta-1 metal-binding globulin	Canis lupus familiaris	9615	TF	3	1	uniprot_Canis_lupus_9615_october2021
20171129_DDA_POOL	2		_C[+57]LMEDAGEVAFVK_		TRUE	_C[Carbamidomethyl]LMEDAGEVAFVK_	CLMEDAGEVAFVK	57.9317	1.01036	57.93169|NaN	J9P430	FALSE	_C[+57]LMEDAGEVAFVK_	_C[Carbamidomethyl]LMEDAGEVAFVK_	734.844	0	2.39658e+06	noloss	4	y	1	464.287	88.0267	FALSE	tr	J9P430	J9P430	J9P430_CANLF	Beta-1 metal-binding globulin	Canis lupus familiaris	9615	TF	3	1	uniprot_Canis_lupus_9615_october2021
20171129_DDA_POOL	2		_C[+57]LMEDAGEVAFVK_		TRUE	_C[Carbamidomethyl]LMEDAGEVAFVK_	CLMEDAGEVAFVK	57.9317	1.01036	57.93169|NaN	J9P430	FALSE	_C[+57]LMEDAGEVAFVK_	_C[Carbamidomethyl]LMEDAGEVAFVK_	734.844	0	2.39658e+06	H2O	4	b	1	516.195	1.94035	TRUE	tr	J9P430	J9P430	J9P430_CANLF	Beta-1 metal-binding globulin	Canis lupus familiaris	9615	TF	3	1	uniprot_Canis_lupus_9615_october2021
20171129_DDA_POOL	2		_C[+57]LMEDAGEVAFVK_		TRUE	_C[Carbamidomethyl]LMEDAGEVAFVK_	CLMEDAGEVAFVK	57.9317	1.01036	57.93169|NaN	J9P430	FALSE	_C[+57]LMEDAGEVAFVK_	_C[Carbamidomethyl]LMEDAGEVAFVK_	734.844	0	2.39658e+06	noloss	4	b	1	534.205	4.39245	TRUE	tr	J9P430	J9P430	J9P430_CANLF	Beta-1 metal-binding globulin	Canis lupus familiaris	9615	TF	3	1	uniprot_Canis_lupus_9615_october2021
20171129_DDA_POOL	2		_C[+57]LMEDAGEVAFVK_		TRUE	_C[Carbamidomethyl]LMEDAGEVAFVK_	CLMEDAGEVAFVK	57.9317	1.01036	57.93169|NaN	J9P430	FALSE	_C[+57]LMEDAGEVAFVK_	_C[Carbamidomethyl]LMEDAGEVAFVK_	734.844	0	2.39658e+06	noloss	5	y	1	563.355	42.7285	TRUE	tr	J9P430	J9P430	J9P430_CANLF	Beta-1 metal-binding globulin	Canis lupus familiaris	9615	TF	3	1	uniprot_Canis_lupus_9615_october2021
20171129_DDA_POOL	2		_C[+57]LMEDAGEVAFVK_		TRUE	_C[Carbamidomethyl]LMEDAGEVAFVK_	CLMEDAGEVAFVK	57.9317	1.01036	57.93169|NaN	J9P430	FALSE	_C[+57]LMEDAGEVAFVK_	_C[Carbamidomethyl]LMEDAGEVAFVK_	734.844	0	2.39658e+06	H2O	5	b	1	631.221	2.57034	TRUE	tr	J9P430	J9P430	J9P430_CANLF	Beta-1 metal-binding globulin	Canis lupus familiaris	9615	TF	3	1	uniprot_Canis_lupus_9615_october2021
20171129_DDA_POOL	2		_C[+57]LMEDAGEVAFVK_		TRUE	_C[Carbamidomethyl]LMEDAGEVAFVK_	CLMEDAGEVAFVK	57.9317	1.01036	57.93169|NaN	J9P430	FALSE	_C[+57]LMEDAGEVAFVK_	_C[Carbamidomethyl]LMEDAGEVAFVK_	734.844	0	2.39658e+06	noloss	5	b	1	649.232	2.20488	TRUE	tr	J9P430	J9P430	J9P430_CANLF	Beta-1 metal-binding globulin	Canis lupus familiaris	9615	TF	3	1	uniprot_Canis_lupus_9615_october2021
20171129_DDA_POOL	2		_C[+57]LMEDAGEVAFVK_		TRUE	_C[Carbamidomethyl]LMEDAGEVAFVK_	CLMEDAGEVAFVK	57.9317	1.01036	57.93169|NaN	J9P430	FALSE	_C[+57]LMEDAGEVAFVK_	_C[Carbamidomethyl]LMEDAGEVAFVK_	734.844	0	2.39658e+06	noloss	6	y	1	692.398	4.19553	TRUE	tr	J9P430	J9P430	J9P430_CANLF	Beta-1 metal-binding globulin	Canis lupus familiaris	9615	TF	3	1	uniprot_Canis_lupus_9615_october2021
20171129_DDA_POOL	2		_C[+57]LMEDAGEVAFVK_		TRUE	_C[Carbamidomethyl]LMEDAGEVAFVK_	CLMEDAGEVAFVK	57.9317	1.01036	57.93169|NaN	J9P430	FALSE	_C[+57]LMEDAGEVAFVK_	_C[Carbamidomethyl]LMEDAGEVAFVK_	734.844	0	2.39658e+06	noloss	6	b	1	720.269	3.39698	TRUE	tr	J9P430	J9P430	J9P430_CANLF	Beta-1 metal-binding globulin	Canis lupus familiaris	9615	TF	3	1	uniprot_Canis_lupus_9615_october2021
20171129_DDA_POOL	2		_C[+57]LMEDAGEVAFVK_		TRUE	_C[Carbamidomethyl]LMEDAGEVAFVK_	CLMEDAGEVAFVK	57.9317	1.01036	57.93169|NaN	J9P430	FALSE	_C[+57]LMEDAGEVAFVK_	_C[Carbamidomethyl]LMEDAGEVAFVK_	734.844	0	2.39658e+06	noloss	7	y	1	749.419	46.67	TRUE	tr	J9P430	J9P430	J9P430_CANLF	Beta-1 metal-binding globulin	Canis lupus familiaris	9615	TF	3	1	uniprot_Canis_lupus_9615_october2021
20171129_DDA_POOL	2		_C[+57]LMEDAGEVAFVK_		TRUE	_C[Carbamidomethyl]LMEDAGEVAFVK_	CLMEDAGEVAFVK	57.9317	1.01036	57.93169|NaN	J9P430	FALSE	_C[+57]LMEDAGEVAFVK_	_C[Carbamidomethyl]LMEDAGEVAFVK_	734.844	0	2.39658e+06	noloss	8	y	1	820.456	52.4182	TRUE	tr	J9P430	J9P430	J9P430_CANLF	Beta-1 metal-binding globulin	Canis lupus familiaris	9615	TF	3	1	uniprot_Canis_lupus_9615_october2021
20171129_DDA_POOL	2		_C[+57]LMEDAGEVAFVK_		TRUE	_C[Carbamidomethyl]LMEDAGEVAFVK_	CLMEDAGEVAFVK	57.9317	1.01036	57.93169|NaN	J9P430	FALSE	_C[+57]LMEDAGEVAFVK_	_C[Carbamidomethyl]LMEDAGEVAFVK_	734.844	0	2.39658e+06	noloss	8	b	1	906.333	3.92674	TRUE	tr	J9P430	J9P430	J9P430_CANLF	Beta-1 metal-binding globulin	Canis lupus familiaris	9615	TF	3	1	uniprot_Canis_lupus_9615_october2021
20171129_DDA_POOL	2		_C[+57]LMEDAGEVAFVK_		TRUE	_C[Carbamidomethyl]LMEDAGEVAFVK_	CLMEDAGEVAFVK	57.9317	1.01036	57.93169|NaN	J9P430	FALSE	_C[+57]LMEDAGEVAFVK_	_C[Carbamidomethyl]LMEDAGEVAFVK_	734.844	0	2.39658e+06	noloss	9	y	1	935.483	65.4535	FALSE	tr	J9P430	J9P430	J9P430_CANLF	Beta-1 metal-binding globulin	Canis lupus familiaris	9615	TF	3	1	uniprot_Canis_lupus_9615_october2021
20171129_DDA_POOL	2		_C[+57]LMEDAGEVAFVK_		TRUE	_C[Carbamidomethyl]LMEDAGEVAFVK_	CLMEDAGEVAFVK	57.9317	1.01036	57.93169|NaN	J9P430	FALSE	_C[+57]LMEDAGEVAFVK_	_C[Carbamidomethyl]LMEDAGEVAFVK_	734.844	0	2.39658e+06	H2O	10	y	1	1046.52	18.9692	TRUE	tr	J9P430	J9P430	J9P430_CANLF	Beta-1 metal-binding globulin	Canis lupus familiaris	9615	TF	3	1	uniprot_Canis_lupus_9615_october2021
20171129_DDA_POOL	2		_C[+57]LMEDAGEVAFVK_		TRUE	_C[Carbamidomethyl]LMEDAGEVAFVK_	CLMEDAGEVAFVK	57.9317	1.01036	57.93169|NaN	J9P430	FALSE	_C[+57]LMEDAGEVAFVK_	_C[Carbamidomethyl]LMEDAGEVAFVK_	734.844	0	2.39658e+06	noloss	10	y	1	1064.53	73.3666	FALSE	tr	J9P430	J9P430	J9P430_CANLF	Beta-1 metal-binding globulin	Canis lupus familiaris	9615	TF	3	1	uniprot_Canis_lupus_9615_october2021
20171129_DDA_POOL	2		_C[+57]LMEDAGEVAFVK_		TRUE	_C[Carbamidomethyl]LMEDAGEVAFVK_	CLMEDAGEVAFVK	57.9317	1.01036	57.93169|NaN	J9P430	FALSE	_C[+57]LMEDAGEVAFVK_	_C[Carbamidomethyl]LMEDAGEVAFVK_	734.844	0	2.39658e+06	noloss	11	y	1	1195.57	100	FALSE	tr	J9P430	J9P430	J9P430_CANLF	Beta-1 metal-binding globulin	Canis lupus familiaris	9615	TF	3	1	uniprot_Canis_lupus_9615_october2021
20171129_DDA_POOL	2		_C[+57]LMEDAGEVAFVK_		TRUE	_C[Carbamidomethyl]LMEDAGEVAFVK_	CLMEDAGEVAFVK	57.9317	1.01036	57.93169|NaN	J9P430	FALSE	_C[+57]LMEDAGEVAFVK_	_C[Carbamidomethyl]LMEDAGEVAFVK_	734.844	0	2.39658e+06	H2O	8	b	2	444.665	1.44548	TRUE	tr	J9P430	J9P430	J9P430_CANLF	Beta-1 metal-binding globulin	Canis lupus familiaris	9615	TF	3	1	uniprot_Canis_lupus_9615_october2021
20171129_DDA_POOL	2		_C[+57]LMEDAGEVAFVK_		TRUE	_C[Carbamidomethyl]LMEDAGEVAFVK_	CLMEDAGEVAFVK	57.9317	1.01036	57.93169|NaN	J9P430	FALSE	_C[+57]LMEDAGEVAFVK_	_C[Carbamidomethyl]LMEDAGEVAFVK_	734.844	0	2.39658e+06	H2O	8	b	1	888.323	2.44726	TRUE	tr	J9P430	J9P430	J9P430_CANLF	Beta-1 metal-binding globulin	Canis lupus familiaris	9615	TF	3	1	uniprot_Canis_lupus_9615_october2021
20171129_DDA_POOL	2		_C[+57]LMEDAGEVAFVK_		TRUE	_C[Carbamidomethyl]LMEDAGEVAFVK_	CLMEDAGEVAFVK	57.9317	1.01036	57.93169|NaN	J9P430	FALSE	_C[+57]LMEDAGEVAFVK_	_C[Carbamidomethyl]LMEDAGEVAFVK_	734.844	0	2.39658e+06	H2O	10	b	1	1058.43	2.57337	TRUE	tr	J9P430	J9P430	J9P430_CANLF	Beta-1 metal-binding globulin	Canis lupus familiaris	9615	TF	3	1	uniprot_Canis_lupus_9615_october2021
20171129_DDA_POOL	2		_C[+57]LMEDAGEVAFVK_		TRUE	_C[Carbamidomethyl]LMEDAGEVAFVK_	CLMEDAGEVAFVK	57.9317	1.01036	57.93169|NaN	J9P430	FALSE	_C[+57]LMEDAGEVAFVK_	_C[Carbamidomethyl]LMEDAGEVAFVK_	734.844	0	2.39658e+06	NH3	10	y	1	1047.5	2.12422	TRUE	tr	J9P430	J9P430	J9P430_CANLF	Beta-1 metal-binding globulin	Canis lupus familiaris	9615	TF	3	1	uniprot_Canis_lupus_9615_october2021
20171129_DDA_POOL	2		_YMC[+57]ENQDSISTK_		TRUE	_YMC[Carbamidomethyl]ENQDSISTK_	YMCENQDSISTK	-8.3402	0.971942	-8.340202|NaN	F2Z4Q6	FALSE	_YMC[+57]ENQDSISTK_	_YMC[Carbamidomethyl]ENQDSISTK_	738.311	0	81426830	H2O	3	y	1	317.182	8.2611	TRUE	tr	F2Z4Q6	F2Z4Q6	F2Z4Q6_CANLF	Alpha fetoprotein	Canis lupus familiaris	9615	AFP	4	2	uniprot_Canis_lupus_9615_october2021
20171129_DDA_POOL	2		_YMC[+57]ENQDSISTK_		TRUE	_YMC[Carbamidomethyl]ENQDSISTK_	YMCENQDSISTK	-8.3402	0.971942	-8.340202|NaN	F2Z4Q6	FALSE	_YMC[+57]ENQDSISTK_	_YMC[Carbamidomethyl]ENQDSISTK_	738.311	0	81426830	noloss	3	y	1	335.193	100	FALSE	tr	F2Z4Q6	F2Z4Q6	F2Z4Q6_CANLF	Alpha fetoprotein	Canis lupus familiaris	9615	AFP	4	2	uniprot_Canis_lupus_9615_october2021
20171129_DDA_POOL	2		_YMC[+57]ENQDSISTK_		TRUE	_YMC[Carbamidomethyl]ENQDSISTK_	YMCENQDSISTK	-8.3402	0.971942	-8.340202|NaN	F2Z4Q6	FALSE	_YMC[+57]ENQDSISTK_	_YMC[Carbamidomethyl]ENQDSISTK_	738.311	0	81426830	H2O	4	y	1	430.266	1.4723	TRUE	tr	F2Z4Q6	F2Z4Q6	F2Z4Q6_CANLF	Alpha fetoprotein	Canis lupus familiaris	9615	AFP	4	2	uniprot_Canis_lupus_9615_october2021
20171129_DDA_POOL	2		_YMC[+57]ENQDSISTK_		TRUE	_YMC[Carbamidomethyl]ENQDSISTK_	YMCENQDSISTK	-8.3402	0.971942	-8.340202|NaN	F2Z4Q6	FALSE	_YMC[+57]ENQDSISTK_	_YMC[Carbamidomethyl]ENQDSISTK_	738.311	0	81426830	noloss	4	y	1	448.277	21.4514	TRUE	tr	F2Z4Q6	F2Z4Q6	F2Z4Q6_CANLF	Alpha fetoprotein	Canis lupus familiaris	9615	AFP	4	2	uniprot_Canis_lupus_9615_october2021
20171129_DDA_POOL	2		_YMC[+57]ENQDSISTK_		TRUE	_YMC[Carbamidomethyl]ENQDSISTK_	YMCENQDSISTK	-8.3402	0.971942	-8.340202|NaN	F2Z4Q6	FALSE	_YMC[+57]ENQDSISTK_	_YMC[Carbamidomethyl]ENQDSISTK_	738.311	0	81426830	noloss	3	b	1	455.142	18.3909	TRUE	tr	F2Z4Q6	F2Z4Q6	F2Z4Q6_CANLF	Alpha fetoprotein	Canis lupus familiaris	9615	AFP	4	2	uniprot_Canis_lupus_9615_october2021
20171129_DDA_POOL	2		_YMC[+57]ENQDSISTK_		TRUE	_YMC[Carbamidomethyl]ENQDSISTK_	YMCENQDSISTK	-8.3402	0.971942	-8.340202|NaN	F2Z4Q6	FALSE	_YMC[+57]ENQDSISTK_	_YMC[Carbamidomethyl]ENQDSISTK_	738.311	0	81426830	H2O	5	y	1	517.298	4.06442	TRUE	tr	F2Z4Q6	F2Z4Q6	F2Z4Q6_CANLF	Alpha fetoprotein	Canis lupus familiaris	9615	AFP	4	2	uniprot_Canis_lupus_9615_october2021
20171129_DDA_POOL	2		_YMC[+57]ENQDSISTK_		TRUE	_YMC[Carbamidomethyl]ENQDSISTK_	YMCENQDSISTK	-8.3402	0.971942	-8.340202|NaN	F2Z4Q6	FALSE	_YMC[+57]ENQDSISTK_	_YMC[Carbamidomethyl]ENQDSISTK_	738.311	0	81426830	noloss	5	y	1	535.309	50.8054	FALSE	tr	F2Z4Q6	F2Z4Q6	F2Z4Q6_CANLF	Alpha fetoprotein	Canis lupus familiaris	9615	AFP	4	2	uniprot_Canis_lupus_9615_october2021
20171129_DDA_POOL	2		_YMC[+57]ENQDSISTK_		TRUE	_YMC[Carbamidomethyl]ENQDSISTK_	YMCENQDSISTK	-8.3402	0.971942	-8.340202|NaN	F2Z4Q6	FALSE	_YMC[+57]ENQDSISTK_	_YMC[Carbamidomethyl]ENQDSISTK_	738.311	0	81426830	H2O	10	y	2	582.254	7.32379	TRUE	tr	F2Z4Q6	F2Z4Q6	F2Z4Q6_CANLF	Alpha fetoprotein	Canis lupus familiaris	9615	AFP	4	2	uniprot_Canis_lupus_9615_october2021
20171129_DDA_POOL	2		_YMC[+57]ENQDSISTK_		TRUE	_YMC[Carbamidomethyl]ENQDSISTK_	YMCENQDSISTK	-8.3402	0.971942	-8.340202|NaN	F2Z4Q6	FALSE	_YMC[+57]ENQDSISTK_	_YMC[Carbamidomethyl]ENQDSISTK_	738.311	0	81426830	NH3	10	y	2	582.746	6.14021	TRUE	tr	F2Z4Q6	F2Z4Q6	F2Z4Q6_CANLF	Alpha fetoprotein	Canis lupus familiaris	9615	AFP	4	2	uniprot_Canis_lupus_9615_october2021
20171129_DDA_POOL	2		_YMC[+57]ENQDSISTK_		TRUE	_YMC[Carbamidomethyl]ENQDSISTK_	YMCENQDSISTK	-8.3402	0.971942	-8.340202|NaN	F2Z4Q6	FALSE	_YMC[+57]ENQDSISTK_	_YMC[Carbamidomethyl]ENQDSISTK_	738.311	0	81426830	noloss	4	b	1	584.184	3.88117	TRUE	tr	F2Z4Q6	F2Z4Q6	F2Z4Q6_CANLF	Alpha fetoprotein	Canis lupus familiaris	9615	AFP	4	2	uniprot_Canis_lupus_9615_october2021
20171129_DDA_POOL	2		_YMC[+57]ENQDSISTK_		TRUE	_YMC[Carbamidomethyl]ENQDSISTK_	YMCENQDSISTK	-8.3402	0.971942	-8.340202|NaN	F2Z4Q6	FALSE	_YMC[+57]ENQDSISTK_	_YMC[Carbamidomethyl]ENQDSISTK_	738.311	0	81426830	noloss	10	y	2	591.259	8.49993	TRUE	tr	F2Z4Q6	F2Z4Q6	F2Z4Q6_CANLF	Alpha fetoprotein	Canis lupus familiaris	9615	AFP	4	2	uniprot_Canis_lupus_9615_october2021
20171129_DDA_POOL	2		_YMC[+57]ENQDSISTK_		TRUE	_YMC[Carbamidomethyl]ENQDSISTK_	YMCENQDSISTK	-8.3402	0.971942	-8.340202|NaN	F2Z4Q6	FALSE	_YMC[+57]ENQDSISTK_	_YMC[Carbamidomethyl]ENQDSISTK_	738.311	0	81426830	noloss	6	y	1	650.336	39.2398	FALSE	tr	F2Z4Q6	F2Z4Q6	F2Z4Q6_CANLF	Alpha fetoprotein	Canis lupus familiaris	9615	AFP	4	2	uniprot_Canis_lupus_9615_october2021
20171129_DDA_POOL	2		_YMC[+57]ENQDSISTK_		TRUE	_YMC[Carbamidomethyl]ENQDSISTK_	YMCENQDSISTK	-8.3402	0.971942	-8.340202|NaN	F2Z4Q6	FALSE	_YMC[+57]ENQDSISTK_	_YMC[Carbamidomethyl]ENQDSISTK_	738.311	0	81426830	NH3	5	b	1	681.201	1.93757	TRUE	tr	F2Z4Q6	F2Z4Q6	F2Z4Q6_CANLF	Alpha fetoprotein	Canis lupus familiaris	9615	AFP	4	2	uniprot_Canis_lupus_9615_october2021
20171129_DDA_POOL	2		_YMC[+57]ENQDSISTK_		TRUE	_YMC[Carbamidomethyl]ENQDSISTK_	YMCENQDSISTK	-8.3402	0.971942	-8.340202|NaN	F2Z4Q6	FALSE	_YMC[+57]ENQDSISTK_	_YMC[Carbamidomethyl]ENQDSISTK_	738.311	0	81426830	noloss	5	b	1	698.227	3.43611	TRUE	tr	F2Z4Q6	F2Z4Q6	F2Z4Q6_CANLF	Alpha fetoprotein	Canis lupus familiaris	9615	AFP	4	2	uniprot_Canis_lupus_9615_october2021
20171129_DDA_POOL	2		_YMC[+57]ENQDSISTK_		TRUE	_YMC[Carbamidomethyl]ENQDSISTK_	YMCENQDSISTK	-8.3402	0.971942	-8.340202|NaN	F2Z4Q6	FALSE	_YMC[+57]ENQDSISTK_	_YMC[Carbamidomethyl]ENQDSISTK_	738.311	0	81426830	H2O	7	y	1	760.384	4.50307	TRUE	tr	F2Z4Q6	F2Z4Q6	F2Z4Q6_CANLF	Alpha fetoprotein	Canis lupus familiaris	9615	AFP	4	2	uniprot_Canis_lupus_9615_october2021
20171129_DDA_POOL	2		_YMC[+57]ENQDSISTK_		TRUE	_YMC[Carbamidomethyl]ENQDSISTK_	YMCENQDSISTK	-8.3402	0.971942	-8.340202|NaN	F2Z4Q6	FALSE	_YMC[+57]ENQDSISTK_	_YMC[Carbamidomethyl]ENQDSISTK_	738.311	0	81426830	NH3	7	y	1	761.368	14.7214	TRUE	tr	F2Z4Q6	F2Z4Q6	F2Z4Q6_CANLF	Alpha fetoprotein	Canis lupus familiaris	9615	AFP	4	2	uniprot_Canis_lupus_9615_october2021
20171129_DDA_POOL	2		_YMC[+57]ENQDSISTK_		TRUE	_YMC[Carbamidomethyl]ENQDSISTK_	YMCENQDSISTK	-8.3402	0.971942	-8.340202|NaN	F2Z4Q6	FALSE	_YMC[+57]ENQDSISTK_	_YMC[Carbamidomethyl]ENQDSISTK_	738.311	0	81426830	noloss	7	y	1	778.394	19.8636	TRUE	tr	F2Z4Q6	F2Z4Q6	F2Z4Q6_CANLF	Alpha fetoprotein	Canis lupus familiaris	9615	AFP	4	2	uniprot_Canis_lupus_9615_october2021
20171129_DDA_POOL	2		_YMC[+57]ENQDSISTK_		TRUE	_YMC[Carbamidomethyl]ENQDSISTK_	YMCENQDSISTK	-8.3402	0.971942	-8.340202|NaN	F2Z4Q6	FALSE	_YMC[+57]ENQDSISTK_	_YMC[Carbamidomethyl]ENQDSISTK_	738.311	0	81426830	NH3	6	b	1	809.259	2.50674	TRUE	tr	F2Z4Q6	F2Z4Q6	F2Z4Q6_CANLF	Alpha fetoprotein	Canis lupus familiaris	9615	AFP	4	2	uniprot_Canis_lupus_9615_october2021
20171129_DDA_POOL	2		_YMC[+57]ENQDSISTK_		TRUE	_YMC[Carbamidomethyl]ENQDSISTK_	YMCENQDSISTK	-8.3402	0.971942	-8.340202|NaN	F2Z4Q6	FALSE	_YMC[+57]ENQDSISTK_	_YMC[Carbamidomethyl]ENQDSISTK_	738.311	0	81426830	noloss	6	b	1	826.286	1.89812	TRUE	tr	F2Z4Q6	F2Z4Q6	F2Z4Q6_CANLF	Alpha fetoprotein	Canis lupus familiaris	9615	AFP	4	2	uniprot_Canis_lupus_9615_october2021
20171129_DDA_POOL	2		_YMC[+57]ENQDSISTK_		TRUE	_YMC[Carbamidomethyl]ENQDSISTK_	YMCENQDSISTK	-8.3402	0.971942	-8.340202|NaN	F2Z4Q6	FALSE	_YMC[+57]ENQDSISTK_	_YMC[Carbamidomethyl]ENQDSISTK_	738.311	0	81426830	H2O	8	y	1	874.426	5.0948	TRUE	tr	F2Z4Q6	F2Z4Q6	F2Z4Q6_CANLF	Alpha fetoprotein	Canis lupus familiaris	9615	AFP	4	2	uniprot_Canis_lupus_9615_october2021
20171129_DDA_POOL	2		_YMC[+57]ENQDSISTK_		TRUE	_YMC[Carbamidomethyl]ENQDSISTK_	YMCENQDSISTK	-8.3402	0.971942	-8.340202|NaN	F2Z4Q6	FALSE	_YMC[+57]ENQDSISTK_	_YMC[Carbamidomethyl]ENQDSISTK_	738.311	0	81426830	NH3	8	y	1	875.411	12.2551	TRUE	tr	F2Z4Q6	F2Z4Q6	F2Z4Q6_CANLF	Alpha fetoprotein	Canis lupus familiaris	9615	AFP	4	2	uniprot_Canis_lupus_9615_october2021
20171129_DDA_POOL	2		_YMC[+57]ENQDSISTK_		TRUE	_YMC[Carbamidomethyl]ENQDSISTK_	YMCENQDSISTK	-8.3402	0.971942	-8.340202|NaN	F2Z4Q6	FALSE	_YMC[+57]ENQDSISTK_	_YMC[Carbamidomethyl]ENQDSISTK_	738.311	0	81426830	noloss	8	y	1	892.437	58.1477	FALSE	tr	F2Z4Q6	F2Z4Q6	F2Z4Q6_CANLF	Alpha fetoprotein	Canis lupus familiaris	9615	AFP	4	2	uniprot_Canis_lupus_9615_october2021
20171129_DDA_POOL	2		_YMC[+57]ENQDSISTK_		TRUE	_YMC[Carbamidomethyl]ENQDSISTK_	YMCENQDSISTK	-8.3402	0.971942	-8.340202|NaN	F2Z4Q6	FALSE	_YMC[+57]ENQDSISTK_	_YMC[Carbamidomethyl]ENQDSISTK_	738.311	0	81426830	H2O	9	y	1	1003.47	12.6858	TRUE	tr	F2Z4Q6	F2Z4Q6	F2Z4Q6_CANLF	Alpha fetoprotein	Canis lupus familiaris	9615	AFP	4	2	uniprot_Canis_lupus_9615_october2021
20171129_DDA_POOL	2		_YMC[+57]ENQDSISTK_		TRUE	_YMC[Carbamidomethyl]ENQDSISTK_	YMCENQDSISTK	-8.3402	0.971942	-8.340202|NaN	F2Z4Q6	FALSE	_YMC[+57]ENQDSISTK_	_YMC[Carbamidomethyl]ENQDSISTK_	738.311	0	81426830	NH3	9	y	1	1004.45	9.85434	TRUE	tr	F2Z4Q6	F2Z4Q6	F2Z4Q6_CANLF	Alpha fetoprotein	Canis lupus familiaris	9615	AFP	4	2	uniprot_Canis_lupus_9615_october2021
20171129_DDA_POOL	2		_YMC[+57]ENQDSISTK_		TRUE	_YMC[Carbamidomethyl]ENQDSISTK_	YMCENQDSISTK	-8.3402	0.971942	-8.340202|NaN	F2Z4Q6	FALSE	_YMC[+57]ENQDSISTK_	_YMC[Carbamidomethyl]ENQDSISTK_	738.311	0	81426830	noloss	9	y	1	1021.48	42.5785	FALSE	tr	F2Z4Q6	F2Z4Q6	F2Z4Q6_CANLF	Alpha fetoprotein	Canis lupus familiaris	9615	AFP	4	2	uniprot_Canis_lupus_9615_october2021
20171129_DDA_POOL	2		_YMC[+57]ENQDSISTK_		TRUE	_YMC[Carbamidomethyl]ENQDSISTK_	YMCENQDSISTK	-8.3402	0.971942	-8.340202|NaN	F2Z4Q6	FALSE	_YMC[+57]ENQDSISTK_	_YMC[Carbamidomethyl]ENQDSISTK_	738.311	0	81426830	H2O	10	y	1	1163.5	6.41754	TRUE	tr	F2Z4Q6	F2Z4Q6	F2Z4Q6_CANLF	Alpha fetoprotein	Canis lupus familiaris	9615	AFP	4	2	uniprot_Canis_lupus_9615_october2021
20171129_DDA_POOL	2		_YMC[+57]ENQDSISTK_		TRUE	_YMC[Carbamidomethyl]ENQDSISTK_	YMCENQDSISTK	-8.3402	0.971942	-8.340202|NaN	F2Z4Q6	FALSE	_YMC[+57]ENQDSISTK_	_YMC[Carbamidomethyl]ENQDSISTK_	738.311	0	81426830	NH3	10	y	1	1164.48	13.3849	TRUE	tr	F2Z4Q6	F2Z4Q6	F2Z4Q6_CANLF	Alpha fetoprotein	Canis lupus familiaris	9615	AFP	4	2	uniprot_Canis_lupus_9615_october2021
20171129_DDA_POOL	2		_YMC[+57]ENQDSISTK_		TRUE	_YMC[Carbamidomethyl]ENQDSISTK_	YMCENQDSISTK	-8.3402	0.971942	-8.340202|NaN	F2Z4Q6	FALSE	_YMC[+57]ENQDSISTK_	_YMC[Carbamidomethyl]ENQDSISTK_	738.311	0	81426830	noloss	10	y	1	1181.51	73.705	FALSE	tr	F2Z4Q6	F2Z4Q6	F2Z4Q6_CANLF	Alpha fetoprotein	Canis lupus familiaris	9615	AFP	4	2	uniprot_Canis_lupus_9615_october2021
20171129_DDA_POOL	2		_YMC[+57]ENQDSISTK_		TRUE	_YMC[Carbamidomethyl]ENQDSISTK_	YMCENQDSISTK	-8.3402	0.971942	-8.340202|NaN	F2Z4Q6	FALSE	_YMC[+57]ENQDSISTK_	_YMC[Carbamidomethyl]ENQDSISTK_	738.311	0	81426830	H2O	11	y	1	1294.54	1.93046	TRUE	tr	F2Z4Q6	F2Z4Q6	F2Z4Q6_CANLF	Alpha fetoprotein	Canis lupus familiaris	9615	AFP	4	2	uniprot_Canis_lupus_9615_october2021
20171129_DDA_POOL	2		_YMC[+57]ENQDSISTK_		TRUE	_YMC[Carbamidomethyl]ENQDSISTK_	YMCENQDSISTK	-8.3402	0.971942	-8.340202|NaN	F2Z4Q6	FALSE	_YMC[+57]ENQDSISTK_	_YMC[Carbamidomethyl]ENQDSISTK_	738.311	0	81426830	NH3	11	y	1	1295.52	2.85493	TRUE	tr	F2Z4Q6	F2Z4Q6	F2Z4Q6_CANLF	Alpha fetoprotein	Canis lupus familiaris	9615	AFP	4	2	uniprot_Canis_lupus_9615_october2021
20171129_DDA_POOL	2		_YMC[+57]ENQDSISTK_		TRUE	_YMC[Carbamidomethyl]ENQDSISTK_	YMCENQDSISTK	-8.3402	0.971942	-8.340202|NaN	F2Z4Q6	FALSE	_YMC[+57]ENQDSISTK_	_YMC[Carbamidomethyl]ENQDSISTK_	738.311	0	81426830	noloss	11	y	1	1312.55	18.2422	TRUE	tr	F2Z4Q6	F2Z4Q6	F2Z4Q6_CANLF	Alpha fetoprotein	Canis lupus familiaris	9615	AFP	4	2	uniprot_Canis_lupus_9615_october2021
20171129_DDA_POOL	2		_YMC[+57]ENQDSISTK_		TRUE	_YMC[Carbamidomethyl]ENQDSISTK_	YMCENQDSISTK	-8.3402	0.971942	-8.340202|NaN	F2Z4Q6	FALSE	_YMC[+57]ENQDSISTK_	_YMC[Carbamidomethyl]ENQDSISTK_	738.311	0	81426830	H2O	6	y	1	632.325	2.05034	TRUE	tr	F2Z4Q6	F2Z4Q6	F2Z4Q6_CANLF	Alpha fetoprotein	Canis lupus familiaris	9615	AFP	4	2	uniprot_Canis_lupus_9615_october2021
20171129_DDA_POOL	2		_YMC[+57]ENQDSISTK_		TRUE	_YMC[Carbamidomethyl]ENQDSISTK_	YMCENQDSISTK	-8.3402	0.971942	-8.340202|NaN	F2Z4Q6	FALSE	_YMC[+57]ENQDSISTK_	_YMC[Carbamidomethyl]ENQDSISTK_	738.311	0	81426830	H2O	7	y	2	380.695	2.26043	TRUE	tr	F2Z4Q6	F2Z4Q6	F2Z4Q6_CANLF	Alpha fetoprotein	Canis lupus familiaris	9615	AFP	4	2	uniprot_Canis_lupus_9615_october2021
20171129_DDA_POOL	2		_YMC[+57]ENQDSISTK_		TRUE	_YMC[Carbamidomethyl]ENQDSISTK_	YMCENQDSISTK	-8.3402	0.971942	-8.340202|NaN	F2Z4Q6	FALSE	_YMC[+57]ENQDSISTK_	_YMC[Carbamidomethyl]ENQDSISTK_	738.311	0	81426830	noloss	11	y	2	656.779	1.41344	TRUE	tr	F2Z4Q6	F2Z4Q6	F2Z4Q6_CANLF	Alpha fetoprotein	Canis lupus familiaris	9615	AFP	4	2	uniprot_Canis_lupus_9615_october2021
20171129_DDA_POOL	2		_IGGHAGDYGGEALDR_		TRUE	_IGGHAGDYGGEALDR_	IGGHAGDYGGEALDR	-2.25371	0.998721	-2.253708|NaN	P60529	FALSE	_IGGHAGDYGGEALDR_	_IGGHAGDYGGEALDR_	744.347	0	5.21482e+06	noloss	3	b	1	228.134	1.36054	TRUE	sp	P60529	P60529	HBA_CANLF	Hemoglobin subunit alpha	Canis lupus familiaris	9615	HBA	1	1	uniprot_Canis_lupus_9615_october2021
20171129_DDA_POOL	2		_IGGHAGDYGGEALDR_		TRUE	_IGGHAGDYGGEALDR_	IGGHAGDYGGEALDR	-2.25371	0.998721	-2.253708|NaN	P60529	FALSE	_IGGHAGDYGGEALDR_	_IGGHAGDYGGEALDR_	744.347	0	5.21482e+06	noloss	4	b	1	365.193	41.7009	FALSE	sp	P60529	P60529	HBA_CANLF	Hemoglobin subunit alpha	Canis lupus familiaris	9615	HBA	1	1	uniprot_Canis_lupus_9615_october2021
20171129_DDA_POOL	2		_IGGHAGDYGGEALDR_		TRUE	_IGGHAGDYGGEALDR_	IGGHAGDYGGEALDR	-2.25371	0.998721	-2.253708|NaN	P60529	FALSE	_IGGHAGDYGGEALDR_	_IGGHAGDYGGEALDR_	744.347	0	5.21482e+06	NH3	3	y	1	386.203	2.61096	TRUE	sp	P60529	P60529	HBA_CANLF	Hemoglobin subunit alpha	Canis lupus familiaris	9615	HBA	1	1	uniprot_Canis_lupus_9615_october2021
20171129_DDA_POOL	2		_IGGHAGDYGGEALDR_		TRUE	_IGGHAGDYGGEALDR_	IGGHAGDYGGEALDR	-2.25371	0.998721	-2.253708|NaN	P60529	FALSE	_IGGHAGDYGGEALDR_	_IGGHAGDYGGEALDR_	744.347	0	5.21482e+06	noloss	3	y	1	403.23	3.44022	TRUE	sp	P60529	P60529	HBA_CANLF	Hemoglobin subunit alpha	Canis lupus familiaris	9615	HBA	1	1	uniprot_Canis_lupus_9615_october2021
20171129_DDA_POOL	2		_IGGHAGDYGGEALDR_		TRUE	_IGGHAGDYGGEALDR_	IGGHAGDYGGEALDR	-2.25371	0.998721	-2.253708|NaN	P60529	FALSE	_IGGHAGDYGGEALDR_	_IGGHAGDYGGEALDR_	744.347	0	5.21482e+06	noloss	5	b	1	436.23	28.449	FALSE	sp	P60529	P60529	HBA_CANLF	Hemoglobin subunit alpha	Canis lupus familiaris	9615	HBA	1	1	uniprot_Canis_lupus_9615_october2021
20171129_DDA_POOL	2		_IGGHAGDYGGEALDR_		TRUE	_IGGHAGDYGGEALDR_	IGGHAGDYGGEALDR	-2.25371	0.998721	-2.253708|NaN	P60529	FALSE	_IGGHAGDYGGEALDR_	_IGGHAGDYGGEALDR_	744.347	0	5.21482e+06	NH3	4	y	1	457.241	1.41353	TRUE	sp	P60529	P60529	HBA_CANLF	Hemoglobin subunit alpha	Canis lupus familiaris	9615	HBA	1	1	uniprot_Canis_lupus_9615_october2021
20171129_DDA_POOL	2		_IGGHAGDYGGEALDR_		TRUE	_IGGHAGDYGGEALDR_	IGGHAGDYGGEALDR	-2.25371	0.998721	-2.253708|NaN	P60529	FALSE	_IGGHAGDYGGEALDR_	_IGGHAGDYGGEALDR_	744.347	0	5.21482e+06	noloss	4	y	1	474.267	17.9927	TRUE	sp	P60529	P60529	HBA_CANLF	Hemoglobin subunit alpha	Canis lupus familiaris	9615	HBA	1	1	uniprot_Canis_lupus_9615_october2021
20171129_DDA_POOL	2		_IGGHAGDYGGEALDR_		TRUE	_IGGHAGDYGGEALDR_	IGGHAGDYGGEALDR	-2.25371	0.998721	-2.253708|NaN	P60529	FALSE	_IGGHAGDYGGEALDR_	_IGGHAGDYGGEALDR_	744.347	0	5.21482e+06	noloss	6	b	1	493.252	4.53073	TRUE	sp	P60529	P60529	HBA_CANLF	Hemoglobin subunit alpha	Canis lupus familiaris	9615	HBA	1	1	uniprot_Canis_lupus_9615_october2021
20171129_DDA_POOL	2		_IGGHAGDYGGEALDR_		TRUE	_IGGHAGDYGGEALDR_	IGGHAGDYGGEALDR	-2.25371	0.998721	-2.253708|NaN	P60529	FALSE	_IGGHAGDYGGEALDR_	_IGGHAGDYGGEALDR_	744.347	0	5.21482e+06	H2O	7	b	1	590.268	1.95364	TRUE	sp	P60529	P60529	HBA_CANLF	Hemoglobin subunit alpha	Canis lupus familiaris	9615	HBA	1	1	uniprot_Canis_lupus_9615_october2021
20171129_DDA_POOL	2		_IGGHAGDYGGEALDR_		TRUE	_IGGHAGDYGGEALDR_	IGGHAGDYGGEALDR	-2.25371	0.998721	-2.253708|NaN	P60529	FALSE	_IGGHAGDYGGEALDR_	_IGGHAGDYGGEALDR_	744.347	0	5.21482e+06	noloss	5	y	1	603.31	2.31165	TRUE	sp	P60529	P60529	HBA_CANLF	Hemoglobin subunit alpha	Canis lupus familiaris	9615	HBA	1	1	uniprot_Canis_lupus_9615_october2021
20171129_DDA_POOL	2		_IGGHAGDYGGEALDR_		TRUE	_IGGHAGDYGGEALDR_	IGGHAGDYGGEALDR	-2.25371	0.998721	-2.253708|NaN	P60529	FALSE	_IGGHAGDYGGEALDR_	_IGGHAGDYGGEALDR_	744.347	0	5.21482e+06	noloss	7	b	1	608.279	11.9087	TRUE	sp	P60529	P60529	HBA_CANLF	Hemoglobin subunit alpha	Canis lupus familiaris	9615	HBA	1	1	uniprot_Canis_lupus_9615_october2021
20171129_DDA_POOL	2		_IGGHAGDYGGEALDR_		TRUE	_IGGHAGDYGGEALDR_	IGGHAGDYGGEALDR	-2.25371	0.998721	-2.253708|NaN	P60529	FALSE	_IGGHAGDYGGEALDR_	_IGGHAGDYGGEALDR_	744.347	0	5.21482e+06	H2O	12	y	2	621.779	5.07522	TRUE	sp	P60529	P60529	HBA_CANLF	Hemoglobin subunit alpha	Canis lupus familiaris	9615	HBA	1	1	uniprot_Canis_lupus_9615_october2021
20171129_DDA_POOL	2		_IGGHAGDYGGEALDR_		TRUE	_IGGHAGDYGGEALDR_	IGGHAGDYGGEALDR	-2.25371	0.998721	-2.253708|NaN	P60529	FALSE	_IGGHAGDYGGEALDR_	_IGGHAGDYGGEALDR_	744.347	0	5.21482e+06	NH3	12	y	2	622.271	1.91621	TRUE	sp	P60529	P60529	HBA_CANLF	Hemoglobin subunit alpha	Canis lupus familiaris	9615	HBA	1	1	uniprot_Canis_lupus_9615_october2021
20171129_DDA_POOL	2		_IGGHAGDYGGEALDR_		TRUE	_IGGHAGDYGGEALDR_	IGGHAGDYGGEALDR	-2.25371	0.998721	-2.253708|NaN	P60529	FALSE	_IGGHAGDYGGEALDR_	_IGGHAGDYGGEALDR_	744.347	0	5.21482e+06	noloss	12	y	2	630.784	32.1029	FALSE	sp	P60529	P60529	HBA_CANLF	Hemoglobin subunit alpha	Canis lupus familiaris	9615	HBA	1	1	uniprot_Canis_lupus_9615_october2021
20171129_DDA_POOL	2		_IGGHAGDYGGEALDR_		TRUE	_IGGHAGDYGGEALDR_	IGGHAGDYGGEALDR	-2.25371	0.998721	-2.253708|NaN	P60529	FALSE	_IGGHAGDYGGEALDR_	_IGGHAGDYGGEALDR_	744.347	0	5.21482e+06	noloss	13	y	2	659.295	10.7181	TRUE	sp	P60529	P60529	HBA_CANLF	Hemoglobin subunit alpha	Canis lupus familiaris	9615	HBA	1	1	uniprot_Canis_lupus_9615_october2021
20171129_DDA_POOL	2		_IGGHAGDYGGEALDR_		TRUE	_IGGHAGDYGGEALDR_	IGGHAGDYGGEALDR	-2.25371	0.998721	-2.253708|NaN	P60529	FALSE	_IGGHAGDYGGEALDR_	_IGGHAGDYGGEALDR_	744.347	0	5.21482e+06	noloss	6	y	1	660.331	7.48533	TRUE	sp	P60529	P60529	HBA_CANLF	Hemoglobin subunit alpha	Canis lupus familiaris	9615	HBA	1	1	uniprot_Canis_lupus_9615_october2021
20171129_DDA_POOL	2		_IGGHAGDYGGEALDR_		TRUE	_IGGHAGDYGGEALDR_	IGGHAGDYGGEALDR	-2.25371	0.998721	-2.253708|NaN	P60529	FALSE	_IGGHAGDYGGEALDR_	_IGGHAGDYGGEALDR_	744.347	0	5.21482e+06	H2O	14	y	2	678.8	5.5398	TRUE	sp	P60529	P60529	HBA_CANLF	Hemoglobin subunit alpha	Canis lupus familiaris	9615	HBA	1	1	uniprot_Canis_lupus_9615_october2021
20171129_DDA_POOL	2		_IGGHAGDYGGEALDR_		TRUE	_IGGHAGDYGGEALDR_	IGGHAGDYGGEALDR	-2.25371	0.998721	-2.253708|NaN	P60529	FALSE	_IGGHAGDYGGEALDR_	_IGGHAGDYGGEALDR_	744.347	0	5.21482e+06	NH3	14	y	2	679.292	1.36481	TRUE	sp	P60529	P60529	HBA_CANLF	Hemoglobin subunit alpha	Canis lupus familiaris	9615	HBA	1	1	uniprot_Canis_lupus_9615_october2021
20171129_DDA_POOL	2		_IGGHAGDYGGEALDR_		TRUE	_IGGHAGDYGGEALDR_	IGGHAGDYGGEALDR	-2.25371	0.998721	-2.253708|NaN	P60529	FALSE	_IGGHAGDYGGEALDR_	_IGGHAGDYGGEALDR_	744.347	0	5.21482e+06	noloss	14	y	2	687.805	22.9675	TRUE	sp	P60529	P60529	HBA_CANLF	Hemoglobin subunit alpha	Canis lupus familiaris	9615	HBA	1	1	uniprot_Canis_lupus_9615_october2021
20171129_DDA_POOL	2		_IGGHAGDYGGEALDR_		TRUE	_IGGHAGDYGGEALDR_	IGGHAGDYGGEALDR	-2.25371	0.998721	-2.253708|NaN	P60529	FALSE	_IGGHAGDYGGEALDR_	_IGGHAGDYGGEALDR_	744.347	0	5.21482e+06	NH3	7	y	1	700.326	1.38519	TRUE	sp	P60529	P60529	HBA_CANLF	Hemoglobin subunit alpha	Canis lupus familiaris	9615	HBA	1	1	uniprot_Canis_lupus_9615_october2021
20171129_DDA_POOL	2		_IGGHAGDYGGEALDR_		TRUE	_IGGHAGDYGGEALDR_	IGGHAGDYGGEALDR	-2.25371	0.998721	-2.253708|NaN	P60529	FALSE	_IGGHAGDYGGEALDR_	_IGGHAGDYGGEALDR_	744.347	0	5.21482e+06	noloss	7	y	1	717.353	25.9104	TRUE	sp	P60529	P60529	HBA_CANLF	Hemoglobin subunit alpha	Canis lupus familiaris	9615	HBA	1	1	uniprot_Canis_lupus_9615_october2021
20171129_DDA_POOL	2		_IGGHAGDYGGEALDR_		TRUE	_IGGHAGDYGGEALDR_	IGGHAGDYGGEALDR	-2.25371	0.998721	-2.253708|NaN	P60529	FALSE	_IGGHAGDYGGEALDR_	_IGGHAGDYGGEALDR_	744.347	0	5.21482e+06	noloss	8	b	1	771.342	3.44905	TRUE	sp	P60529	P60529	HBA_CANLF	Hemoglobin subunit alpha	Canis lupus familiaris	9615	HBA	1	1	uniprot_Canis_lupus_9615_october2021
20171129_DDA_POOL	2		_IGGHAGDYGGEALDR_		TRUE	_IGGHAGDYGGEALDR_	IGGHAGDYGGEALDR	-2.25371	0.998721	-2.253708|NaN	P60529	FALSE	_IGGHAGDYGGEALDR_	_IGGHAGDYGGEALDR_	744.347	0	5.21482e+06	noloss	9	b	1	828.363	1.07725	TRUE	sp	P60529	P60529	HBA_CANLF	Hemoglobin subunit alpha	Canis lupus familiaris	9615	HBA	1	1	uniprot_Canis_lupus_9615_october2021
20171129_DDA_POOL	2		_IGGHAGDYGGEALDR_		TRUE	_IGGHAGDYGGEALDR_	IGGHAGDYGGEALDR	-2.25371	0.998721	-2.253708|NaN	P60529	FALSE	_IGGHAGDYGGEALDR_	_IGGHAGDYGGEALDR_	744.347	0	5.21482e+06	H2O	8	y	1	862.405	1.03882	TRUE	sp	P60529	P60529	HBA_CANLF	Hemoglobin subunit alpha	Canis lupus familiaris	9615	HBA	1	1	uniprot_Canis_lupus_9615_october2021
20171129_DDA_POOL	2		_IGGHAGDYGGEALDR_		TRUE	_IGGHAGDYGGEALDR_	IGGHAGDYGGEALDR	-2.25371	0.998721	-2.253708|NaN	P60529	FALSE	_IGGHAGDYGGEALDR_	_IGGHAGDYGGEALDR_	744.347	0	5.21482e+06	NH3	8	y	1	863.389	2.00041	TRUE	sp	P60529	P60529	HBA_CANLF	Hemoglobin subunit alpha	Canis lupus familiaris	9615	HBA	1	1	uniprot_Canis_lupus_9615_october2021
20171129_DDA_POOL	2		_IGGHAGDYGGEALDR_		TRUE	_IGGHAGDYGGEALDR_	IGGHAGDYGGEALDR	-2.25371	0.998721	-2.253708|NaN	P60529	FALSE	_IGGHAGDYGGEALDR_	_IGGHAGDYGGEALDR_	744.347	0	5.21482e+06	noloss	8	y	1	880.416	62.9113	FALSE	sp	P60529	P60529	HBA_CANLF	Hemoglobin subunit alpha	Canis lupus familiaris	9615	HBA	1	1	uniprot_Canis_lupus_9615_october2021
20171129_DDA_POOL	2		_IGGHAGDYGGEALDR_		TRUE	_IGGHAGDYGGEALDR_	IGGHAGDYGGEALDR	-2.25371	0.998721	-2.253708|NaN	P60529	FALSE	_IGGHAGDYGGEALDR_	_IGGHAGDYGGEALDR_	744.347	0	5.21482e+06	noloss	10	b	1	885.385	1.32923	TRUE	sp	P60529	P60529	HBA_CANLF	Hemoglobin subunit alpha	Canis lupus familiaris	9615	HBA	1	1	uniprot_Canis_lupus_9615_october2021
20171129_DDA_POOL	2		_IGGHAGDYGGEALDR_		TRUE	_IGGHAGDYGGEALDR_	IGGHAGDYGGEALDR	-2.25371	0.998721	-2.253708|NaN	P60529	FALSE	_IGGHAGDYGGEALDR_	_IGGHAGDYGGEALDR_	744.347	0	5.21482e+06	NH3	9	y	1	978.416	1.55844	TRUE	sp	P60529	P60529	HBA_CANLF	Hemoglobin subunit alpha	Canis lupus familiaris	9615	HBA	1	1	uniprot_Canis_lupus_9615_october2021
20171129_DDA_POOL	2		_IGGHAGDYGGEALDR_		TRUE	_IGGHAGDYGGEALDR_	IGGHAGDYGGEALDR	-2.25371	0.998721	-2.253708|NaN	P60529	FALSE	_IGGHAGDYGGEALDR_	_IGGHAGDYGGEALDR_	744.347	0	5.21482e+06	noloss	9	y	1	995.443	15.543	TRUE	sp	P60529	P60529	HBA_CANLF	Hemoglobin subunit alpha	Canis lupus familiaris	9615	HBA	1	1	uniprot_Canis_lupus_9615_october2021
20171129_DDA_POOL	2		_IGGHAGDYGGEALDR_		TRUE	_IGGHAGDYGGEALDR_	IGGHAGDYGGEALDR	-2.25371	0.998721	-2.253708|NaN	P60529	FALSE	_IGGHAGDYGGEALDR_	_IGGHAGDYGGEALDR_	744.347	0	5.21482e+06	noloss	11	b	1	1014.43	3.83718	TRUE	sp	P60529	P60529	HBA_CANLF	Hemoglobin subunit alpha	Canis lupus familiaris	9615	HBA	1	1	uniprot_Canis_lupus_9615_october2021
20171129_DDA_POOL	2		_IGGHAGDYGGEALDR_		TRUE	_IGGHAGDYGGEALDR_	IGGHAGDYGGEALDR	-2.25371	0.998721	-2.253708|NaN	P60529	FALSE	_IGGHAGDYGGEALDR_	_IGGHAGDYGGEALDR_	744.347	0	5.21482e+06	H2O	10	y	1	1034.45	2.29256	TRUE	sp	P60529	P60529	HBA_CANLF	Hemoglobin subunit alpha	Canis lupus familiaris	9615	HBA	1	1	uniprot_Canis_lupus_9615_october2021
20171129_DDA_POOL	2		_IGGHAGDYGGEALDR_		TRUE	_IGGHAGDYGGEALDR_	IGGHAGDYGGEALDR	-2.25371	0.998721	-2.253708|NaN	P60529	FALSE	_IGGHAGDYGGEALDR_	_IGGHAGDYGGEALDR_	744.347	0	5.21482e+06	NH3	10	y	1	1035.44	2.46077	TRUE	sp	P60529	P60529	HBA_CANLF	Hemoglobin subunit alpha	Canis lupus familiaris	9615	HBA	1	1	uniprot_Canis_lupus_9615_october2021
20171129_DDA_POOL	2		_IGGHAGDYGGEALDR_		TRUE	_IGGHAGDYGGEALDR_	IGGHAGDYGGEALDR	-2.25371	0.998721	-2.253708|NaN	P60529	FALSE	_IGGHAGDYGGEALDR_	_IGGHAGDYGGEALDR_	744.347	0	5.21482e+06	noloss	10	y	1	1052.46	100	FALSE	sp	P60529	P60529	HBA_CANLF	Hemoglobin subunit alpha	Canis lupus familiaris	9615	HBA	1	1	uniprot_Canis_lupus_9615_october2021
20171129_DDA_POOL	2		_IGGHAGDYGGEALDR_		TRUE	_IGGHAGDYGGEALDR_	IGGHAGDYGGEALDR	-2.25371	0.998721	-2.253708|NaN	P60529	FALSE	_IGGHAGDYGGEALDR_	_IGGHAGDYGGEALDR_	744.347	0	5.21482e+06	noloss	12	b	1	1085.46	2.7225	TRUE	sp	P60529	P60529	HBA_CANLF	Hemoglobin subunit alpha	Canis lupus familiaris	9615	HBA	1	1	uniprot_Canis_lupus_9615_october2021
20171129_DDA_POOL	2		_IGGHAGDYGGEALDR_		TRUE	_IGGHAGDYGGEALDR_	IGGHAGDYGGEALDR	-2.25371	0.998721	-2.253708|NaN	P60529	FALSE	_IGGHAGDYGGEALDR_	_IGGHAGDYGGEALDR_	744.347	0	5.21482e+06	H2O	11	y	1	1105.49	2.1638	TRUE	sp	P60529	P60529	HBA_CANLF	Hemoglobin subunit alpha	Canis lupus familiaris	9615	HBA	1	1	uniprot_Canis_lupus_9615_october2021
20171129_DDA_POOL	2		_IGGHAGDYGGEALDR_		TRUE	_IGGHAGDYGGEALDR_	IGGHAGDYGGEALDR	-2.25371	0.998721	-2.253708|NaN	P60529	FALSE	_IGGHAGDYGGEALDR_	_IGGHAGDYGGEALDR_	744.347	0	5.21482e+06	NH3	11	y	1	1106.47	2.42963	TRUE	sp	P60529	P60529	HBA_CANLF	Hemoglobin subunit alpha	Canis lupus familiaris	9615	HBA	1	1	uniprot_Canis_lupus_9615_october2021
20171129_DDA_POOL	2		_IGGHAGDYGGEALDR_		TRUE	_IGGHAGDYGGEALDR_	IGGHAGDYGGEALDR	-2.25371	0.998721	-2.253708|NaN	P60529	FALSE	_IGGHAGDYGGEALDR_	_IGGHAGDYGGEALDR_	744.347	0	5.21482e+06	noloss	11	y	1	1123.5	95.9688	FALSE	sp	P60529	P60529	HBA_CANLF	Hemoglobin subunit alpha	Canis lupus familiaris	9615	HBA	1	1	uniprot_Canis_lupus_9615_october2021
20171129_DDA_POOL	2		_IGGHAGDYGGEALDR_		TRUE	_IGGHAGDYGGEALDR_	IGGHAGDYGGEALDR	-2.25371	0.998721	-2.253708|NaN	P60529	FALSE	_IGGHAGDYGGEALDR_	_IGGHAGDYGGEALDR_	744.347	0	5.21482e+06	noloss	12	y	1	1260.56	1.57241	TRUE	sp	P60529	P60529	HBA_CANLF	Hemoglobin subunit alpha	Canis lupus familiaris	9615	HBA	1	1	uniprot_Canis_lupus_9615_october2021
20171129_DDA_POOL	2		_IGGHAGDYGGEALDR_		TRUE	_IGGHAGDYGGEALDR_	IGGHAGDYGGEALDR	-2.25371	0.998721	-2.253708|NaN	P60529	FALSE	_IGGHAGDYGGEALDR_	_IGGHAGDYGGEALDR_	744.347	0	5.21482e+06	noloss	14	b	1	1313.58	2.8417	TRUE	sp	P60529	P60529	HBA_CANLF	Hemoglobin subunit alpha	Canis lupus familiaris	9615	HBA	1	1	uniprot_Canis_lupus_9615_october2021
20171129_DDA_POOL	2		_IGGHAGDYGGEALDR_		TRUE	_IGGHAGDYGGEALDR_	IGGHAGDYGGEALDR	-2.25371	0.998721	-2.253708|NaN	P60529	FALSE	_IGGHAGDYGGEALDR_	_IGGHAGDYGGEALDR_	744.347	0	5.21482e+06	H2O	8	b	1	753.331	1.26802	TRUE	sp	P60529	P60529	HBA_CANLF	Hemoglobin subunit alpha	Canis lupus familiaris	9615	HBA	1	1	uniprot_Canis_lupus_9615_october2021
20171129_DDA_POOL	2		_IGGHAGDYGGEALDR_		TRUE	_IGGHAGDYGGEALDR_	IGGHAGDYGGEALDR	-2.25371	0.998721	-2.253708|NaN	P60529	FALSE	_IGGHAGDYGGEALDR_	_IGGHAGDYGGEALDR_	744.347	0	5.21482e+06	H2O	11	b	1	996.417	3.96789	TRUE	sp	P60529	P60529	HBA_CANLF	Hemoglobin subunit alpha	Canis lupus familiaris	9615	HBA	1	1	uniprot_Canis_lupus_9615_october2021
20171129_DDA_POOL	2		_IGGHAGDYGGEALDR_		TRUE	_IGGHAGDYGGEALDR_	IGGHAGDYGGEALDR	-2.25371	0.998721	-2.253708|NaN	P60529	FALSE	_IGGHAGDYGGEALDR_	_IGGHAGDYGGEALDR_	744.347	0	5.21482e+06	noloss	11	b	2	507.717	1.06401	TRUE	sp	P60529	P60529	HBA_CANLF	Hemoglobin subunit alpha	Canis lupus familiaris	9615	HBA	1	1	uniprot_Canis_lupus_9615_october2021
20171129_DDA_POOL	2		_IGGHAGDYGGEALDR_		TRUE	_IGGHAGDYGGEALDR_	IGGHAGDYGGEALDR	-2.25371	0.998721	-2.253708|NaN	P60529	FALSE	_IGGHAGDYGGEALDR_	_IGGHAGDYGGEALDR_	744.347	0	5.21482e+06	noloss	13	b	1	1198.55	1.40342	TRUE	sp	P60529	P60529	HBA_CANLF	Hemoglobin subunit alpha	Canis lupus familiaris	9615	HBA	1	1	uniprot_Canis_lupus_9615_october2021
20171129_DDA_POOL	2		_IGGHAGDYGGEALDR_		TRUE	_IGGHAGDYGGEALDR_	IGGHAGDYGGEALDR	-2.25371	0.998721	-2.253708|NaN	P60529	FALSE	_IGGHAGDYGGEALDR_	_IGGHAGDYGGEALDR_	744.347	0	5.21482e+06	noloss	13	y	1	1317.58	2.20144	TRUE	sp	P60529	P60529	HBA_CANLF	Hemoglobin subunit alpha	Canis lupus familiaris	9615	HBA	1	1	uniprot_Canis_lupus_9615_october2021
20171129_DDA_POOL	2		_IGGHAGDYGGEALDR_		TRUE	_IGGHAGDYGGEALDR_	IGGHAGDYGGEALDR	-2.25371	0.998721	-2.253708|NaN	P60529	FALSE	_IGGHAGDYGGEALDR_	_IGGHAGDYGGEALDR_	744.347	0	5.21482e+06	noloss	14	y	1	1374.6	4.82031	TRUE	sp	P60529	P60529	HBA_CANLF	Hemoglobin subunit alpha	Canis lupus familiaris	9615	HBA	1	1	uniprot_Canis_lupus_9615_october2021
20171129_DDA_POOL	2		_DKYGDMADC[+57]C[+57]EK_		TRUE	_DKYGDMADC[Carbamidomethyl]C[Carbamidomethyl]EK_	DKYGDMADCCEK	-20.3982	0.943659	-20.398197|NaN	F2Z4Q6	FALSE	_DKYGDMADC[+57]C[+57]EK_	_DKYGDMADC[Carbamidomethyl]C[Carbamidomethyl]EK_	746.281	0	9932238	H2O	3	b	1	389.182	33.7313	TRUE	tr	F2Z4Q6	F2Z4Q6	F2Z4Q6_CANLF	Alpha fetoprotein	Canis lupus familiaris	9615	AFP	4	2	uniprot_Canis_lupus_9615_october2021
20171129_DDA_POOL	2		_DKYGDMADC[+57]C[+57]EK_		TRUE	_DKYGDMADC[Carbamidomethyl]C[Carbamidomethyl]EK_	DKYGDMADCCEK	-20.3982	0.943659	-20.398197|NaN	F2Z4Q6	FALSE	_DKYGDMADC[+57]C[+57]EK_	_DKYGDMADC[Carbamidomethyl]C[Carbamidomethyl]EK_	746.281	0	9932238	noloss	7	b	2	391.163	1.05061	TRUE	tr	F2Z4Q6	F2Z4Q6	F2Z4Q6_CANLF	Alpha fetoprotein	Canis lupus familiaris	9615	AFP	4	2	uniprot_Canis_lupus_9615_october2021
20171129_DDA_POOL	2		_DKYGDMADC[+57]C[+57]EK_		TRUE	_DKYGDMADC[Carbamidomethyl]C[Carbamidomethyl]EK_	DKYGDMADCCEK	-20.3982	0.943659	-20.398197|NaN	F2Z4Q6	FALSE	_DKYGDMADC[+57]C[+57]EK_	_DKYGDMADC[Carbamidomethyl]C[Carbamidomethyl]EK_	746.281	0	9932238	noloss	3	b	1	407.193	38.8062	FALSE	tr	F2Z4Q6	F2Z4Q6	F2Z4Q6_CANLF	Alpha fetoprotein	Canis lupus familiaris	9615	AFP	4	2	uniprot_Canis_lupus_9615_october2021
20171129_DDA_POOL	2		_DKYGDMADC[+57]C[+57]EK_		TRUE	_DKYGDMADC[Carbamidomethyl]C[Carbamidomethyl]EK_	DKYGDMADCCEK	-20.3982	0.943659	-20.398197|NaN	F2Z4Q6	FALSE	_DKYGDMADC[+57]C[+57]EK_	_DKYGDMADC[Carbamidomethyl]C[Carbamidomethyl]EK_	746.281	0	9932238	NH3	3	y	1	419.159	2.85143	TRUE	tr	F2Z4Q6	F2Z4Q6	F2Z4Q6_CANLF	Alpha fetoprotein	Canis lupus familiaris	9615	AFP	4	2	uniprot_Canis_lupus_9615_october2021
20171129_DDA_POOL	2		_DKYGDMADC[+57]C[+57]EK_		TRUE	_DKYGDMADC[Carbamidomethyl]C[Carbamidomethyl]EK_	DKYGDMADCCEK	-20.3982	0.943659	-20.398197|NaN	F2Z4Q6	FALSE	_DKYGDMADC[+57]C[+57]EK_	_DKYGDMADC[Carbamidomethyl]C[Carbamidomethyl]EK_	746.281	0	9932238	noloss	3	y	1	436.186	36.3619	TRUE	tr	F2Z4Q6	F2Z4Q6	F2Z4Q6_CANLF	Alpha fetoprotein	Canis lupus familiaris	9615	AFP	4	2	uniprot_Canis_lupus_9615_october2021
20171129_DDA_POOL	2		_DKYGDMADC[+57]C[+57]EK_		TRUE	_DKYGDMADC[Carbamidomethyl]C[Carbamidomethyl]EK_	DKYGDMADCCEK	-20.3982	0.943659	-20.398197|NaN	F2Z4Q6	FALSE	_DKYGDMADC[+57]C[+57]EK_	_DKYGDMADC[Carbamidomethyl]C[Carbamidomethyl]EK_	746.281	0	9932238	noloss	4	b	1	464.214	12.6311	TRUE	tr	F2Z4Q6	F2Z4Q6	F2Z4Q6_CANLF	Alpha fetoprotein	Canis lupus familiaris	9615	AFP	4	2	uniprot_Canis_lupus_9615_october2021
20171129_DDA_POOL	2		_DKYGDMADC[+57]C[+57]EK_		TRUE	_DKYGDMADC[Carbamidomethyl]C[Carbamidomethyl]EK_	DKYGDMADCCEK	-20.3982	0.943659	-20.398197|NaN	F2Z4Q6	FALSE	_DKYGDMADC[+57]C[+57]EK_	_DKYGDMADC[Carbamidomethyl]C[Carbamidomethyl]EK_	746.281	0	9932238	noloss	5	b	1	579.241	4.86702	TRUE	tr	F2Z4Q6	F2Z4Q6	F2Z4Q6_CANLF	Alpha fetoprotein	Canis lupus familiaris	9615	AFP	4	2	uniprot_Canis_lupus_9615_october2021
20171129_DDA_POOL	2		_DKYGDMADC[+57]C[+57]EK_		TRUE	_DKYGDMADC[Carbamidomethyl]C[Carbamidomethyl]EK_	DKYGDMADCCEK	-20.3982	0.943659	-20.398197|NaN	F2Z4Q6	FALSE	_DKYGDMADC[+57]C[+57]EK_	_DKYGDMADC[Carbamidomethyl]C[Carbamidomethyl]EK_	746.281	0	9932238	noloss	4	y	1	596.217	64.3151	FALSE	tr	F2Z4Q6	F2Z4Q6	F2Z4Q6_CANLF	Alpha fetoprotein	Canis lupus familiaris	9615	AFP	4	2	uniprot_Canis_lupus_9615_october2021
20171129_DDA_POOL	2		_DKYGDMADC[+57]C[+57]EK_		TRUE	_DKYGDMADC[Carbamidomethyl]C[Carbamidomethyl]EK_	DKYGDMADCCEK	-20.3982	0.943659	-20.398197|NaN	F2Z4Q6	FALSE	_DKYGDMADC[+57]C[+57]EK_	_DKYGDMADC[Carbamidomethyl]C[Carbamidomethyl]EK_	746.281	0	9932238	noloss	11	y	2	688.768	8.26239	TRUE	tr	F2Z4Q6	F2Z4Q6	F2Z4Q6_CANLF	Alpha fetoprotein	Canis lupus familiaris	9615	AFP	4	2	uniprot_Canis_lupus_9615_october2021
20171129_DDA_POOL	2		_DKYGDMADC[+57]C[+57]EK_		TRUE	_DKYGDMADC[Carbamidomethyl]C[Carbamidomethyl]EK_	DKYGDMADCCEK	-20.3982	0.943659	-20.398197|NaN	F2Z4Q6	FALSE	_DKYGDMADC[+57]C[+57]EK_	_DKYGDMADC[Carbamidomethyl]C[Carbamidomethyl]EK_	746.281	0	9932238	noloss	6	b	1	710.281	3.49495	TRUE	tr	F2Z4Q6	F2Z4Q6	F2Z4Q6_CANLF	Alpha fetoprotein	Canis lupus familiaris	9615	AFP	4	2	uniprot_Canis_lupus_9615_october2021
20171129_DDA_POOL	2		_DKYGDMADC[+57]C[+57]EK_		TRUE	_DKYGDMADC[Carbamidomethyl]C[Carbamidomethyl]EK_	DKYGDMADCCEK	-20.3982	0.943659	-20.398197|NaN	F2Z4Q6	FALSE	_DKYGDMADC[+57]C[+57]EK_	_DKYGDMADC[Carbamidomethyl]C[Carbamidomethyl]EK_	746.281	0	9932238	noloss	5	y	1	711.244	36.7434	TRUE	tr	F2Z4Q6	F2Z4Q6	F2Z4Q6_CANLF	Alpha fetoprotein	Canis lupus familiaris	9615	AFP	4	2	uniprot_Canis_lupus_9615_october2021
20171129_DDA_POOL	2		_DKYGDMADC[+57]C[+57]EK_		TRUE	_DKYGDMADC[Carbamidomethyl]C[Carbamidomethyl]EK_	DKYGDMADCCEK	-20.3982	0.943659	-20.398197|NaN	F2Z4Q6	FALSE	_DKYGDMADC[+57]C[+57]EK_	_DKYGDMADC[Carbamidomethyl]C[Carbamidomethyl]EK_	746.281	0	9932238	noloss	7	b	1	781.319	1.02662	TRUE	tr	F2Z4Q6	F2Z4Q6	F2Z4Q6_CANLF	Alpha fetoprotein	Canis lupus familiaris	9615	AFP	4	2	uniprot_Canis_lupus_9615_october2021
20171129_DDA_POOL	2		_DKYGDMADC[+57]C[+57]EK_		TRUE	_DKYGDMADC[Carbamidomethyl]C[Carbamidomethyl]EK_	DKYGDMADCCEK	-20.3982	0.943659	-20.398197|NaN	F2Z4Q6	FALSE	_DKYGDMADC[+57]C[+57]EK_	_DKYGDMADC[Carbamidomethyl]C[Carbamidomethyl]EK_	746.281	0	9932238	noloss	6	y	1	782.281	38.9328	FALSE	tr	F2Z4Q6	F2Z4Q6	F2Z4Q6_CANLF	Alpha fetoprotein	Canis lupus familiaris	9615	AFP	4	2	uniprot_Canis_lupus_9615_october2021
20171129_DDA_POOL	2		_DKYGDMADC[+57]C[+57]EK_		TRUE	_DKYGDMADC[Carbamidomethyl]C[Carbamidomethyl]EK_	DKYGDMADCCEK	-20.3982	0.943659	-20.398197|NaN	F2Z4Q6	FALSE	_DKYGDMADC[+57]C[+57]EK_	_DKYGDMADC[Carbamidomethyl]C[Carbamidomethyl]EK_	746.281	0	9932238	noloss	8	b	1	896.345	6.56893	TRUE	tr	F2Z4Q6	F2Z4Q6	F2Z4Q6_CANLF	Alpha fetoprotein	Canis lupus familiaris	9615	AFP	4	2	uniprot_Canis_lupus_9615_october2021
20171129_DDA_POOL	2		_DKYGDMADC[+57]C[+57]EK_		TRUE	_DKYGDMADC[Carbamidomethyl]C[Carbamidomethyl]EK_	DKYGDMADCCEK	-20.3982	0.943659	-20.398197|NaN	F2Z4Q6	FALSE	_DKYGDMADC[+57]C[+57]EK_	_DKYGDMADC[Carbamidomethyl]C[Carbamidomethyl]EK_	746.281	0	9932238	noloss	7	y	1	913.321	47.0101	FALSE	tr	F2Z4Q6	F2Z4Q6	F2Z4Q6_CANLF	Alpha fetoprotein	Canis lupus familiaris	9615	AFP	4	2	uniprot_Canis_lupus_9615_october2021
20171129_DDA_POOL	2		_DKYGDMADC[+57]C[+57]EK_		TRUE	_DKYGDMADC[Carbamidomethyl]C[Carbamidomethyl]EK_	DKYGDMADCCEK	-20.3982	0.943659	-20.398197|NaN	F2Z4Q6	FALSE	_DKYGDMADC[+57]C[+57]EK_	_DKYGDMADC[Carbamidomethyl]C[Carbamidomethyl]EK_	746.281	0	9932238	H2O	8	y	1	1010.34	2.43102	TRUE	tr	F2Z4Q6	F2Z4Q6	F2Z4Q6_CANLF	Alpha fetoprotein	Canis lupus familiaris	9615	AFP	4	2	uniprot_Canis_lupus_9615_october2021
20171129_DDA_POOL	2		_DKYGDMADC[+57]C[+57]EK_		TRUE	_DKYGDMADC[Carbamidomethyl]C[Carbamidomethyl]EK_	DKYGDMADCCEK	-20.3982	0.943659	-20.398197|NaN	F2Z4Q6	FALSE	_DKYGDMADC[+57]C[+57]EK_	_DKYGDMADC[Carbamidomethyl]C[Carbamidomethyl]EK_	746.281	0	9932238	noloss	8	y	1	1028.35	22.0527	TRUE	tr	F2Z4Q6	F2Z4Q6	F2Z4Q6_CANLF	Alpha fetoprotein	Canis lupus familiaris	9615	AFP	4	2	uniprot_Canis_lupus_9615_october2021
20171129_DDA_POOL	2		_DKYGDMADC[+57]C[+57]EK_		TRUE	_DKYGDMADC[Carbamidomethyl]C[Carbamidomethyl]EK_	DKYGDMADCCEK	-20.3982	0.943659	-20.398197|NaN	F2Z4Q6	FALSE	_DKYGDMADC[+57]C[+57]EK_	_DKYGDMADC[Carbamidomethyl]C[Carbamidomethyl]EK_	746.281	0	9932238	H2O	9	y	1	1067.36	4.36822	TRUE	tr	F2Z4Q6	F2Z4Q6	F2Z4Q6_CANLF	Alpha fetoprotein	Canis lupus familiaris	9615	AFP	4	2	uniprot_Canis_lupus_9615_october2021
20171129_DDA_POOL	2		_DKYGDMADC[+57]C[+57]EK_		TRUE	_DKYGDMADC[Carbamidomethyl]C[Carbamidomethyl]EK_	DKYGDMADCCEK	-20.3982	0.943659	-20.398197|NaN	F2Z4Q6	FALSE	_DKYGDMADC[+57]C[+57]EK_	_DKYGDMADC[Carbamidomethyl]C[Carbamidomethyl]EK_	746.281	0	9932238	noloss	9	y	1	1085.37	95.4421	FALSE	tr	F2Z4Q6	F2Z4Q6	F2Z4Q6_CANLF	Alpha fetoprotein	Canis lupus familiaris	9615	AFP	4	2	uniprot_Canis_lupus_9615_october2021
20171129_DDA_POOL	2		_DKYGDMADC[+57]C[+57]EK_		TRUE	_DKYGDMADC[Carbamidomethyl]C[Carbamidomethyl]EK_	DKYGDMADCCEK	-20.3982	0.943659	-20.398197|NaN	F2Z4Q6	FALSE	_DKYGDMADC[+57]C[+57]EK_	_DKYGDMADC[Carbamidomethyl]C[Carbamidomethyl]EK_	746.281	0	9932238	H2O	10	y	1	1230.42	1.22248	TRUE	tr	F2Z4Q6	F2Z4Q6	F2Z4Q6_CANLF	Alpha fetoprotein	Canis lupus familiaris	9615	AFP	4	2	uniprot_Canis_lupus_9615_october2021
20171129_DDA_POOL	2		_DKYGDMADC[+57]C[+57]EK_		TRUE	_DKYGDMADC[Carbamidomethyl]C[Carbamidomethyl]EK_	DKYGDMADCCEK	-20.3982	0.943659	-20.398197|NaN	F2Z4Q6	FALSE	_DKYGDMADC[+57]C[+57]EK_	_DKYGDMADC[Carbamidomethyl]C[Carbamidomethyl]EK_	746.281	0	9932238	NH3	10	y	1	1231.41	1.5235	TRUE	tr	F2Z4Q6	F2Z4Q6	F2Z4Q6_CANLF	Alpha fetoprotein	Canis lupus familiaris	9615	AFP	4	2	uniprot_Canis_lupus_9615_october2021
20171129_DDA_POOL	2		_DKYGDMADC[+57]C[+57]EK_		TRUE	_DKYGDMADC[Carbamidomethyl]C[Carbamidomethyl]EK_	DKYGDMADCCEK	-20.3982	0.943659	-20.398197|NaN	F2Z4Q6	FALSE	_DKYGDMADC[+57]C[+57]EK_	_DKYGDMADC[Carbamidomethyl]C[Carbamidomethyl]EK_	746.281	0	9932238	noloss	10	y	1	1248.43	100	FALSE	tr	F2Z4Q6	F2Z4Q6	F2Z4Q6_CANLF	Alpha fetoprotein	Canis lupus familiaris	9615	AFP	4	2	uniprot_Canis_lupus_9615_october2021
20171129_DDA_POOL	2		_QYYEGSEIMVAGR_		TRUE	_QYYEGSEIMVAGR_	QYYEGSEIMVAGR	30.9778	1.01621	30.97782|NaN	F1Q418	FALSE	_QYYEGSEIMVAGR_	_QYYEGSEIMVAGR_	751.851	0	432638	noloss	3	y	1	303.178	31.083	FALSE	tr	F1Q418	F1Q418	F1Q418_CANLF	Inter-alpha-trypsin inhibitor heavy chain 1	Canis lupus familiaris	9615	ITIH1	3	2	uniprot_Canis_lupus_9615_october2021
20171129_DDA_POOL	2		_QYYEGSEIMVAGR_		TRUE	_QYYEGSEIMVAGR_	QYYEGSEIMVAGR	30.9778	1.01621	30.97782|NaN	F1Q418	FALSE	_QYYEGSEIMVAGR_	_QYYEGSEIMVAGR_	751.851	0	432638	noloss	4	y	1	402.246	25.2324	TRUE	tr	F1Q418	F1Q418	F1Q418_CANLF	Inter-alpha-trypsin inhibitor heavy chain 1	Canis lupus familiaris	9615	ITIH1	3	2	uniprot_Canis_lupus_9615_october2021
20171129_DDA_POOL	2		_QYYEGSEIMVAGR_		TRUE	_QYYEGSEIMVAGR_	QYYEGSEIMVAGR	30.9778	1.01621	30.97782|NaN	F1Q418	FALSE	_QYYEGSEIMVAGR_	_QYYEGSEIMVAGR_	751.851	0	432638	NH3	3	b	1	438.166	8.55692	TRUE	tr	F1Q418	F1Q418	F1Q418_CANLF	Inter-alpha-trypsin inhibitor heavy chain 1	Canis lupus familiaris	9615	ITIH1	3	2	uniprot_Canis_lupus_9615_october2021
20171129_DDA_POOL	2		_QYYEGSEIMVAGR_		TRUE	_QYYEGSEIMVAGR_	QYYEGSEIMVAGR	30.9778	1.01621	30.97782|NaN	F1Q418	FALSE	_QYYEGSEIMVAGR_	_QYYEGSEIMVAGR_	751.851	0	432638	noloss	3	b	1	455.193	6.1304	TRUE	tr	F1Q418	F1Q418	F1Q418_CANLF	Inter-alpha-trypsin inhibitor heavy chain 1	Canis lupus familiaris	9615	ITIH1	3	2	uniprot_Canis_lupus_9615_october2021
20171129_DDA_POOL	2		_QYYEGSEIMVAGR_		TRUE	_QYYEGSEIMVAGR_	QYYEGSEIMVAGR	30.9778	1.01621	30.97782|NaN	F1Q418	FALSE	_QYYEGSEIMVAGR_	_QYYEGSEIMVAGR_	751.851	0	432638	noloss	5	y	1	533.286	35.7798	FALSE	tr	F1Q418	F1Q418	F1Q418_CANLF	Inter-alpha-trypsin inhibitor heavy chain 1	Canis lupus familiaris	9615	ITIH1	3	2	uniprot_Canis_lupus_9615_october2021
20171129_DDA_POOL	2		_QYYEGSEIMVAGR_		TRUE	_QYYEGSEIMVAGR_	QYYEGSEIMVAGR	30.9778	1.01621	30.97782|NaN	F1Q418	FALSE	_QYYEGSEIMVAGR_	_QYYEGSEIMVAGR_	751.851	0	432638	H2O	4	b	1	566.225	4.4656	TRUE	tr	F1Q418	F1Q418	F1Q418_CANLF	Inter-alpha-trypsin inhibitor heavy chain 1	Canis lupus familiaris	9615	ITIH1	3	2	uniprot_Canis_lupus_9615_october2021
20171129_DDA_POOL	2		_QYYEGSEIMVAGR_		TRUE	_QYYEGSEIMVAGR_	QYYEGSEIMVAGR	30.9778	1.01621	30.97782|NaN	F1Q418	FALSE	_QYYEGSEIMVAGR_	_QYYEGSEIMVAGR_	751.851	0	432638	noloss	6	y	1	646.37	32.5042	FALSE	tr	F1Q418	F1Q418	F1Q418_CANLF	Inter-alpha-trypsin inhibitor heavy chain 1	Canis lupus familiaris	9615	ITIH1	3	2	uniprot_Canis_lupus_9615_october2021
20171129_DDA_POOL	2		_QYYEGSEIMVAGR_		TRUE	_QYYEGSEIMVAGR_	QYYEGSEIMVAGR	30.9778	1.01621	30.97782|NaN	F1Q418	FALSE	_QYYEGSEIMVAGR_	_QYYEGSEIMVAGR_	751.851	0	432638	noloss	7	y	1	775.413	17.5329	TRUE	tr	F1Q418	F1Q418	F1Q418_CANLF	Inter-alpha-trypsin inhibitor heavy chain 1	Canis lupus familiaris	9615	ITIH1	3	2	uniprot_Canis_lupus_9615_october2021
20171129_DDA_POOL	2		_QYYEGSEIMVAGR_		TRUE	_QYYEGSEIMVAGR_	QYYEGSEIMVAGR	30.9778	1.01621	30.97782|NaN	F1Q418	FALSE	_QYYEGSEIMVAGR_	_QYYEGSEIMVAGR_	751.851	0	432638	H2O	9	y	1	901.456	5.45157	TRUE	tr	F1Q418	F1Q418	F1Q418_CANLF	Inter-alpha-trypsin inhibitor heavy chain 1	Canis lupus familiaris	9615	ITIH1	3	2	uniprot_Canis_lupus_9615_october2021
20171129_DDA_POOL	2		_QYYEGSEIMVAGR_		TRUE	_QYYEGSEIMVAGR_	QYYEGSEIMVAGR	30.9778	1.01621	30.97782|NaN	F1Q418	FALSE	_QYYEGSEIMVAGR_	_QYYEGSEIMVAGR_	751.851	0	432638	noloss	9	y	1	919.467	100	FALSE	tr	F1Q418	F1Q418	F1Q418_CANLF	Inter-alpha-trypsin inhibitor heavy chain 1	Canis lupus familiaris	9615	ITIH1	3	2	uniprot_Canis_lupus_9615_october2021
20171129_DDA_POOL	2		_QYYEGSEIMVAGR_		TRUE	_QYYEGSEIMVAGR_	QYYEGSEIMVAGR	30.9778	1.01621	30.97782|NaN	F1Q418	FALSE	_QYYEGSEIMVAGR_	_QYYEGSEIMVAGR_	751.851	0	432638	noloss	10	y	1	1048.51	58.7305	FALSE	tr	F1Q418	F1Q418	F1Q418_CANLF	Inter-alpha-trypsin inhibitor heavy chain 1	Canis lupus familiaris	9615	ITIH1	3	2	uniprot_Canis_lupus_9615_october2021
20171129_DDA_POOL	2		_QYYEGSEIMVAGR_		TRUE	_QYYEGSEIMVAGR_	QYYEGSEIMVAGR	30.9778	1.01621	30.97782|NaN	F1Q418	FALSE	_QYYEGSEIMVAGR_	_QYYEGSEIMVAGR_	751.851	0	432638	noloss	11	y	1	1211.57	93.4301	FALSE	tr	F1Q418	F1Q418	F1Q418_CANLF	Inter-alpha-trypsin inhibitor heavy chain 1	Canis lupus familiaris	9615	ITIH1	3	2	uniprot_Canis_lupus_9615_october2021
20171129_DDA_POOL	2		_QYYEGSEIMVAGR_		TRUE	_QYYEGSEIMVAGR_	QYYEGSEIMVAGR	30.9778	1.01621	30.97782|NaN	F1Q418	FALSE	_QYYEGSEIMVAGR_	_QYYEGSEIMVAGR_	751.851	0	432638	NH3	3	y	1	286.151	5.01915	TRUE	tr	F1Q418	F1Q418	F1Q418_CANLF	Inter-alpha-trypsin inhibitor heavy chain 1	Canis lupus familiaris	9615	ITIH1	3	2	uniprot_Canis_lupus_9615_october2021
20171129_DDA_POOL	2		_QYYEGSEIMVAGR_		TRUE	_QYYEGSEIMVAGR_	QYYEGSEIMVAGR	30.9778	1.01621	30.97782|NaN	F1Q418	FALSE	_QYYEGSEIMVAGR_	_QYYEGSEIMVAGR_	751.851	0	432638	noloss	8	y	1	862.445	21.3591	TRUE	tr	F1Q418	F1Q418	F1Q418_CANLF	Inter-alpha-trypsin inhibitor heavy chain 1	Canis lupus familiaris	9615	ITIH1	3	2	uniprot_Canis_lupus_9615_october2021
20171129_DDA_POOL	2		_QYYEGSEIMVAGR_		TRUE	_QYYEGSEIMVAGR_	QYYEGSEIMVAGR	30.9778	1.01621	30.97782|NaN	F1Q418	FALSE	_QYYEGSEIMVAGR_	_QYYEGSEIMVAGR_	751.851	0	432638	H2O	10	y	1	1030.5	16.2669	TRUE	tr	F1Q418	F1Q418	F1Q418_CANLF	Inter-alpha-trypsin inhibitor heavy chain 1	Canis lupus familiaris	9615	ITIH1	3	2	uniprot_Canis_lupus_9615_october2021
20171129_DDA_POOL	2		_QYYEGSEIMVAGR_		TRUE	_QYYEGSEIMVAGR_	QYYEGSEIMVAGR	30.9778	1.01621	30.97782|NaN	F1Q418	FALSE	_QYYEGSEIMVAGR_	_QYYEGSEIMVAGR_	751.851	0	432638	NH3	10	y	1	1031.48	6.24222	TRUE	tr	F1Q418	F1Q418	F1Q418_CANLF	Inter-alpha-trypsin inhibitor heavy chain 1	Canis lupus familiaris	9615	ITIH1	3	2	uniprot_Canis_lupus_9615_october2021
20171129_DDA_POOL	2		_AMLFTYDQYQEK_		TRUE	_AMLFTYDQYQEK_	AMLFTYDQYQEK	51.5997	1.04569	51.599728|NaN	A0A0B4J198;A0A5F4DM93;Q76C76;Q95J95	FALSE	_AMLFTYDQYQEK_	_AMLFTYDQYQEK_	768.856	0	252748	noloss	3	b	1	316.169	100	FALSE	tr	A0A0B4J198;A0A5F4DM93;Q76C76;Q95J95	A0A0B4J198;A0A5F4DM93;Q76C76;Q95J95	A0A0B4J198_CANLF;A0A5F4DM93_CANLF;Q76C76_CANLF;Q95J95_CANLF	Adiponectin D;Eukaryotic translation initiation factor 4A2;Adiponectin;Adiponectin (Fragment)	Canis lupus familiaris	9615	EIF4A2;EIF4A2;apM1;APM1	4;4;2;2	2;1;1;1	uniprot_Canis_lupus_9615_october2021
20171129_DDA_POOL	2		_AMLFTYDQYQEK_		TRUE	_AMLFTYDQYQEK_	AMLFTYDQYQEK	51.5997	1.04569	51.599728|NaN	A0A0B4J198;A0A5F4DM93;Q76C76;Q95J95	FALSE	_AMLFTYDQYQEK_	_AMLFTYDQYQEK_	768.856	0	252748	H2O	3	y	1	386.203	26.0363	TRUE	tr	A0A0B4J198;A0A5F4DM93;Q76C76;Q95J95	A0A0B4J198;A0A5F4DM93;Q76C76;Q95J95	A0A0B4J198_CANLF;A0A5F4DM93_CANLF;Q76C76_CANLF;Q95J95_CANLF	Adiponectin D;Eukaryotic translation initiation factor 4A2;Adiponectin;Adiponectin (Fragment)	Canis lupus familiaris	9615	EIF4A2;EIF4A2;apM1;APM1	4;4;2;2	2;1;1;1	uniprot_Canis_lupus_9615_october2021
20171129_DDA_POOL	2		_AMLFTYDQYQEK_		TRUE	_AMLFTYDQYQEK_	AMLFTYDQYQEK	51.5997	1.04569	51.599728|NaN	A0A0B4J198;A0A5F4DM93;Q76C76;Q95J95	FALSE	_AMLFTYDQYQEK_	_AMLFTYDQYQEK_	768.856	0	252748	NH3	3	y	1	387.187	55.2776	FALSE	tr	A0A0B4J198;A0A5F4DM93;Q76C76;Q95J95	A0A0B4J198;A0A5F4DM93;Q76C76;Q95J95	A0A0B4J198_CANLF;A0A5F4DM93_CANLF;Q76C76_CANLF;Q95J95_CANLF	Adiponectin D;Eukaryotic translation initiation factor 4A2;Adiponectin;Adiponectin (Fragment)	Canis lupus familiaris	9615	EIF4A2;EIF4A2;apM1;APM1	4;4;2;2	2;1;1;1	uniprot_Canis_lupus_9615_october2021
20171129_DDA_POOL	2		_AMLFTYDQYQEK_		TRUE	_AMLFTYDQYQEK_	AMLFTYDQYQEK	51.5997	1.04569	51.599728|NaN	A0A0B4J198;A0A5F4DM93;Q76C76;Q95J95	FALSE	_AMLFTYDQYQEK_	_AMLFTYDQYQEK_	768.856	0	252748	noloss	3	y	1	404.214	26.7034	FALSE	tr	A0A0B4J198;A0A5F4DM93;Q76C76;Q95J95	A0A0B4J198;A0A5F4DM93;Q76C76;Q95J95	A0A0B4J198_CANLF;A0A5F4DM93_CANLF;Q76C76_CANLF;Q95J95_CANLF	Adiponectin D;Eukaryotic translation initiation factor 4A2;Adiponectin;Adiponectin (Fragment)	Canis lupus familiaris	9615	EIF4A2;EIF4A2;apM1;APM1	4;4;2;2	2;1;1;1	uniprot_Canis_lupus_9615_october2021
20171129_DDA_POOL	2		_AMLFTYDQYQEK_		TRUE	_AMLFTYDQYQEK_	AMLFTYDQYQEK	51.5997	1.04569	51.599728|NaN	A0A0B4J198;A0A5F4DM93;Q76C76;Q95J95	FALSE	_AMLFTYDQYQEK_	_AMLFTYDQYQEK_	768.856	0	252748	noloss	4	y	1	567.277	71.6529	FALSE	tr	A0A0B4J198;A0A5F4DM93;Q76C76;Q95J95	A0A0B4J198;A0A5F4DM93;Q76C76;Q95J95	A0A0B4J198_CANLF;A0A5F4DM93_CANLF;Q76C76_CANLF;Q95J95_CANLF	Adiponectin D;Eukaryotic translation initiation factor 4A2;Adiponectin;Adiponectin (Fragment)	Canis lupus familiaris	9615	EIF4A2;EIF4A2;apM1;APM1	4;4;2;2	2;1;1;1	uniprot_Canis_lupus_9615_october2021
20171129_DDA_POOL	2		_AMLFTYDQYQEK_		TRUE	_AMLFTYDQYQEK_	AMLFTYDQYQEK	51.5997	1.04569	51.599728|NaN	A0A0B4J198;A0A5F4DM93;Q76C76;Q95J95	FALSE	_AMLFTYDQYQEK_	_AMLFTYDQYQEK_	768.856	0	252748	H2O	5	y	1	677.325	13.6007	TRUE	tr	A0A0B4J198;A0A5F4DM93;Q76C76;Q95J95	A0A0B4J198;A0A5F4DM93;Q76C76;Q95J95	A0A0B4J198_CANLF;A0A5F4DM93_CANLF;Q76C76_CANLF;Q95J95_CANLF	Adiponectin D;Eukaryotic translation initiation factor 4A2;Adiponectin;Adiponectin (Fragment)	Canis lupus familiaris	9615	EIF4A2;EIF4A2;apM1;APM1	4;4;2;2	2;1;1;1	uniprot_Canis_lupus_9615_october2021
20171129_DDA_POOL	2		_AMLFTYDQYQEK_		TRUE	_AMLFTYDQYQEK_	AMLFTYDQYQEK	51.5997	1.04569	51.599728|NaN	A0A0B4J198;A0A5F4DM93;Q76C76;Q95J95	FALSE	_AMLFTYDQYQEK_	_AMLFTYDQYQEK_	768.856	0	252748	NH3	5	y	1	678.309	16.5126	TRUE	tr	A0A0B4J198;A0A5F4DM93;Q76C76;Q95J95	A0A0B4J198;A0A5F4DM93;Q76C76;Q95J95	A0A0B4J198_CANLF;A0A5F4DM93_CANLF;Q76C76_CANLF;Q95J95_CANLF	Adiponectin D;Eukaryotic translation initiation factor 4A2;Adiponectin;Adiponectin (Fragment)	Canis lupus familiaris	9615	EIF4A2;EIF4A2;apM1;APM1	4;4;2;2	2;1;1;1	uniprot_Canis_lupus_9615_october2021
20171129_DDA_POOL	2		_AMLFTYDQYQEK_		TRUE	_AMLFTYDQYQEK_	AMLFTYDQYQEK	51.5997	1.04569	51.599728|NaN	A0A0B4J198;A0A5F4DM93;Q76C76;Q95J95	FALSE	_AMLFTYDQYQEK_	_AMLFTYDQYQEK_	768.856	0	252748	noloss	5	y	1	695.336	23.8671	TRUE	tr	A0A0B4J198;A0A5F4DM93;Q76C76;Q95J95	A0A0B4J198;A0A5F4DM93;Q76C76;Q95J95	A0A0B4J198_CANLF;A0A5F4DM93_CANLF;Q76C76_CANLF;Q95J95_CANLF	Adiponectin D;Eukaryotic translation initiation factor 4A2;Adiponectin;Adiponectin (Fragment)	Canis lupus familiaris	9615	EIF4A2;EIF4A2;apM1;APM1	4;4;2;2	2;1;1;1	uniprot_Canis_lupus_9615_october2021
20171129_DDA_POOL	2		_AMLFTYDQYQEK_		TRUE	_AMLFTYDQYQEK_	AMLFTYDQYQEK	51.5997	1.04569	51.599728|NaN	A0A0B4J198;A0A5F4DM93;Q76C76;Q95J95	FALSE	_AMLFTYDQYQEK_	_AMLFTYDQYQEK_	768.856	0	252748	noloss	6	y	1	810.363	62.3058	FALSE	tr	A0A0B4J198;A0A5F4DM93;Q76C76;Q95J95	A0A0B4J198;A0A5F4DM93;Q76C76;Q95J95	A0A0B4J198_CANLF;A0A5F4DM93_CANLF;Q76C76_CANLF;Q95J95_CANLF	Adiponectin D;Eukaryotic translation initiation factor 4A2;Adiponectin;Adiponectin (Fragment)	Canis lupus familiaris	9615	EIF4A2;EIF4A2;apM1;APM1	4;4;2;2	2;1;1;1	uniprot_Canis_lupus_9615_october2021
20171129_DDA_POOL	2		_AMLFTYDQYQEK_		TRUE	_AMLFTYDQYQEK_	AMLFTYDQYQEK	51.5997	1.04569	51.599728|NaN	A0A0B4J198;A0A5F4DM93;Q76C76;Q95J95	FALSE	_AMLFTYDQYQEK_	_AMLFTYDQYQEK_	768.856	0	252748	noloss	8	y	1	1074.47	85.8767	FALSE	tr	A0A0B4J198;A0A5F4DM93;Q76C76;Q95J95	A0A0B4J198;A0A5F4DM93;Q76C76;Q95J95	A0A0B4J198_CANLF;A0A5F4DM93_CANLF;Q76C76_CANLF;Q95J95_CANLF	Adiponectin D;Eukaryotic translation initiation factor 4A2;Adiponectin;Adiponectin (Fragment)	Canis lupus familiaris	9615	EIF4A2;EIF4A2;apM1;APM1	4;4;2;2	2;1;1;1	uniprot_Canis_lupus_9615_october2021
20171129_DDA_POOL	2		_VPSVLAWVQETIAGN_		TRUE	_VPSVLAWVQETIAGN_	VPSVLAWVQETIAGN	149.208	1.05133	149.20815|NaN	G1K2D9;P19006	FALSE	_VPSVLAWVQETIAGN_	_VPSVLAWVQETIAGN_	792.425	0	2644789	NH3	3	y	1	244.093	11.306	TRUE	tr;sp	G1K2D9;P19006	G1K2D9;P19006	G1K2D9_CANLF;HPT_CANLF	Haptoglobin	Canis lupus familiaris	9615	LOC479668;HP	3;1	1;2	uniprot_Canis_lupus_9615_october2021
20171129_DDA_POOL	2		_VPSVLAWVQETIAGN_		TRUE	_VPSVLAWVQETIAGN_	VPSVLAWVQETIAGN	149.208	1.05133	149.20815|NaN	G1K2D9;P19006	FALSE	_VPSVLAWVQETIAGN_	_VPSVLAWVQETIAGN_	792.425	0	2644789	noloss	3	y	1	261.119	66.2617	FALSE	tr;sp	G1K2D9;P19006	G1K2D9;P19006	G1K2D9_CANLF;HPT_CANLF	Haptoglobin	Canis lupus familiaris	9615	LOC479668;HP	3;1	1;2	uniprot_Canis_lupus_9615_october2021
20171129_DDA_POOL	2		_VPSVLAWVQETIAGN_		TRUE	_VPSVLAWVQETIAGN_	VPSVLAWVQETIAGN	149.208	1.05133	149.20815|NaN	G1K2D9;P19006	FALSE	_VPSVLAWVQETIAGN_	_VPSVLAWVQETIAGN_	792.425	0	2644789	H2O	3	b	1	266.15	31.9957	TRUE	tr;sp	G1K2D9;P19006	G1K2D9;P19006	G1K2D9_CANLF;HPT_CANLF	Haptoglobin	Canis lupus familiaris	9615	LOC479668;HP	3;1	1;2	uniprot_Canis_lupus_9615_october2021
20171129_DDA_POOL	2		_VPSVLAWVQETIAGN_		TRUE	_VPSVLAWVQETIAGN_	VPSVLAWVQETIAGN	149.208	1.05133	149.20815|NaN	G1K2D9;P19006	FALSE	_VPSVLAWVQETIAGN_	_VPSVLAWVQETIAGN_	792.425	0	2644789	noloss	3	b	1	284.16	40.69	FALSE	tr;sp	G1K2D9;P19006	G1K2D9;P19006	G1K2D9_CANLF;HPT_CANLF	Haptoglobin	Canis lupus familiaris	9615	LOC479668;HP	3;1	1;2	uniprot_Canis_lupus_9615_october2021
20171129_DDA_POOL	2		_VPSVLAWVQETIAGN_		TRUE	_VPSVLAWVQETIAGN_	VPSVLAWVQETIAGN	149.208	1.05133	149.20815|NaN	G1K2D9;P19006	FALSE	_VPSVLAWVQETIAGN_	_VPSVLAWVQETIAGN_	792.425	0	2644789	NH3	4	y	1	357.177	6.21437	TRUE	tr;sp	G1K2D9;P19006	G1K2D9;P19006	G1K2D9_CANLF;HPT_CANLF	Haptoglobin	Canis lupus familiaris	9615	LOC479668;HP	3;1	1;2	uniprot_Canis_lupus_9615_october2021
20171129_DDA_POOL	2		_VPSVLAWVQETIAGN_		TRUE	_VPSVLAWVQETIAGN_	VPSVLAWVQETIAGN	149.208	1.05133	149.20815|NaN	G1K2D9;P19006	FALSE	_VPSVLAWVQETIAGN_	_VPSVLAWVQETIAGN_	792.425	0	2644789	H2O	4	b	1	365.218	9.70042	TRUE	tr;sp	G1K2D9;P19006	G1K2D9;P19006	G1K2D9_CANLF;HPT_CANLF	Haptoglobin	Canis lupus familiaris	9615	LOC479668;HP	3;1	1;2	uniprot_Canis_lupus_9615_october2021
20171129_DDA_POOL	2		_VPSVLAWVQETIAGN_		TRUE	_VPSVLAWVQETIAGN_	VPSVLAWVQETIAGN	149.208	1.05133	149.20815|NaN	G1K2D9;P19006	FALSE	_VPSVLAWVQETIAGN_	_VPSVLAWVQETIAGN_	792.425	0	2644789	noloss	4	y	1	374.203	8.42059	TRUE	tr;sp	G1K2D9;P19006	G1K2D9;P19006	G1K2D9_CANLF;HPT_CANLF	Haptoglobin	Canis lupus familiaris	9615	LOC479668;HP	3;1	1;2	uniprot_Canis_lupus_9615_october2021
20171129_DDA_POOL	2		_VPSVLAWVQETIAGN_		TRUE	_VPSVLAWVQETIAGN_	VPSVLAWVQETIAGN	149.208	1.05133	149.20815|NaN	G1K2D9;P19006	FALSE	_VPSVLAWVQETIAGN_	_VPSVLAWVQETIAGN_	792.425	0	2644789	noloss	7	b	2	377.218	9.77132	TRUE	tr;sp	G1K2D9;P19006	G1K2D9;P19006	G1K2D9_CANLF;HPT_CANLF	Haptoglobin	Canis lupus familiaris	9615	LOC479668;HP	3;1	1;2	uniprot_Canis_lupus_9615_october2021
20171129_DDA_POOL	2		_VPSVLAWVQETIAGN_		TRUE	_VPSVLAWVQETIAGN_	VPSVLAWVQETIAGN	149.208	1.05133	149.20815|NaN	G1K2D9;P19006	FALSE	_VPSVLAWVQETIAGN_	_VPSVLAWVQETIAGN_	792.425	0	2644789	noloss	4	b	1	383.229	14.9855	TRUE	tr;sp	G1K2D9;P19006	G1K2D9;P19006	G1K2D9_CANLF;HPT_CANLF	Haptoglobin	Canis lupus familiaris	9615	LOC479668;HP	3;1	1;2	uniprot_Canis_lupus_9615_october2021
20171129_DDA_POOL	2		_VPSVLAWVQETIAGN_		TRUE	_VPSVLAWVQETIAGN_	VPSVLAWVQETIAGN	149.208	1.05133	149.20815|NaN	G1K2D9;P19006	FALSE	_VPSVLAWVQETIAGN_	_VPSVLAWVQETIAGN_	792.425	0	2644789	noloss	8	b	2	426.753	20.1935	TRUE	tr;sp	G1K2D9;P19006	G1K2D9;P19006	G1K2D9_CANLF;HPT_CANLF	Haptoglobin	Canis lupus familiaris	9615	LOC479668;HP	3;1	1;2	uniprot_Canis_lupus_9615_october2021
20171129_DDA_POOL	2		_VPSVLAWVQETIAGN_		TRUE	_VPSVLAWVQETIAGN_	VPSVLAWVQETIAGN	149.208	1.05133	149.20815|NaN	G1K2D9;P19006	FALSE	_VPSVLAWVQETIAGN_	_VPSVLAWVQETIAGN_	792.425	0	2644789	NH3	5	y	1	458.225	6.01651	TRUE	tr;sp	G1K2D9;P19006	G1K2D9;P19006	G1K2D9_CANLF;HPT_CANLF	Haptoglobin	Canis lupus familiaris	9615	LOC479668;HP	3;1	1;2	uniprot_Canis_lupus_9615_october2021
20171129_DDA_POOL	2		_VPSVLAWVQETIAGN_		TRUE	_VPSVLAWVQETIAGN_	VPSVLAWVQETIAGN	149.208	1.05133	149.20815|NaN	G1K2D9;P19006	FALSE	_VPSVLAWVQETIAGN_	_VPSVLAWVQETIAGN_	792.425	0	2644789	noloss	5	y	1	475.251	3.63426	TRUE	tr;sp	G1K2D9;P19006	G1K2D9;P19006	G1K2D9_CANLF;HPT_CANLF	Haptoglobin	Canis lupus familiaris	9615	LOC479668;HP	3;1	1;2	uniprot_Canis_lupus_9615_october2021
20171129_DDA_POOL	2		_VPSVLAWVQETIAGN_		TRUE	_VPSVLAWVQETIAGN_	VPSVLAWVQETIAGN	149.208	1.05133	149.20815|NaN	G1K2D9;P19006	FALSE	_VPSVLAWVQETIAGN_	_VPSVLAWVQETIAGN_	792.425	0	2644789	H2O	5	b	1	478.302	4.36078	TRUE	tr;sp	G1K2D9;P19006	G1K2D9;P19006	G1K2D9_CANLF;HPT_CANLF	Haptoglobin	Canis lupus familiaris	9615	LOC479668;HP	3;1	1;2	uniprot_Canis_lupus_9615_october2021
20171129_DDA_POOL	2		_VPSVLAWVQETIAGN_		TRUE	_VPSVLAWVQETIAGN_	VPSVLAWVQETIAGN	149.208	1.05133	149.20815|NaN	G1K2D9;P19006	FALSE	_VPSVLAWVQETIAGN_	_VPSVLAWVQETIAGN_	792.425	0	2644789	noloss	9	b	2	490.782	7.77462	TRUE	tr;sp	G1K2D9;P19006	G1K2D9;P19006	G1K2D9_CANLF;HPT_CANLF	Haptoglobin	Canis lupus familiaris	9615	LOC479668;HP	3;1	1;2	uniprot_Canis_lupus_9615_october2021
20171129_DDA_POOL	2		_VPSVLAWVQETIAGN_		TRUE	_VPSVLAWVQETIAGN_	VPSVLAWVQETIAGN	149.208	1.05133	149.20815|NaN	G1K2D9;P19006	FALSE	_VPSVLAWVQETIAGN_	_VPSVLAWVQETIAGN_	792.425	0	2644789	noloss	5	b	1	496.313	24.3737	TRUE	tr;sp	G1K2D9;P19006	G1K2D9;P19006	G1K2D9_CANLF;HPT_CANLF	Haptoglobin	Canis lupus familiaris	9615	LOC479668;HP	3;1	1;2	uniprot_Canis_lupus_9615_october2021
20171129_DDA_POOL	2		_VPSVLAWVQETIAGN_		TRUE	_VPSVLAWVQETIAGN_	VPSVLAWVQETIAGN	149.208	1.05133	149.20815|NaN	G1K2D9;P19006	FALSE	_VPSVLAWVQETIAGN_	_VPSVLAWVQETIAGN_	792.425	0	2644789	H2O	6	b	1	549.34	8.79832	TRUE	tr;sp	G1K2D9;P19006	G1K2D9;P19006	G1K2D9_CANLF;HPT_CANLF	Haptoglobin	Canis lupus familiaris	9615	LOC479668;HP	3;1	1;2	uniprot_Canis_lupus_9615_october2021
20171129_DDA_POOL	2		_VPSVLAWVQETIAGN_		TRUE	_VPSVLAWVQETIAGN_	VPSVLAWVQETIAGN	149.208	1.05133	149.20815|NaN	G1K2D9;P19006	FALSE	_VPSVLAWVQETIAGN_	_VPSVLAWVQETIAGN_	792.425	0	2644789	noloss	10	b	2	555.303	8.58867	TRUE	tr;sp	G1K2D9;P19006	G1K2D9;P19006	G1K2D9_CANLF;HPT_CANLF	Haptoglobin	Canis lupus familiaris	9615	LOC479668;HP	3;1	1;2	uniprot_Canis_lupus_9615_october2021
20171129_DDA_POOL	2		_VPSVLAWVQETIAGN_		TRUE	_VPSVLAWVQETIAGN_	VPSVLAWVQETIAGN	149.208	1.05133	149.20815|NaN	G1K2D9;P19006	FALSE	_VPSVLAWVQETIAGN_	_VPSVLAWVQETIAGN_	792.425	0	2644789	noloss	6	b	1	567.35	49.9822	FALSE	tr;sp	G1K2D9;P19006	G1K2D9;P19006	G1K2D9_CANLF;HPT_CANLF	Haptoglobin	Canis lupus familiaris	9615	LOC479668;HP	3;1	1;2	uniprot_Canis_lupus_9615_october2021
20171129_DDA_POOL	2		_VPSVLAWVQETIAGN_		TRUE	_VPSVLAWVQETIAGN_	VPSVLAWVQETIAGN	149.208	1.05133	149.20815|NaN	G1K2D9;P19006	FALSE	_VPSVLAWVQETIAGN_	_VPSVLAWVQETIAGN_	792.425	0	2644789	H2O	11	b	2	596.822	6.63637	TRUE	tr;sp	G1K2D9;P19006	G1K2D9;P19006	G1K2D9_CANLF;HPT_CANLF	Haptoglobin	Canis lupus familiaris	9615	LOC479668;HP	3;1	1;2	uniprot_Canis_lupus_9615_october2021
20171129_DDA_POOL	2		_VPSVLAWVQETIAGN_		TRUE	_VPSVLAWVQETIAGN_	VPSVLAWVQETIAGN	149.208	1.05133	149.20815|NaN	G1K2D9;P19006	FALSE	_VPSVLAWVQETIAGN_	_VPSVLAWVQETIAGN_	792.425	0	2644789	noloss	11	b	2	605.827	6.7867	TRUE	tr;sp	G1K2D9;P19006	G1K2D9;P19006	G1K2D9_CANLF;HPT_CANLF	Haptoglobin	Canis lupus familiaris	9615	LOC479668;HP	3;1	1;2	uniprot_Canis_lupus_9615_october2021
20171129_DDA_POOL	2		_VPSVLAWVQETIAGN_		TRUE	_VPSVLAWVQETIAGN_	VPSVLAWVQETIAGN	149.208	1.05133	149.20815|NaN	G1K2D9;P19006	FALSE	_VPSVLAWVQETIAGN_	_VPSVLAWVQETIAGN_	792.425	0	2644789	H2O	7	b	1	735.419	20.2926	TRUE	tr;sp	G1K2D9;P19006	G1K2D9;P19006	G1K2D9_CANLF;HPT_CANLF	Haptoglobin	Canis lupus familiaris	9615	LOC479668;HP	3;1	1;2	uniprot_Canis_lupus_9615_october2021
20171129_DDA_POOL	2		_VPSVLAWVQETIAGN_		TRUE	_VPSVLAWVQETIAGN_	VPSVLAWVQETIAGN	149.208	1.05133	149.20815|NaN	G1K2D9;P19006	FALSE	_VPSVLAWVQETIAGN_	_VPSVLAWVQETIAGN_	792.425	0	2644789	noloss	7	b	1	753.429	100	FALSE	tr;sp	G1K2D9;P19006	G1K2D9;P19006	G1K2D9_CANLF;HPT_CANLF	Haptoglobin	Canis lupus familiaris	9615	LOC479668;HP	3;1	1;2	uniprot_Canis_lupus_9615_october2021
20171129_DDA_POOL	2		_VPSVLAWVQETIAGN_		TRUE	_VPSVLAWVQETIAGN_	VPSVLAWVQETIAGN	149.208	1.05133	149.20815|NaN	G1K2D9;P19006	FALSE	_VPSVLAWVQETIAGN_	_VPSVLAWVQETIAGN_	792.425	0	2644789	H2O	8	b	1	834.487	10.1498	TRUE	tr;sp	G1K2D9;P19006	G1K2D9;P19006	G1K2D9_CANLF;HPT_CANLF	Haptoglobin	Canis lupus familiaris	9615	LOC479668;HP	3;1	1;2	uniprot_Canis_lupus_9615_october2021
20171129_DDA_POOL	2		_VPSVLAWVQETIAGN_		TRUE	_VPSVLAWVQETIAGN_	VPSVLAWVQETIAGN	149.208	1.05133	149.20815|NaN	G1K2D9;P19006	FALSE	_VPSVLAWVQETIAGN_	_VPSVLAWVQETIAGN_	792.425	0	2644789	noloss	8	b	1	852.498	66.4658	FALSE	tr;sp	G1K2D9;P19006	G1K2D9;P19006	G1K2D9_CANLF;HPT_CANLF	Haptoglobin	Canis lupus familiaris	9615	LOC479668;HP	3;1	1;2	uniprot_Canis_lupus_9615_october2021
20171129_DDA_POOL	2		_VPSVLAWVQETIAGN_		TRUE	_VPSVLAWVQETIAGN_	VPSVLAWVQETIAGN	149.208	1.05133	149.20815|NaN	G1K2D9;P19006	FALSE	_VPSVLAWVQETIAGN_	_VPSVLAWVQETIAGN_	792.425	0	2644789	H2O	9	b	1	962.546	1.02247	TRUE	tr;sp	G1K2D9;P19006	G1K2D9;P19006	G1K2D9_CANLF;HPT_CANLF	Haptoglobin	Canis lupus familiaris	9615	LOC479668;HP	3;1	1;2	uniprot_Canis_lupus_9615_october2021
20171129_DDA_POOL	2		_VPSVLAWVQETIAGN_		TRUE	_VPSVLAWVQETIAGN_	VPSVLAWVQETIAGN	149.208	1.05133	149.20815|NaN	G1K2D9;P19006	FALSE	_VPSVLAWVQETIAGN_	_VPSVLAWVQETIAGN_	792.425	0	2644789	noloss	9	b	1	980.556	29.3748	TRUE	tr;sp	G1K2D9;P19006	G1K2D9;P19006	G1K2D9_CANLF;HPT_CANLF	Haptoglobin	Canis lupus familiaris	9615	LOC479668;HP	3;1	1;2	uniprot_Canis_lupus_9615_october2021
20171129_DDA_POOL	2		_VPSVLAWVQETIAGN_		TRUE	_VPSVLAWVQETIAGN_	VPSVLAWVQETIAGN	149.208	1.05133	149.20815|NaN	G1K2D9;P19006	FALSE	_VPSVLAWVQETIAGN_	_VPSVLAWVQETIAGN_	792.425	0	2644789	noloss	10	b	1	1109.6	15.2159	TRUE	tr;sp	G1K2D9;P19006	G1K2D9;P19006	G1K2D9_CANLF;HPT_CANLF	Haptoglobin	Canis lupus familiaris	9615	LOC479668;HP	3;1	1;2	uniprot_Canis_lupus_9615_october2021
20171129_DDA_POOL	2		_VPSVLAWVQETIAGN_		TRUE	_VPSVLAWVQETIAGN_	VPSVLAWVQETIAGN	149.208	1.05133	149.20815|NaN	G1K2D9;P19006	FALSE	_VPSVLAWVQETIAGN_	_VPSVLAWVQETIAGN_	792.425	0	2644789	H2O	11	b	1	1192.64	32.5275	FALSE	tr;sp	G1K2D9;P19006	G1K2D9;P19006	G1K2D9_CANLF;HPT_CANLF	Haptoglobin	Canis lupus familiaris	9615	LOC479668;HP	3;1	1;2	uniprot_Canis_lupus_9615_october2021
20171129_DDA_POOL	2		_VPSVLAWVQETIAGN_		TRUE	_VPSVLAWVQETIAGN_	VPSVLAWVQETIAGN	149.208	1.05133	149.20815|NaN	G1K2D9;P19006	FALSE	_VPSVLAWVQETIAGN_	_VPSVLAWVQETIAGN_	792.425	0	2644789	NH3	11	b	1	1193.62	6.04316	TRUE	tr;sp	G1K2D9;P19006	G1K2D9;P19006	G1K2D9_CANLF;HPT_CANLF	Haptoglobin	Canis lupus familiaris	9615	LOC479668;HP	3;1	1;2	uniprot_Canis_lupus_9615_october2021
20171129_DDA_POOL	2		_VPSVLAWVQETIAGN_		TRUE	_VPSVLAWVQETIAGN_	VPSVLAWVQETIAGN	149.208	1.05133	149.20815|NaN	G1K2D9;P19006	FALSE	_VPSVLAWVQETIAGN_	_VPSVLAWVQETIAGN_	792.425	0	2644789	NH3	7	y	1	715.326	1.55788	TRUE	tr;sp	G1K2D9;P19006	G1K2D9;P19006	G1K2D9_CANLF;HPT_CANLF	Haptoglobin	Canis lupus familiaris	9615	LOC479668;HP	3;1	1;2	uniprot_Canis_lupus_9615_october2021
20171129_DDA_POOL	2		_VPSVLAWVQETIAGN_		TRUE	_VPSVLAWVQETIAGN_	VPSVLAWVQETIAGN	149.208	1.05133	149.20815|NaN	G1K2D9;P19006	FALSE	_VPSVLAWVQETIAGN_	_VPSVLAWVQETIAGN_	792.425	0	2644789	noloss	11	b	1	1210.65	4.62193	TRUE	tr;sp	G1K2D9;P19006	G1K2D9;P19006	G1K2D9_CANLF;HPT_CANLF	Haptoglobin	Canis lupus familiaris	9615	LOC479668;HP	3;1	1;2	uniprot_Canis_lupus_9615_october2021
20171129_DDA_POOL	2		_APQVSTPTLVEVSRK_		TRUE	_APQVSTPTLVEVSRK_	APQVSTPTLVEVSRK	20.1046	1.11206	20.104584|NaN	F2Z4Q6	FALSE	_APQVSTPTLVEVSRK_	_APQVSTPTLVEVSRK_	806.457	0	290126	noloss	3	b	1	297.156	45.3361	FALSE	tr	F2Z4Q6	F2Z4Q6	F2Z4Q6_CANLF	Alpha fetoprotein	Canis lupus familiaris	9615	AFP	4	2	uniprot_Canis_lupus_9615_october2021
20171129_DDA_POOL	2		_APQVSTPTLVEVSRK_		TRUE	_APQVSTPTLVEVSRK_	APQVSTPTLVEVSRK	20.1046	1.11206	20.104584|NaN	F2Z4Q6	FALSE	_APQVSTPTLVEVSRK_	_APQVSTPTLVEVSRK_	806.457	0	290126	noloss	4	b	1	396.224	32.899	FALSE	tr	F2Z4Q6	F2Z4Q6	F2Z4Q6_CANLF	Alpha fetoprotein	Canis lupus familiaris	9615	AFP	4	2	uniprot_Canis_lupus_9615_october2021
20171129_DDA_POOL	2		_APQVSTPTLVEVSRK_		TRUE	_APQVSTPTLVEVSRK_	APQVSTPTLVEVSRK	20.1046	1.11206	20.104584|NaN	F2Z4Q6	FALSE	_APQVSTPTLVEVSRK_	_APQVSTPTLVEVSRK_	806.457	0	290126	noloss	5	y	1	618.357	10.4132	TRUE	tr	F2Z4Q6	F2Z4Q6	F2Z4Q6_CANLF	Alpha fetoprotein	Canis lupus familiaris	9615	AFP	4	2	uniprot_Canis_lupus_9615_october2021
20171129_DDA_POOL	2		_APQVSTPTLVEVSRK_		TRUE	_APQVSTPTLVEVSRK_	APQVSTPTLVEVSRK	20.1046	1.11206	20.104584|NaN	F2Z4Q6	FALSE	_APQVSTPTLVEVSRK_	_APQVSTPTLVEVSRK_	806.457	0	290126	noloss	9	y	1	1028.61	100	FALSE	tr	F2Z4Q6	F2Z4Q6	F2Z4Q6_CANLF	Alpha fetoprotein	Canis lupus familiaris	9615	AFP	4	2	uniprot_Canis_lupus_9615_october2021
20171129_DDA_POOL	2		_APQVSTPTLVEVSRK_		TRUE	_APQVSTPTLVEVSRK_	APQVSTPTLVEVSRK	20.1046	1.11206	20.104584|NaN	F2Z4Q6	FALSE	_APQVSTPTLVEVSRK_	_APQVSTPTLVEVSRK_	806.457	0	290126	noloss	10	y	1	1129.66	34.3369	FALSE	tr	F2Z4Q6	F2Z4Q6	F2Z4Q6_CANLF	Alpha fetoprotein	Canis lupus familiaris	9615	AFP	4	2	uniprot_Canis_lupus_9615_october2021
20171129_DDA_POOL	2		_APQVSTPTLVEVSRK_		TRUE	_APQVSTPTLVEVSRK_	APQVSTPTLVEVSRK	20.1046	1.11206	20.104584|NaN	F2Z4Q6	FALSE	_APQVSTPTLVEVSRK_	_APQVSTPTLVEVSRK_	806.457	0	290126	noloss	11	y	1	1216.69	90.2543	FALSE	tr	F2Z4Q6	F2Z4Q6	F2Z4Q6_CANLF	Alpha fetoprotein	Canis lupus familiaris	9615	AFP	4	2	uniprot_Canis_lupus_9615_october2021
20171129_DDA_POOL	2		_APQVSTPTLVEVSRK_		TRUE	_APQVSTPTLVEVSRK_	APQVSTPTLVEVSRK	20.1046	1.11206	20.104584|NaN	F2Z4Q6	FALSE	_APQVSTPTLVEVSRK_	_APQVSTPTLVEVSRK_	806.457	0	290126	noloss	12	y	1	1315.76	41.7457	FALSE	tr	F2Z4Q6	F2Z4Q6	F2Z4Q6_CANLF	Alpha fetoprotein	Canis lupus familiaris	9615	AFP	4	2	uniprot_Canis_lupus_9615_october2021
20171129_DDA_POOL	2		_APQVSTPTLVEVSRK_		TRUE	_APQVSTPTLVEVSRK_	APQVSTPTLVEVSRK	20.1046	1.11206	20.104584|NaN	F2Z4Q6	FALSE	_APQVSTPTLVEVSRK_	_APQVSTPTLVEVSRK_	806.457	0	290126	NH3	3	b	1	280.129	3.81963	TRUE	tr	F2Z4Q6	F2Z4Q6	F2Z4Q6_CANLF	Alpha fetoprotein	Canis lupus familiaris	9615	AFP	4	2	uniprot_Canis_lupus_9615_october2021
20171129_DDA_POOL	2		_APQVSTPTLVEVSRK_		TRUE	_APQVSTPTLVEVSRK_	APQVSTPTLVEVSRK	20.1046	1.11206	20.104584|NaN	F2Z4Q6	FALSE	_APQVSTPTLVEVSRK_	_APQVSTPTLVEVSRK_	806.457	0	290126	noloss	3	y	1	390.246	5.08041	TRUE	tr	F2Z4Q6	F2Z4Q6	F2Z4Q6_CANLF	Alpha fetoprotein	Canis lupus familiaris	9615	AFP	4	2	uniprot_Canis_lupus_9615_october2021
20171129_DDA_POOL	2		_APQVSTPTLVEVSRK_		TRUE	_APQVSTPTLVEVSRK_	APQVSTPTLVEVSRK	20.1046	1.11206	20.104584|NaN	F2Z4Q6	FALSE	_APQVSTPTLVEVSRK_	_APQVSTPTLVEVSRK_	806.457	0	290126	H2O	5	b	1	465.246	13.7541	TRUE	tr	F2Z4Q6	F2Z4Q6	F2Z4Q6_CANLF	Alpha fetoprotein	Canis lupus familiaris	9615	AFP	4	2	uniprot_Canis_lupus_9615_october2021
20171129_DDA_POOL	2		_APQVSTPTLVEVSRK_		TRUE	_APQVSTPTLVEVSRK_	APQVSTPTLVEVSRK	20.1046	1.11206	20.104584|NaN	F2Z4Q6	FALSE	_APQVSTPTLVEVSRK_	_APQVSTPTLVEVSRK_	806.457	0	290126	noloss	5	b	1	483.256	6.08663	TRUE	tr	F2Z4Q6	F2Z4Q6	F2Z4Q6_CANLF	Alpha fetoprotein	Canis lupus familiaris	9615	AFP	4	2	uniprot_Canis_lupus_9615_october2021
20171129_DDA_POOL	2		_APQVSTPTLVEVSRK_		TRUE	_APQVSTPTLVEVSRK_	APQVSTPTLVEVSRK	20.1046	1.11206	20.104584|NaN	F2Z4Q6	FALSE	_APQVSTPTLVEVSRK_	_APQVSTPTLVEVSRK_	806.457	0	290126	noloss	4	y	1	489.314	6.40768	TRUE	tr	F2Z4Q6	F2Z4Q6	F2Z4Q6_CANLF	Alpha fetoprotein	Canis lupus familiaris	9615	AFP	4	2	uniprot_Canis_lupus_9615_october2021
20171129_DDA_POOL	2		_APQVSTPTLVEVSRK_		TRUE	_APQVSTPTLVEVSRK_	APQVSTPTLVEVSRK	20.1046	1.11206	20.104584|NaN	F2Z4Q6	FALSE	_APQVSTPTLVEVSRK_	_APQVSTPTLVEVSRK_	806.457	0	290126	H2O	6	b	1	566.293	14.0052	TRUE	tr	F2Z4Q6	F2Z4Q6	F2Z4Q6_CANLF	Alpha fetoprotein	Canis lupus familiaris	9615	AFP	4	2	uniprot_Canis_lupus_9615_october2021
20171129_DDA_POOL	2		_APQVSTPTLVEVSRK_		TRUE	_APQVSTPTLVEVSRK_	APQVSTPTLVEVSRK	20.1046	1.11206	20.104584|NaN	F2Z4Q6	FALSE	_APQVSTPTLVEVSRK_	_APQVSTPTLVEVSRK_	806.457	0	290126	noloss	6	y	1	717.425	6.71832	TRUE	tr	F2Z4Q6	F2Z4Q6	F2Z4Q6_CANLF	Alpha fetoprotein	Canis lupus familiaris	9615	AFP	4	2	uniprot_Canis_lupus_9615_october2021
20171129_DDA_POOL	2		_APQVSTPTLVEVSRK_		TRUE	_APQVSTPTLVEVSRK_	APQVSTPTLVEVSRK	20.1046	1.11206	20.104584|NaN	F2Z4Q6	FALSE	_APQVSTPTLVEVSRK_	_APQVSTPTLVEVSRK_	806.457	0	290126	noloss	14	y	2	770.938	14.4959	TRUE	tr	F2Z4Q6	F2Z4Q6	F2Z4Q6_CANLF	Alpha fetoprotein	Canis lupus familiaris	9615	AFP	4	2	uniprot_Canis_lupus_9615_october2021
20171129_DDA_POOL	2		_APQVSTPTLVEVSRK_		TRUE	_APQVSTPTLVEVSRK_	APQVSTPTLVEVSRK	20.1046	1.11206	20.104584|NaN	F2Z4Q6	FALSE	_APQVSTPTLVEVSRK_	_APQVSTPTLVEVSRK_	806.457	0	290126	noloss	7	y	1	830.509	6.76016	TRUE	tr	F2Z4Q6	F2Z4Q6	F2Z4Q6_CANLF	Alpha fetoprotein	Canis lupus familiaris	9615	AFP	4	2	uniprot_Canis_lupus_9615_october2021
20171129_DDA_POOL	2		_APQVSTPTLVEVSRK_		TRUE	_APQVSTPTLVEVSRK_	APQVSTPTLVEVSRK	20.1046	1.11206	20.104584|NaN	F2Z4Q6	FALSE	_APQVSTPTLVEVSRK_	_APQVSTPTLVEVSRK_	806.457	0	290126	NH3	9	y	1	1011.58	4.70121	TRUE	tr	F2Z4Q6	F2Z4Q6	F2Z4Q6_CANLF	Alpha fetoprotein	Canis lupus familiaris	9615	AFP	4	2	uniprot_Canis_lupus_9615_october2021
20171129_DDA_POOL	2		_APQVSTPTLVEVSRK_		TRUE	_APQVSTPTLVEVSRK_	APQVSTPTLVEVSRK	20.1046	1.11206	20.104584|NaN	F2Z4Q6	FALSE	_APQVSTPTLVEVSRK_	_APQVSTPTLVEVSRK_	806.457	0	290126	H2O	12	y	1	1297.75	5.20158	TRUE	tr	F2Z4Q6	F2Z4Q6	F2Z4Q6_CANLF	Alpha fetoprotein	Canis lupus familiaris	9615	AFP	4	2	uniprot_Canis_lupus_9615_october2021
20171129_DDA_POOL	2		_APQVSTPTLVEVSRK_		TRUE	_APQVSTPTLVEVSRK_	APQVSTPTLVEVSRK	20.1046	1.11206	20.104584|NaN	F2Z4Q6	FALSE	_APQVSTPTLVEVSRK_	_APQVSTPTLVEVSRK_	806.457	0	290126	NH3	13	y	1	1426.79	4.57339	TRUE	tr	F2Z4Q6	F2Z4Q6	F2Z4Q6_CANLF	Alpha fetoprotein	Canis lupus familiaris	9615	AFP	4	2	uniprot_Canis_lupus_9615_october2021
20171129_DDA_POOL	3		_AMYGC[+57]HDTYTLDGPEVVEC[+57]NK_		TRUE	_AMYGC[Carbamidomethyl]HDTYTLDGPEVVEC[Carbamidomethyl]NK_	AMYGCHDTYTLDGPEVVECNK	34.103	0.917534	34.102978|NaN	P33703	FALSE	_AMYGC[+57]HDTYTLDGPEVVEC[+57]NK_	_AMYGC[Carbamidomethyl]HDTYTLDGPEVVEC[Carbamidomethyl]NK_	820.349	0	707569	NH3	3	y	1	404.16	16.7606	TRUE	sp	P33703	P33703	APOH_CANLF	Beta-2-glycoprotein 1	Canis lupus familiaris	9615	APOH	2	1	uniprot_Canis_lupus_9615_october2021
20171129_DDA_POOL	3		_AMYGC[+57]HDTYTLDGPEVVEC[+57]NK_		TRUE	_AMYGC[Carbamidomethyl]HDTYTLDGPEVVEC[Carbamidomethyl]NK_	AMYGCHDTYTLDGPEVVECNK	34.103	0.917534	34.102978|NaN	P33703	FALSE	_AMYGC[+57]HDTYTLDGPEVVEC[+57]NK_	_AMYGC[Carbamidomethyl]HDTYTLDGPEVVEC[Carbamidomethyl]NK_	820.349	0	707569	noloss	3	y	1	421.186	74.0147	FALSE	sp	P33703	P33703	APOH_CANLF	Beta-2-glycoprotein 1	Canis lupus familiaris	9615	APOH	2	1	uniprot_Canis_lupus_9615_october2021
20171129_DDA_POOL	3		_AMYGC[+57]HDTYTLDGPEVVEC[+57]NK_		TRUE	_AMYGC[Carbamidomethyl]HDTYTLDGPEVVEC[Carbamidomethyl]NK_	AMYGCHDTYTLDGPEVVECNK	34.103	0.917534	34.102978|NaN	P33703	FALSE	_AMYGC[+57]HDTYTLDGPEVVEC[+57]NK_	_AMYGC[Carbamidomethyl]HDTYTLDGPEVVEC[Carbamidomethyl]NK_	820.349	0	707569	H2O	8	y	2	478.729	5.95018	TRUE	sp	P33703	P33703	APOH_CANLF	Beta-2-glycoprotein 1	Canis lupus familiaris	9615	APOH	2	1	uniprot_Canis_lupus_9615_october2021
20171129_DDA_POOL	3		_AMYGC[+57]HDTYTLDGPEVVEC[+57]NK_		TRUE	_AMYGC[Carbamidomethyl]HDTYTLDGPEVVEC[Carbamidomethyl]NK_	AMYGCHDTYTLDGPEVVECNK	34.103	0.917534	34.102978|NaN	P33703	FALSE	_AMYGC[+57]HDTYTLDGPEVVEC[+57]NK_	_AMYGC[Carbamidomethyl]HDTYTLDGPEVVEC[Carbamidomethyl]NK_	820.349	0	707569	noloss	8	y	2	487.734	33.6443	TRUE	sp	P33703	P33703	APOH_CANLF	Beta-2-glycoprotein 1	Canis lupus familiaris	9615	APOH	2	1	uniprot_Canis_lupus_9615_october2021
20171129_DDA_POOL	3		_AMYGC[+57]HDTYTLDGPEVVEC[+57]NK_		TRUE	_AMYGC[Carbamidomethyl]HDTYTLDGPEVVEC[Carbamidomethyl]NK_	AMYGCHDTYTLDGPEVVECNK	34.103	0.917534	34.102978|NaN	P33703	FALSE	_AMYGC[+57]HDTYTLDGPEVVEC[+57]NK_	_AMYGC[Carbamidomethyl]HDTYTLDGPEVVEC[Carbamidomethyl]NK_	820.349	0	707569	H2O	4	y	1	532.218	30.16	TRUE	sp	P33703	P33703	APOH_CANLF	Beta-2-glycoprotein 1	Canis lupus familiaris	9615	APOH	2	1	uniprot_Canis_lupus_9615_october2021
20171129_DDA_POOL	3		_AMYGC[+57]HDTYTLDGPEVVEC[+57]NK_		TRUE	_AMYGC[Carbamidomethyl]HDTYTLDGPEVVEC[Carbamidomethyl]NK_	AMYGCHDTYTLDGPEVVECNK	34.103	0.917534	34.102978|NaN	P33703	FALSE	_AMYGC[+57]HDTYTLDGPEVVEC[+57]NK_	_AMYGC[Carbamidomethyl]HDTYTLDGPEVVEC[Carbamidomethyl]NK_	820.349	0	707569	noloss	4	y	1	550.229	75.1177	FALSE	sp	P33703	P33703	APOH_CANLF	Beta-2-glycoprotein 1	Canis lupus familiaris	9615	APOH	2	1	uniprot_Canis_lupus_9615_october2021
20171129_DDA_POOL	3		_AMYGC[+57]HDTYTLDGPEVVEC[+57]NK_		TRUE	_AMYGC[Carbamidomethyl]HDTYTLDGPEVVEC[Carbamidomethyl]NK_	AMYGCHDTYTLDGPEVVECNK	34.103	0.917534	34.102978|NaN	P33703	FALSE	_AMYGC[+57]HDTYTLDGPEVVEC[+57]NK_	_AMYGC[Carbamidomethyl]HDTYTLDGPEVVEC[Carbamidomethyl]NK_	820.349	0	707569	noloss	5	y	1	649.297	100	FALSE	sp	P33703	P33703	APOH_CANLF	Beta-2-glycoprotein 1	Canis lupus familiaris	9615	APOH	2	1	uniprot_Canis_lupus_9615_october2021
20171129_DDA_POOL	3		_AMYGC[+57]HDTYTLDGPEVVEC[+57]NK_		TRUE	_AMYGC[Carbamidomethyl]HDTYTLDGPEVVEC[Carbamidomethyl]NK_	AMYGCHDTYTLDGPEVVECNK	34.103	0.917534	34.102978|NaN	P33703	FALSE	_AMYGC[+57]HDTYTLDGPEVVEC[+57]NK_	_AMYGC[Carbamidomethyl]HDTYTLDGPEVVEC[Carbamidomethyl]NK_	820.349	0	707569	noloss	6	b	1	720.259	11.8164	TRUE	sp	P33703	P33703	APOH_CANLF	Beta-2-glycoprotein 1	Canis lupus familiaris	9615	APOH	2	1	uniprot_Canis_lupus_9615_october2021
20171129_DDA_POOL	3		_AMYGC[+57]HDTYTLDGPEVVEC[+57]NK_		TRUE	_AMYGC[Carbamidomethyl]HDTYTLDGPEVVEC[Carbamidomethyl]NK_	AMYGCHDTYTLDGPEVVECNK	34.103	0.917534	34.102978|NaN	P33703	FALSE	_AMYGC[+57]HDTYTLDGPEVVEC[+57]NK_	_AMYGC[Carbamidomethyl]HDTYTLDGPEVVEC[Carbamidomethyl]NK_	820.349	0	707569	NH3	6	y	1	731.339	2.75593	TRUE	sp	P33703	P33703	APOH_CANLF	Beta-2-glycoprotein 1	Canis lupus familiaris	9615	APOH	2	1	uniprot_Canis_lupus_9615_october2021
20171129_DDA_POOL	3		_AMYGC[+57]HDTYTLDGPEVVEC[+57]NK_		TRUE	_AMYGC[Carbamidomethyl]HDTYTLDGPEVVEC[Carbamidomethyl]NK_	AMYGCHDTYTLDGPEVVECNK	34.103	0.917534	34.102978|NaN	P33703	FALSE	_AMYGC[+57]HDTYTLDGPEVVEC[+57]NK_	_AMYGC[Carbamidomethyl]HDTYTLDGPEVVEC[Carbamidomethyl]NK_	820.349	0	707569	noloss	6	y	1	748.366	55.4461	FALSE	sp	P33703	P33703	APOH_CANLF	Beta-2-glycoprotein 1	Canis lupus familiaris	9615	APOH	2	1	uniprot_Canis_lupus_9615_october2021
20171129_DDA_POOL	3		_AMYGC[+57]HDTYTLDGPEVVEC[+57]NK_		TRUE	_AMYGC[Carbamidomethyl]HDTYTLDGPEVVEC[Carbamidomethyl]NK_	AMYGCHDTYTLDGPEVVECNK	34.103	0.917534	34.102978|NaN	P33703	FALSE	_AMYGC[+57]HDTYTLDGPEVVEC[+57]NK_	_AMYGC[Carbamidomethyl]HDTYTLDGPEVVEC[Carbamidomethyl]NK_	820.349	0	707569	noloss	7	b	1	835.286	25.6414	TRUE	sp	P33703	P33703	APOH_CANLF	Beta-2-glycoprotein 1	Canis lupus familiaris	9615	APOH	2	1	uniprot_Canis_lupus_9615_october2021
20171129_DDA_POOL	3		_AMYGC[+57]HDTYTLDGPEVVEC[+57]NK_		TRUE	_AMYGC[Carbamidomethyl]HDTYTLDGPEVVEC[Carbamidomethyl]NK_	AMYGCHDTYTLDGPEVVECNK	34.103	0.917534	34.102978|NaN	P33703	FALSE	_AMYGC[+57]HDTYTLDGPEVVEC[+57]NK_	_AMYGC[Carbamidomethyl]HDTYTLDGPEVVEC[Carbamidomethyl]NK_	820.349	0	707569	H2O	7	y	1	859.398	10.3853	TRUE	sp	P33703	P33703	APOH_CANLF	Beta-2-glycoprotein 1	Canis lupus familiaris	9615	APOH	2	1	uniprot_Canis_lupus_9615_october2021
20171129_DDA_POOL	3		_AMYGC[+57]HDTYTLDGPEVVEC[+57]NK_		TRUE	_AMYGC[Carbamidomethyl]HDTYTLDGPEVVEC[Carbamidomethyl]NK_	AMYGCHDTYTLDGPEVVECNK	34.103	0.917534	34.102978|NaN	P33703	FALSE	_AMYGC[+57]HDTYTLDGPEVVEC[+57]NK_	_AMYGC[Carbamidomethyl]HDTYTLDGPEVVEC[Carbamidomethyl]NK_	820.349	0	707569	H2O	15	y	2	861.388	2.06478	TRUE	sp	P33703	P33703	APOH_CANLF	Beta-2-glycoprotein 1	Canis lupus familiaris	9615	APOH	2	1	uniprot_Canis_lupus_9615_october2021
20171129_DDA_POOL	3		_AMYGC[+57]HDTYTLDGPEVVEC[+57]NK_		TRUE	_AMYGC[Carbamidomethyl]HDTYTLDGPEVVEC[Carbamidomethyl]NK_	AMYGCHDTYTLDGPEVVECNK	34.103	0.917534	34.102978|NaN	P33703	FALSE	_AMYGC[+57]HDTYTLDGPEVVEC[+57]NK_	_AMYGC[Carbamidomethyl]HDTYTLDGPEVVEC[Carbamidomethyl]NK_	820.349	0	707569	noloss	7	y	1	877.408	25.7463	TRUE	sp	P33703	P33703	APOH_CANLF	Beta-2-glycoprotein 1	Canis lupus familiaris	9615	APOH	2	1	uniprot_Canis_lupus_9615_october2021
20171129_DDA_POOL	3		_AMYGC[+57]HDTYTLDGPEVVEC[+57]NK_		TRUE	_AMYGC[Carbamidomethyl]HDTYTLDGPEVVEC[Carbamidomethyl]NK_	AMYGCHDTYTLDGPEVVECNK	34.103	0.917534	34.102978|NaN	P33703	FALSE	_AMYGC[+57]HDTYTLDGPEVVEC[+57]NK_	_AMYGC[Carbamidomethyl]HDTYTLDGPEVVEC[Carbamidomethyl]NK_	820.349	0	707569	H2O	8	b	1	918.323	10.4657	TRUE	sp	P33703	P33703	APOH_CANLF	Beta-2-glycoprotein 1	Canis lupus familiaris	9615	APOH	2	1	uniprot_Canis_lupus_9615_october2021
20171129_DDA_POOL	3		_AMYGC[+57]HDTYTLDGPEVVEC[+57]NK_		TRUE	_AMYGC[Carbamidomethyl]HDTYTLDGPEVVEC[Carbamidomethyl]NK_	AMYGCHDTYTLDGPEVVECNK	34.103	0.917534	34.102978|NaN	P33703	FALSE	_AMYGC[+57]HDTYTLDGPEVVEC[+57]NK_	_AMYGC[Carbamidomethyl]HDTYTLDGPEVVEC[Carbamidomethyl]NK_	820.349	0	707569	noloss	8	b	1	936.334	30.1346	TRUE	sp	P33703	P33703	APOH_CANLF	Beta-2-glycoprotein 1	Canis lupus familiaris	9615	APOH	2	1	uniprot_Canis_lupus_9615_october2021
20171129_DDA_POOL	3		_AMYGC[+57]HDTYTLDGPEVVEC[+57]NK_		TRUE	_AMYGC[Carbamidomethyl]HDTYTLDGPEVVEC[Carbamidomethyl]NK_	AMYGCHDTYTLDGPEVVECNK	34.103	0.917534	34.102978|NaN	P33703	FALSE	_AMYGC[+57]HDTYTLDGPEVVEC[+57]NK_	_AMYGC[Carbamidomethyl]HDTYTLDGPEVVEC[Carbamidomethyl]NK_	820.349	0	707569	noloss	8	y	1	974.461	34.7731	TRUE	sp	P33703	P33703	APOH_CANLF	Beta-2-glycoprotein 1	Canis lupus familiaris	9615	APOH	2	1	uniprot_Canis_lupus_9615_october2021
20171129_DDA_POOL	3		_AMYGC[+57]HDTYTLDGPEVVEC[+57]NK_		TRUE	_AMYGC[Carbamidomethyl]HDTYTLDGPEVVEC[Carbamidomethyl]NK_	AMYGCHDTYTLDGPEVVECNK	34.103	0.917534	34.102978|NaN	P33703	FALSE	_AMYGC[+57]HDTYTLDGPEVVEC[+57]NK_	_AMYGC[Carbamidomethyl]HDTYTLDGPEVVEC[Carbamidomethyl]NK_	820.349	0	707569	noloss	9	y	1	1031.48	39.4656	FALSE	sp	P33703	P33703	APOH_CANLF	Beta-2-glycoprotein 1	Canis lupus familiaris	9615	APOH	2	1	uniprot_Canis_lupus_9615_october2021
20171129_DDA_POOL	3		_AMYGC[+57]HDTYTLDGPEVVEC[+57]NK_		TRUE	_AMYGC[Carbamidomethyl]HDTYTLDGPEVVEC[Carbamidomethyl]NK_	AMYGCHDTYTLDGPEVVECNK	34.103	0.917534	34.102978|NaN	P33703	FALSE	_AMYGC[+57]HDTYTLDGPEVVEC[+57]NK_	_AMYGC[Carbamidomethyl]HDTYTLDGPEVVEC[Carbamidomethyl]NK_	820.349	0	707569	H2O	9	b	1	1081.39	11.9878	TRUE	sp	P33703	P33703	APOH_CANLF	Beta-2-glycoprotein 1	Canis lupus familiaris	9615	APOH	2	1	uniprot_Canis_lupus_9615_october2021
20171129_DDA_POOL	3		_AMYGC[+57]HDTYTLDGPEVVEC[+57]NK_		TRUE	_AMYGC[Carbamidomethyl]HDTYTLDGPEVVEC[Carbamidomethyl]NK_	AMYGCHDTYTLDGPEVVECNK	34.103	0.917534	34.102978|NaN	P33703	FALSE	_AMYGC[+57]HDTYTLDGPEVVEC[+57]NK_	_AMYGC[Carbamidomethyl]HDTYTLDGPEVVEC[Carbamidomethyl]NK_	820.349	0	707569	noloss	9	b	1	1099.4	27.9887	TRUE	sp	P33703	P33703	APOH_CANLF	Beta-2-glycoprotein 1	Canis lupus familiaris	9615	APOH	2	1	uniprot_Canis_lupus_9615_october2021
20171129_DDA_POOL	3		_AMYGC[+57]HDTYTLDGPEVVEC[+57]NK_		TRUE	_AMYGC[Carbamidomethyl]HDTYTLDGPEVVEC[Carbamidomethyl]NK_	AMYGCHDTYTLDGPEVVECNK	34.103	0.917534	34.102978|NaN	P33703	FALSE	_AMYGC[+57]HDTYTLDGPEVVEC[+57]NK_	_AMYGC[Carbamidomethyl]HDTYTLDGPEVVEC[Carbamidomethyl]NK_	820.349	0	707569	H2O	10	y	1	1128.5	5.86669	TRUE	sp	P33703	P33703	APOH_CANLF	Beta-2-glycoprotein 1	Canis lupus familiaris	9615	APOH	2	1	uniprot_Canis_lupus_9615_october2021
20171129_DDA_POOL	3		_AMYGC[+57]HDTYTLDGPEVVEC[+57]NK_		TRUE	_AMYGC[Carbamidomethyl]HDTYTLDGPEVVEC[Carbamidomethyl]NK_	AMYGCHDTYTLDGPEVVECNK	34.103	0.917534	34.102978|NaN	P33703	FALSE	_AMYGC[+57]HDTYTLDGPEVVEC[+57]NK_	_AMYGC[Carbamidomethyl]HDTYTLDGPEVVEC[Carbamidomethyl]NK_	820.349	0	707569	noloss	10	y	1	1146.51	33.5491	TRUE	sp	P33703	P33703	APOH_CANLF	Beta-2-glycoprotein 1	Canis lupus familiaris	9615	APOH	2	1	uniprot_Canis_lupus_9615_october2021
20171129_DDA_POOL	3		_AMYGC[+57]HDTYTLDGPEVVEC[+57]NK_		TRUE	_AMYGC[Carbamidomethyl]HDTYTLDGPEVVEC[Carbamidomethyl]NK_	AMYGCHDTYTLDGPEVVECNK	34.103	0.917534	34.102978|NaN	P33703	FALSE	_AMYGC[+57]HDTYTLDGPEVVEC[+57]NK_	_AMYGC[Carbamidomethyl]HDTYTLDGPEVVEC[Carbamidomethyl]NK_	820.349	0	707569	H2O	10	b	1	1182.43	45.8639	FALSE	sp	P33703	P33703	APOH_CANLF	Beta-2-glycoprotein 1	Canis lupus familiaris	9615	APOH	2	1	uniprot_Canis_lupus_9615_october2021
20171129_DDA_POOL	3		_AMYGC[+57]HDTYTLDGPEVVEC[+57]NK_		TRUE	_AMYGC[Carbamidomethyl]HDTYTLDGPEVVEC[Carbamidomethyl]NK_	AMYGCHDTYTLDGPEVVECNK	34.103	0.917534	34.102978|NaN	P33703	FALSE	_AMYGC[+57]HDTYTLDGPEVVEC[+57]NK_	_AMYGC[Carbamidomethyl]HDTYTLDGPEVVEC[Carbamidomethyl]NK_	820.349	0	707569	noloss	10	b	1	1200.44	22.1051	TRUE	sp	P33703	P33703	APOH_CANLF	Beta-2-glycoprotein 1	Canis lupus familiaris	9615	APOH	2	1	uniprot_Canis_lupus_9615_october2021
20171129_DDA_POOL	3		_AMYGC[+57]HDTYTLDGPEVVEC[+57]NK_		TRUE	_AMYGC[Carbamidomethyl]HDTYTLDGPEVVEC[Carbamidomethyl]NK_	AMYGCHDTYTLDGPEVVECNK	34.103	0.917534	34.102978|NaN	P33703	FALSE	_AMYGC[+57]HDTYTLDGPEVVEC[+57]NK_	_AMYGC[Carbamidomethyl]HDTYTLDGPEVVEC[Carbamidomethyl]NK_	820.349	0	707569	noloss	11	y	1	1259.59	4.79375	TRUE	sp	P33703	P33703	APOH_CANLF	Beta-2-glycoprotein 1	Canis lupus familiaris	9615	APOH	2	1	uniprot_Canis_lupus_9615_october2021
20171129_DDA_POOL	3		_AMYGC[+57]HDTYTLDGPEVVEC[+57]NK_		TRUE	_AMYGC[Carbamidomethyl]HDTYTLDGPEVVEC[Carbamidomethyl]NK_	AMYGCHDTYTLDGPEVVECNK	34.103	0.917534	34.102978|NaN	P33703	FALSE	_AMYGC[+57]HDTYTLDGPEVVEC[+57]NK_	_AMYGC[Carbamidomethyl]HDTYTLDGPEVVEC[Carbamidomethyl]NK_	820.349	0	707569	H2O	11	b	1	1295.52	5.42951	TRUE	sp	P33703	P33703	APOH_CANLF	Beta-2-glycoprotein 1	Canis lupus familiaris	9615	APOH	2	1	uniprot_Canis_lupus_9615_october2021
20171129_DDA_POOL	3		_AMYGC[+57]HDTYTLDGPEVVEC[+57]NK_		TRUE	_AMYGC[Carbamidomethyl]HDTYTLDGPEVVEC[Carbamidomethyl]NK_	AMYGCHDTYTLDGPEVVECNK	34.103	0.917534	34.102978|NaN	P33703	FALSE	_AMYGC[+57]HDTYTLDGPEVVEC[+57]NK_	_AMYGC[Carbamidomethyl]HDTYTLDGPEVVEC[Carbamidomethyl]NK_	820.349	0	707569	noloss	11	b	1	1313.53	7.08916	TRUE	sp	P33703	P33703	APOH_CANLF	Beta-2-glycoprotein 1	Canis lupus familiaris	9615	APOH	2	1	uniprot_Canis_lupus_9615_october2021
20171129_DDA_POOL	3		_AMYGC[+57]HDTYTLDGPEVVEC[+57]NK_		TRUE	_AMYGC[Carbamidomethyl]HDTYTLDGPEVVEC[Carbamidomethyl]NK_	AMYGCHDTYTLDGPEVVECNK	34.103	0.917534	34.102978|NaN	P33703	FALSE	_AMYGC[+57]HDTYTLDGPEVVEC[+57]NK_	_AMYGC[Carbamidomethyl]HDTYTLDGPEVVEC[Carbamidomethyl]NK_	820.349	0	707569	noloss	12	b	1	1428.56	17.9033	TRUE	sp	P33703	P33703	APOH_CANLF	Beta-2-glycoprotein 1	Canis lupus familiaris	9615	APOH	2	1	uniprot_Canis_lupus_9615_october2021
20171129_DDA_POOL	3		_AMYGC[+57]HDTYTLDGPEVVEC[+57]NK_		TRUE	_AMYGC[Carbamidomethyl]HDTYTLDGPEVVEC[Carbamidomethyl]NK_	AMYGCHDTYTLDGPEVVECNK	34.103	0.917534	34.102978|NaN	P33703	FALSE	_AMYGC[+57]HDTYTLDGPEVVEC[+57]NK_	_AMYGC[Carbamidomethyl]HDTYTLDGPEVVEC[Carbamidomethyl]NK_	820.349	0	707569	noloss	3	b	1	366.148	2.14752	TRUE	sp	P33703	P33703	APOH_CANLF	Beta-2-glycoprotein 1	Canis lupus familiaris	9615	APOH	2	1	uniprot_Canis_lupus_9615_october2021
20171129_DDA_POOL	3		_AMYGC[+57]HDTYTLDGPEVVEC[+57]NK_		TRUE	_AMYGC[Carbamidomethyl]HDTYTLDGPEVVEC[Carbamidomethyl]NK_	AMYGCHDTYTLDGPEVVECNK	34.103	0.917534	34.102978|NaN	P33703	FALSE	_AMYGC[+57]HDTYTLDGPEVVEC[+57]NK_	_AMYGC[Carbamidomethyl]HDTYTLDGPEVVEC[Carbamidomethyl]NK_	820.349	0	707569	noloss	9	y	2	516.245	3.00263	TRUE	sp	P33703	P33703	APOH_CANLF	Beta-2-glycoprotein 1	Canis lupus familiaris	9615	APOH	2	1	uniprot_Canis_lupus_9615_october2021
20171129_DDA_POOL	3		_AMYGC[+57]HDTYTLDGPEVVEC[+57]NK_		TRUE	_AMYGC[Carbamidomethyl]HDTYTLDGPEVVEC[Carbamidomethyl]NK_	AMYGCHDTYTLDGPEVVECNK	34.103	0.917534	34.102978|NaN	P33703	FALSE	_AMYGC[+57]HDTYTLDGPEVVEC[+57]NK_	_AMYGC[Carbamidomethyl]HDTYTLDGPEVVEC[Carbamidomethyl]NK_	820.349	0	707569	H2O	10	b	2	591.721	7.24026	TRUE	sp	P33703	P33703	APOH_CANLF	Beta-2-glycoprotein 1	Canis lupus familiaris	9615	APOH	2	1	uniprot_Canis_lupus_9615_october2021
20171129_DDA_POOL	3		_AMYGC[+57]HDTYTLDGPEVVEC[+57]NK_		TRUE	_AMYGC[Carbamidomethyl]HDTYTLDGPEVVEC[Carbamidomethyl]NK_	AMYGCHDTYTLDGPEVVECNK	34.103	0.917534	34.102978|NaN	P33703	FALSE	_AMYGC[+57]HDTYTLDGPEVVEC[+57]NK_	_AMYGC[Carbamidomethyl]HDTYTLDGPEVVEC[Carbamidomethyl]NK_	820.349	0	707569	noloss	10	b	2	600.726	4.64969	TRUE	sp	P33703	P33703	APOH_CANLF	Beta-2-glycoprotein 1	Canis lupus familiaris	9615	APOH	2	1	uniprot_Canis_lupus_9615_october2021
20171129_DDA_POOL	3		_AMYGC[+57]HDTYTLDGPEVVEC[+57]NK_		TRUE	_AMYGC[Carbamidomethyl]HDTYTLDGPEVVEC[Carbamidomethyl]NK_	AMYGCHDTYTLDGPEVVECNK	34.103	0.917534	34.102978|NaN	P33703	FALSE	_AMYGC[+57]HDTYTLDGPEVVEC[+57]NK_	_AMYGC[Carbamidomethyl]HDTYTLDGPEVVEC[Carbamidomethyl]NK_	820.349	0	707569	NH3	5	y	1	632.271	7.74232	TRUE	sp	P33703	P33703	APOH_CANLF	Beta-2-glycoprotein 1	Canis lupus familiaris	9615	APOH	2	1	uniprot_Canis_lupus_9615_october2021
20171129_DDA_POOL	3		_AMYGC[+57]HDTYTLDGPEVVEC[+57]NK_		TRUE	_AMYGC[Carbamidomethyl]HDTYTLDGPEVVEC[Carbamidomethyl]NK_	AMYGCHDTYTLDGPEVVECNK	34.103	0.917534	34.102978|NaN	P33703	FALSE	_AMYGC[+57]HDTYTLDGPEVVEC[+57]NK_	_AMYGC[Carbamidomethyl]HDTYTLDGPEVVEC[Carbamidomethyl]NK_	820.349	0	707569	NH3	19	y	2	1120.47	4.01566	TRUE	sp	P33703	P33703	APOH_CANLF	Beta-2-glycoprotein 1	Canis lupus familiaris	9615	APOH	2	1	uniprot_Canis_lupus_9615_october2021
20171129_DDA_POOL	3		_AMYGC[+57]HDTYTLDGPEVVEC[+57]NK_		TRUE	_AMYGC[Carbamidomethyl]HDTYTLDGPEVVEC[Carbamidomethyl]NK_	AMYGCHDTYTLDGPEVVECNK	34.103	0.917534	34.102978|NaN	P33703	FALSE	_AMYGC[+57]HDTYTLDGPEVVEC[+57]NK_	_AMYGC[Carbamidomethyl]HDTYTLDGPEVVEC[Carbamidomethyl]NK_	820.349	0	707569	NH3	10	y	1	1129.48	9.3607	TRUE	sp	P33703	P33703	APOH_CANLF	Beta-2-glycoprotein 1	Canis lupus familiaris	9615	APOH	2	1	uniprot_Canis_lupus_9615_october2021
20171129_DDA_POOL	3		_AMYGC[+57]HDTYTLDGPEVVEC[+57]NK_		TRUE	_AMYGC[Carbamidomethyl]HDTYTLDGPEVVEC[Carbamidomethyl]NK_	AMYGCHDTYTLDGPEVVECNK	34.103	0.917534	34.102978|NaN	P33703	FALSE	_AMYGC[+57]HDTYTLDGPEVVEC[+57]NK_	_AMYGC[Carbamidomethyl]HDTYTLDGPEVVEC[Carbamidomethyl]NK_	820.349	0	707569	noloss	12	y	1	1360.64	2.69156	TRUE	sp	P33703	P33703	APOH_CANLF	Beta-2-glycoprotein 1	Canis lupus familiaris	9615	APOH	2	1	uniprot_Canis_lupus_9615_october2021
20171129_DDA_POOL	3		_AMYGC[+57]HDTYTLDGPEVVEC[+57]NK_		TRUE	_AMYGC[Carbamidomethyl]HDTYTLDGPEVVEC[Carbamidomethyl]NK_	AMYGCHDTYTLDGPEVVECNK	34.103	0.917534	34.102978|NaN	P33703	FALSE	_AMYGC[+57]HDTYTLDGPEVVEC[+57]NK_	_AMYGC[Carbamidomethyl]HDTYTLDGPEVVEC[Carbamidomethyl]NK_	820.349	0	707569	H2O	13	b	1	1467.57	3.40201	TRUE	sp	P33703	P33703	APOH_CANLF	Beta-2-glycoprotein 1	Canis lupus familiaris	9615	APOH	2	1	uniprot_Canis_lupus_9615_october2021
20171129_DDA_POOL	3		_AMYGC[+57]HDTYTLDGPEVVEC[+57]NK_		TRUE	_AMYGC[Carbamidomethyl]HDTYTLDGPEVVEC[Carbamidomethyl]NK_	AMYGCHDTYTLDGPEVVECNK	34.103	0.917534	34.102978|NaN	P33703	FALSE	_AMYGC[+57]HDTYTLDGPEVVEC[+57]NK_	_AMYGC[Carbamidomethyl]HDTYTLDGPEVVEC[Carbamidomethyl]NK_	820.349	0	707569	noloss	13	b	1	1485.58	23.5331	TRUE	sp	P33703	P33703	APOH_CANLF	Beta-2-glycoprotein 1	Canis lupus familiaris	9615	APOH	2	1	uniprot_Canis_lupus_9615_october2021
20171129_DDA_POOL	3		_AQLTPLPPSTYVEFAVAATDC[+57]VAAEVTDPAK_		TRUE	_AQLTPLPPSTYVEFAVAATDC[Carbamidomethyl]VAAEVTDPAK_	AQLTPLPPSTYVEFAVAATDCVAAEVTDPAK	168.811	1.21035	168.81087|NaN	E2QUV3	TRUE	_AQLTPLPPSTYVEFAVAATDC[+57]VAAEVTDPAK_	_AQLTPLPPSTYVEFAVAATDC[Carbamidomethyl]VAAEVTDPAK_	1078.21	0	737002	H2O	7	b	3	235.143	1.39737	TRUE	tr	E2QUV3	E2QUV3	E2QUV3_CANLF	Alpha-2-HS-glycoprotein	Canis lupus familiaris	9615	AHSG	4	2	uniprot_Canis_lupus_9615_october2021
20171129_DDA_POOL	3		_AQLTPLPPSTYVEFAVAATDC[+57]VAAEVTDPAK_		TRUE	_AQLTPLPPSTYVEFAVAATDC[Carbamidomethyl]VAAEVTDPAK_	AQLTPLPPSTYVEFAVAATDCVAAEVTDPAK	168.811	1.21035	168.81087|NaN	E2QUV3	TRUE	_AQLTPLPPSTYVEFAVAATDC[+57]VAAEVTDPAK_	_AQLTPLPPSTYVEFAVAATDC[Carbamidomethyl]VAAEVTDPAK_	1078.21	0	737002	NH3	3	b	1	296.16	1.83885	TRUE	tr	E2QUV3	E2QUV3	E2QUV3_CANLF	Alpha-2-HS-glycoprotein	Canis lupus familiaris	9615	AHSG	4	2	uniprot_Canis_lupus_9615_october2021
20171129_DDA_POOL	3		_AQLTPLPPSTYVEFAVAATDC[+57]VAAEVTDPAK_		TRUE	_AQLTPLPPSTYVEFAVAATDC[Carbamidomethyl]VAAEVTDPAK_	AQLTPLPPSTYVEFAVAATDCVAAEVTDPAK	168.811	1.21035	168.81087|NaN	E2QUV3	TRUE	_AQLTPLPPSTYVEFAVAATDC[+57]VAAEVTDPAK_	_AQLTPLPPSTYVEFAVAATDC[Carbamidomethyl]VAAEVTDPAK_	1078.21	0	737002	noloss	3	b	1	313.187	35.2555	FALSE	tr	E2QUV3	E2QUV3	E2QUV3_CANLF	Alpha-2-HS-glycoprotein	Canis lupus familiaris	9615	AHSG	4	2	uniprot_Canis_lupus_9615_october2021
20171129_DDA_POOL	3		_AQLTPLPPSTYVEFAVAATDC[+57]VAAEVTDPAK_		TRUE	_AQLTPLPPSTYVEFAVAATDC[Carbamidomethyl]VAAEVTDPAK_	AQLTPLPPSTYVEFAVAATDCVAAEVTDPAK	168.811	1.21035	168.81087|NaN	E2QUV3	TRUE	_AQLTPLPPSTYVEFAVAATDC[+57]VAAEVTDPAK_	_AQLTPLPPSTYVEFAVAATDC[Carbamidomethyl]VAAEVTDPAK_	1078.21	0	737002	noloss	3	y	1	315.203	100	FALSE	tr	E2QUV3	E2QUV3	E2QUV3_CANLF	Alpha-2-HS-glycoprotein	Canis lupus familiaris	9615	AHSG	4	2	uniprot_Canis_lupus_9615_october2021
20171129_DDA_POOL	3		_AQLTPLPPSTYVEFAVAATDC[+57]VAAEVTDPAK_		TRUE	_AQLTPLPPSTYVEFAVAATDC[Carbamidomethyl]VAAEVTDPAK_	AQLTPLPPSTYVEFAVAATDCVAAEVTDPAK	168.811	1.21035	168.81087|NaN	E2QUV3	TRUE	_AQLTPLPPSTYVEFAVAATDC[+57]VAAEVTDPAK_	_AQLTPLPPSTYVEFAVAATDC[Carbamidomethyl]VAAEVTDPAK_	1078.21	0	737002	H2O	7	y	2	371.193	10.8508	TRUE	tr	E2QUV3	E2QUV3	E2QUV3_CANLF	Alpha-2-HS-glycoprotein	Canis lupus familiaris	9615	AHSG	4	2	uniprot_Canis_lupus_9615_october2021
20171129_DDA_POOL	3		_AQLTPLPPSTYVEFAVAATDC[+57]VAAEVTDPAK_		TRUE	_AQLTPLPPSTYVEFAVAATDC[Carbamidomethyl]VAAEVTDPAK_	AQLTPLPPSTYVEFAVAATDCVAAEVTDPAK	168.811	1.21035	168.81087|NaN	E2QUV3	TRUE	_AQLTPLPPSTYVEFAVAATDC[+57]VAAEVTDPAK_	_AQLTPLPPSTYVEFAVAATDC[Carbamidomethyl]VAAEVTDPAK_	1078.21	0	737002	H2O	4	b	1	396.224	14.5784	TRUE	tr	E2QUV3	E2QUV3	E2QUV3_CANLF	Alpha-2-HS-glycoprotein	Canis lupus familiaris	9615	AHSG	4	2	uniprot_Canis_lupus_9615_october2021
20171129_DDA_POOL	3		_AQLTPLPPSTYVEFAVAATDC[+57]VAAEVTDPAK_		TRUE	_AQLTPLPPSTYVEFAVAATDC[Carbamidomethyl]VAAEVTDPAK_	AQLTPLPPSTYVEFAVAATDCVAAEVTDPAK	168.811	1.21035	168.81087|NaN	E2QUV3	TRUE	_AQLTPLPPSTYVEFAVAATDC[+57]VAAEVTDPAK_	_AQLTPLPPSTYVEFAVAATDC[Carbamidomethyl]VAAEVTDPAK_	1078.21	0	737002	NH3	4	b	1	397.208	6.5533	TRUE	tr	E2QUV3	E2QUV3	E2QUV3_CANLF	Alpha-2-HS-glycoprotein	Canis lupus familiaris	9615	AHSG	4	2	uniprot_Canis_lupus_9615_october2021
20171129_DDA_POOL	3		_AQLTPLPPSTYVEFAVAATDC[+57]VAAEVTDPAK_		TRUE	_AQLTPLPPSTYVEFAVAATDC[Carbamidomethyl]VAAEVTDPAK_	AQLTPLPPSTYVEFAVAATDCVAAEVTDPAK	168.811	1.21035	168.81087|NaN	E2QUV3	TRUE	_AQLTPLPPSTYVEFAVAATDC[+57]VAAEVTDPAK_	_AQLTPLPPSTYVEFAVAATDC[Carbamidomethyl]VAAEVTDPAK_	1078.21	0	737002	H2O	4	y	1	412.219	3.19852	TRUE	tr	E2QUV3	E2QUV3	E2QUV3_CANLF	Alpha-2-HS-glycoprotein	Canis lupus familiaris	9615	AHSG	4	2	uniprot_Canis_lupus_9615_october2021
20171129_DDA_POOL	3		_AQLTPLPPSTYVEFAVAATDC[+57]VAAEVTDPAK_		TRUE	_AQLTPLPPSTYVEFAVAATDC[Carbamidomethyl]VAAEVTDPAK_	AQLTPLPPSTYVEFAVAATDCVAAEVTDPAK	168.811	1.21035	168.81087|NaN	E2QUV3	TRUE	_AQLTPLPPSTYVEFAVAATDC[+57]VAAEVTDPAK_	_AQLTPLPPSTYVEFAVAATDC[Carbamidomethyl]VAAEVTDPAK_	1078.21	0	737002	noloss	4	b	1	414.235	52.1797	FALSE	tr	E2QUV3	E2QUV3	E2QUV3_CANLF	Alpha-2-HS-glycoprotein	Canis lupus familiaris	9615	AHSG	4	2	uniprot_Canis_lupus_9615_october2021
20171129_DDA_POOL	3		_AQLTPLPPSTYVEFAVAATDC[+57]VAAEVTDPAK_		TRUE	_AQLTPLPPSTYVEFAVAATDC[Carbamidomethyl]VAAEVTDPAK_	AQLTPLPPSTYVEFAVAATDCVAAEVTDPAK	168.811	1.21035	168.81087|NaN	E2QUV3	TRUE	_AQLTPLPPSTYVEFAVAATDC[+57]VAAEVTDPAK_	_AQLTPLPPSTYVEFAVAATDC[Carbamidomethyl]VAAEVTDPAK_	1078.21	0	737002	noloss	4	y	1	430.23	22.2568	TRUE	tr	E2QUV3	E2QUV3	E2QUV3_CANLF	Alpha-2-HS-glycoprotein	Canis lupus familiaris	9615	AHSG	4	2	uniprot_Canis_lupus_9615_october2021
20171129_DDA_POOL	3		_AQLTPLPPSTYVEFAVAATDC[+57]VAAEVTDPAK_		TRUE	_AQLTPLPPSTYVEFAVAATDC[Carbamidomethyl]VAAEVTDPAK_	AQLTPLPPSTYVEFAVAATDCVAAEVTDPAK	168.811	1.21035	168.81087|NaN	E2QUV3	TRUE	_AQLTPLPPSTYVEFAVAATDC[+57]VAAEVTDPAK_	_AQLTPLPPSTYVEFAVAATDC[Carbamidomethyl]VAAEVTDPAK_	1078.21	0	737002	H2O	5	b	1	493.277	6.51031	TRUE	tr	E2QUV3	E2QUV3	E2QUV3_CANLF	Alpha-2-HS-glycoprotein	Canis lupus familiaris	9615	AHSG	4	2	uniprot_Canis_lupus_9615_october2021
20171129_DDA_POOL	3		_AQLTPLPPSTYVEFAVAATDC[+57]VAAEVTDPAK_		TRUE	_AQLTPLPPSTYVEFAVAATDC[Carbamidomethyl]VAAEVTDPAK_	AQLTPLPPSTYVEFAVAATDCVAAEVTDPAK	168.811	1.21035	168.81087|NaN	E2QUV3	TRUE	_AQLTPLPPSTYVEFAVAATDC[+57]VAAEVTDPAK_	_AQLTPLPPSTYVEFAVAATDC[Carbamidomethyl]VAAEVTDPAK_	1078.21	0	737002	noloss	5	b	1	511.287	10.5889	TRUE	tr	E2QUV3	E2QUV3	E2QUV3_CANLF	Alpha-2-HS-glycoprotein	Canis lupus familiaris	9615	AHSG	4	2	uniprot_Canis_lupus_9615_october2021
20171129_DDA_POOL	3		_AQLTPLPPSTYVEFAVAATDC[+57]VAAEVTDPAK_		TRUE	_AQLTPLPPSTYVEFAVAATDC[Carbamidomethyl]VAAEVTDPAK_	AQLTPLPPSTYVEFAVAATDCVAAEVTDPAK	168.811	1.21035	168.81087|NaN	E2QUV3	TRUE	_AQLTPLPPSTYVEFAVAATDC[+57]VAAEVTDPAK_	_AQLTPLPPSTYVEFAVAATDC[Carbamidomethyl]VAAEVTDPAK_	1078.21	0	737002	noloss	5	y	1	531.277	25.6765	TRUE	tr	E2QUV3	E2QUV3	E2QUV3_CANLF	Alpha-2-HS-glycoprotein	Canis lupus familiaris	9615	AHSG	4	2	uniprot_Canis_lupus_9615_october2021
20171129_DDA_POOL	3		_AQLTPLPPSTYVEFAVAATDC[+57]VAAEVTDPAK_		TRUE	_AQLTPLPPSTYVEFAVAATDC[Carbamidomethyl]VAAEVTDPAK_	AQLTPLPPSTYVEFAVAATDCVAAEVTDPAK	168.811	1.21035	168.81087|NaN	E2QUV3	TRUE	_AQLTPLPPSTYVEFAVAATDC[+57]VAAEVTDPAK_	_AQLTPLPPSTYVEFAVAATDC[Carbamidomethyl]VAAEVTDPAK_	1078.21	0	737002	H2O	11	b	2	576.308	4.64763	TRUE	tr	E2QUV3	E2QUV3	E2QUV3_CANLF	Alpha-2-HS-glycoprotein	Canis lupus familiaris	9615	AHSG	4	2	uniprot_Canis_lupus_9615_october2021
20171129_DDA_POOL	3		_AQLTPLPPSTYVEFAVAATDC[+57]VAAEVTDPAK_		TRUE	_AQLTPLPPSTYVEFAVAATDC[Carbamidomethyl]VAAEVTDPAK_	AQLTPLPPSTYVEFAVAATDCVAAEVTDPAK	168.811	1.21035	168.81087|NaN	E2QUV3	TRUE	_AQLTPLPPSTYVEFAVAATDC[+57]VAAEVTDPAK_	_AQLTPLPPSTYVEFAVAATDC[Carbamidomethyl]VAAEVTDPAK_	1078.21	0	737002	H2O	6	b	1	606.361	12.7062	TRUE	tr	E2QUV3	E2QUV3	E2QUV3_CANLF	Alpha-2-HS-glycoprotein	Canis lupus familiaris	9615	AHSG	4	2	uniprot_Canis_lupus_9615_october2021
20171129_DDA_POOL	3		_AQLTPLPPSTYVEFAVAATDC[+57]VAAEVTDPAK_		TRUE	_AQLTPLPPSTYVEFAVAATDC[Carbamidomethyl]VAAEVTDPAK_	AQLTPLPPSTYVEFAVAATDCVAAEVTDPAK	168.811	1.21035	168.81087|NaN	E2QUV3	TRUE	_AQLTPLPPSTYVEFAVAATDC[+57]VAAEVTDPAK_	_AQLTPLPPSTYVEFAVAATDC[Carbamidomethyl]VAAEVTDPAK_	1078.21	0	737002	H2O	6	y	1	612.335	1.38797	TRUE	tr	E2QUV3	E2QUV3	E2QUV3_CANLF	Alpha-2-HS-glycoprotein	Canis lupus familiaris	9615	AHSG	4	2	uniprot_Canis_lupus_9615_october2021
20171129_DDA_POOL	3		_AQLTPLPPSTYVEFAVAATDC[+57]VAAEVTDPAK_		TRUE	_AQLTPLPPSTYVEFAVAATDC[Carbamidomethyl]VAAEVTDPAK_	AQLTPLPPSTYVEFAVAATDCVAAEVTDPAK	168.811	1.21035	168.81087|NaN	E2QUV3	TRUE	_AQLTPLPPSTYVEFAVAATDC[+57]VAAEVTDPAK_	_AQLTPLPPSTYVEFAVAATDC[Carbamidomethyl]VAAEVTDPAK_	1078.21	0	737002	noloss	6	b	1	624.372	40.9114	FALSE	tr	E2QUV3	E2QUV3	E2QUV3_CANLF	Alpha-2-HS-glycoprotein	Canis lupus familiaris	9615	AHSG	4	2	uniprot_Canis_lupus_9615_october2021
20171129_DDA_POOL	3		_AQLTPLPPSTYVEFAVAATDC[+57]VAAEVTDPAK_		TRUE	_AQLTPLPPSTYVEFAVAATDC[Carbamidomethyl]VAAEVTDPAK_	AQLTPLPPSTYVEFAVAATDCVAAEVTDPAK	168.811	1.21035	168.81087|NaN	E2QUV3	TRUE	_AQLTPLPPSTYVEFAVAATDC[+57]VAAEVTDPAK_	_AQLTPLPPSTYVEFAVAATDC[Carbamidomethyl]VAAEVTDPAK_	1078.21	0	737002	noloss	6	y	1	630.346	22.1813	TRUE	tr	E2QUV3	E2QUV3	E2QUV3_CANLF	Alpha-2-HS-glycoprotein	Canis lupus familiaris	9615	AHSG	4	2	uniprot_Canis_lupus_9615_october2021
20171129_DDA_POOL	3		_AQLTPLPPSTYVEFAVAATDC[+57]VAAEVTDPAK_		TRUE	_AQLTPLPPSTYVEFAVAATDC[Carbamidomethyl]VAAEVTDPAK_	AQLTPLPPSTYVEFAVAATDCVAAEVTDPAK	168.811	1.21035	168.81087|NaN	E2QUV3	TRUE	_AQLTPLPPSTYVEFAVAATDC[+57]VAAEVTDPAK_	_AQLTPLPPSTYVEFAVAATDC[Carbamidomethyl]VAAEVTDPAK_	1078.21	0	737002	noloss	12	b	2	634.848	7.26869	TRUE	tr	E2QUV3	E2QUV3	E2QUV3_CANLF	Alpha-2-HS-glycoprotein	Canis lupus familiaris	9615	AHSG	4	2	uniprot_Canis_lupus_9615_october2021
20171129_DDA_POOL	3		_AQLTPLPPSTYVEFAVAATDC[+57]VAAEVTDPAK_		TRUE	_AQLTPLPPSTYVEFAVAATDC[Carbamidomethyl]VAAEVTDPAK_	AQLTPLPPSTYVEFAVAATDCVAAEVTDPAK	168.811	1.21035	168.81087|NaN	E2QUV3	TRUE	_AQLTPLPPSTYVEFAVAATDC[+57]VAAEVTDPAK_	_AQLTPLPPSTYVEFAVAATDC[Carbamidomethyl]VAAEVTDPAK_	1078.21	0	737002	H2O	13	b	2	690.364	2.46376	TRUE	tr	E2QUV3	E2QUV3	E2QUV3_CANLF	Alpha-2-HS-glycoprotein	Canis lupus familiaris	9615	AHSG	4	2	uniprot_Canis_lupus_9615_october2021
20171129_DDA_POOL	3		_AQLTPLPPSTYVEFAVAATDC[+57]VAAEVTDPAK_		TRUE	_AQLTPLPPSTYVEFAVAATDC[Carbamidomethyl]VAAEVTDPAK_	AQLTPLPPSTYVEFAVAATDCVAAEVTDPAK	168.811	1.21035	168.81087|NaN	E2QUV3	TRUE	_AQLTPLPPSTYVEFAVAATDC[+57]VAAEVTDPAK_	_AQLTPLPPSTYVEFAVAATDC[Carbamidomethyl]VAAEVTDPAK_	1078.21	0	737002	noloss	13	b	2	699.369	6.54925	TRUE	tr	E2QUV3	E2QUV3	E2QUV3_CANLF	Alpha-2-HS-glycoprotein	Canis lupus familiaris	9615	AHSG	4	2	uniprot_Canis_lupus_9615_october2021
20171129_DDA_POOL	3		_AQLTPLPPSTYVEFAVAATDC[+57]VAAEVTDPAK_		TRUE	_AQLTPLPPSTYVEFAVAATDC[Carbamidomethyl]VAAEVTDPAK_	AQLTPLPPSTYVEFAVAATDCVAAEVTDPAK	168.811	1.21035	168.81087|NaN	E2QUV3	TRUE	_AQLTPLPPSTYVEFAVAATDC[+57]VAAEVTDPAK_	_AQLTPLPPSTYVEFAVAATDC[Carbamidomethyl]VAAEVTDPAK_	1078.21	0	737002	H2O	7	y	1	741.378	2.38684	TRUE	tr	E2QUV3	E2QUV3	E2QUV3_CANLF	Alpha-2-HS-glycoprotein	Canis lupus familiaris	9615	AHSG	4	2	uniprot_Canis_lupus_9615_october2021
20171129_DDA_POOL	3		_AQLTPLPPSTYVEFAVAATDC[+57]VAAEVTDPAK_		TRUE	_AQLTPLPPSTYVEFAVAATDC[Carbamidomethyl]VAAEVTDPAK_	AQLTPLPPSTYVEFAVAATDCVAAEVTDPAK	168.811	1.21035	168.81087|NaN	E2QUV3	TRUE	_AQLTPLPPSTYVEFAVAATDC[+57]VAAEVTDPAK_	_AQLTPLPPSTYVEFAVAATDC[Carbamidomethyl]VAAEVTDPAK_	1078.21	0	737002	H2O	15	y	2	750.854	4.01407	TRUE	tr	E2QUV3	E2QUV3	E2QUV3_CANLF	Alpha-2-HS-glycoprotein	Canis lupus familiaris	9615	AHSG	4	2	uniprot_Canis_lupus_9615_october2021
20171129_DDA_POOL	3		_AQLTPLPPSTYVEFAVAATDC[+57]VAAEVTDPAK_		TRUE	_AQLTPLPPSTYVEFAVAATDC[Carbamidomethyl]VAAEVTDPAK_	AQLTPLPPSTYVEFAVAATDCVAAEVTDPAK	168.811	1.21035	168.81087|NaN	E2QUV3	TRUE	_AQLTPLPPSTYVEFAVAATDC[+57]VAAEVTDPAK_	_AQLTPLPPSTYVEFAVAATDC[Carbamidomethyl]VAAEVTDPAK_	1078.21	0	737002	noloss	7	y	1	759.388	18.0038	TRUE	tr	E2QUV3	E2QUV3	E2QUV3_CANLF	Alpha-2-HS-glycoprotein	Canis lupus familiaris	9615	AHSG	4	2	uniprot_Canis_lupus_9615_october2021
20171129_DDA_POOL	3		_AQLTPLPPSTYVEFAVAATDC[+57]VAAEVTDPAK_		TRUE	_AQLTPLPPSTYVEFAVAATDC[Carbamidomethyl]VAAEVTDPAK_	AQLTPLPPSTYVEFAVAATDCVAAEVTDPAK	168.811	1.21035	168.81087|NaN	E2QUV3	TRUE	_AQLTPLPPSTYVEFAVAATDC[+57]VAAEVTDPAK_	_AQLTPLPPSTYVEFAVAATDC[Carbamidomethyl]VAAEVTDPAK_	1078.21	0	737002	noloss	14	b	2	772.903	7.79304	TRUE	tr	E2QUV3	E2QUV3	E2QUV3_CANLF	Alpha-2-HS-glycoprotein	Canis lupus familiaris	9615	AHSG	4	2	uniprot_Canis_lupus_9615_october2021
20171129_DDA_POOL	3		_AQLTPLPPSTYVEFAVAATDC[+57]VAAEVTDPAK_		TRUE	_AQLTPLPPSTYVEFAVAATDC[Carbamidomethyl]VAAEVTDPAK_	AQLTPLPPSTYVEFAVAATDCVAAEVTDPAK	168.811	1.21035	168.81087|NaN	E2QUV3	TRUE	_AQLTPLPPSTYVEFAVAATDC[+57]VAAEVTDPAK_	_AQLTPLPPSTYVEFAVAATDC[Carbamidomethyl]VAAEVTDPAK_	1078.21	0	737002	H2O	15	b	2	799.417	2.13388	TRUE	tr	E2QUV3	E2QUV3	E2QUV3_CANLF	Alpha-2-HS-glycoprotein	Canis lupus familiaris	9615	AHSG	4	2	uniprot_Canis_lupus_9615_october2021
20171129_DDA_POOL	3		_AQLTPLPPSTYVEFAVAATDC[+57]VAAEVTDPAK_		TRUE	_AQLTPLPPSTYVEFAVAATDC[Carbamidomethyl]VAAEVTDPAK_	AQLTPLPPSTYVEFAVAATDCVAAEVTDPAK	168.811	1.21035	168.81087|NaN	E2QUV3	TRUE	_AQLTPLPPSTYVEFAVAATDC[+57]VAAEVTDPAK_	_AQLTPLPPSTYVEFAVAATDC[Carbamidomethyl]VAAEVTDPAK_	1078.21	0	737002	noloss	15	b	2	808.422	7.82477	TRUE	tr	E2QUV3	E2QUV3	E2QUV3_CANLF	Alpha-2-HS-glycoprotein	Canis lupus familiaris	9615	AHSG	4	2	uniprot_Canis_lupus_9615_october2021
20171129_DDA_POOL	3		_AQLTPLPPSTYVEFAVAATDC[+57]VAAEVTDPAK_		TRUE	_AQLTPLPPSTYVEFAVAATDC[Carbamidomethyl]VAAEVTDPAK_	AQLTPLPPSTYVEFAVAATDCVAAEVTDPAK	168.811	1.21035	168.81087|NaN	E2QUV3	TRUE	_AQLTPLPPSTYVEFAVAATDC[+57]VAAEVTDPAK_	_AQLTPLPPSTYVEFAVAATDC[Carbamidomethyl]VAAEVTDPAK_	1078.21	0	737002	noloss	8	y	1	830.425	27.0733	TRUE	tr	E2QUV3	E2QUV3	E2QUV3_CANLF	Alpha-2-HS-glycoprotein	Canis lupus familiaris	9615	AHSG	4	2	uniprot_Canis_lupus_9615_october2021
20171129_DDA_POOL	3		_AQLTPLPPSTYVEFAVAATDC[+57]VAAEVTDPAK_		TRUE	_AQLTPLPPSTYVEFAVAATDC[Carbamidomethyl]VAAEVTDPAK_	AQLTPLPPSTYVEFAVAATDCVAAEVTDPAK	168.811	1.21035	168.81087|NaN	E2QUV3	TRUE	_AQLTPLPPSTYVEFAVAATDC[+57]VAAEVTDPAK_	_AQLTPLPPSTYVEFAVAATDC[Carbamidomethyl]VAAEVTDPAK_	1078.21	0	737002	noloss	9	y	1	901.463	37.8147	FALSE	tr	E2QUV3	E2QUV3	E2QUV3_CANLF	Alpha-2-HS-glycoprotein	Canis lupus familiaris	9615	AHSG	4	2	uniprot_Canis_lupus_9615_october2021
20171129_DDA_POOL	3		_AQLTPLPPSTYVEFAVAATDC[+57]VAAEVTDPAK_		TRUE	_AQLTPLPPSTYVEFAVAATDC[Carbamidomethyl]VAAEVTDPAK_	AQLTPLPPSTYVEFAVAATDCVAAEVTDPAK	168.811	1.21035	168.81087|NaN	E2QUV3	TRUE	_AQLTPLPPSTYVEFAVAATDC[+57]VAAEVTDPAK_	_AQLTPLPPSTYVEFAVAATDC[Carbamidomethyl]VAAEVTDPAK_	1078.21	0	737002	NH3	19	y	2	974.454	2.81004	TRUE	tr	E2QUV3	E2QUV3	E2QUV3_CANLF	Alpha-2-HS-glycoprotein	Canis lupus familiaris	9615	AHSG	4	2	uniprot_Canis_lupus_9615_october2021
20171129_DDA_POOL	3		_AQLTPLPPSTYVEFAVAATDC[+57]VAAEVTDPAK_		TRUE	_AQLTPLPPSTYVEFAVAATDC[Carbamidomethyl]VAAEVTDPAK_	AQLTPLPPSTYVEFAVAATDCVAAEVTDPAK	168.811	1.21035	168.81087|NaN	E2QUV3	TRUE	_AQLTPLPPSTYVEFAVAATDC[+57]VAAEVTDPAK_	_AQLTPLPPSTYVEFAVAATDC[Carbamidomethyl]VAAEVTDPAK_	1078.21	0	737002	noloss	10	y	1	1000.53	11.9525	TRUE	tr	E2QUV3	E2QUV3	E2QUV3_CANLF	Alpha-2-HS-glycoprotein	Canis lupus familiaris	9615	AHSG	4	2	uniprot_Canis_lupus_9615_october2021
20171129_DDA_POOL	3		_AQLTPLPPSTYVEFAVAATDC[+57]VAAEVTDPAK_		TRUE	_AQLTPLPPSTYVEFAVAATDC[Carbamidomethyl]VAAEVTDPAK_	AQLTPLPPSTYVEFAVAATDCVAAEVTDPAK	168.811	1.21035	168.81087|NaN	E2QUV3	TRUE	_AQLTPLPPSTYVEFAVAATDC[+57]VAAEVTDPAK_	_AQLTPLPPSTYVEFAVAATDC[Carbamidomethyl]VAAEVTDPAK_	1078.21	0	737002	noloss	10	b	1	1006.56	3.89113	TRUE	tr	E2QUV3	E2QUV3	E2QUV3_CANLF	Alpha-2-HS-glycoprotein	Canis lupus familiaris	9615	AHSG	4	2	uniprot_Canis_lupus_9615_october2021
20171129_DDA_POOL	3		_AQLTPLPPSTYVEFAVAATDC[+57]VAAEVTDPAK_		TRUE	_AQLTPLPPSTYVEFAVAATDC[Carbamidomethyl]VAAEVTDPAK_	AQLTPLPPSTYVEFAVAATDCVAAEVTDPAK	168.811	1.21035	168.81087|NaN	E2QUV3	TRUE	_AQLTPLPPSTYVEFAVAATDC[+57]VAAEVTDPAK_	_AQLTPLPPSTYVEFAVAATDC[Carbamidomethyl]VAAEVTDPAK_	1078.21	0	737002	noloss	11	y	1	1160.56	21.7511	TRUE	tr	E2QUV3	E2QUV3	E2QUV3_CANLF	Alpha-2-HS-glycoprotein	Canis lupus familiaris	9615	AHSG	4	2	uniprot_Canis_lupus_9615_october2021
20171129_DDA_POOL	3		_AQLTPLPPSTYVEFAVAATDC[+57]VAAEVTDPAK_		TRUE	_AQLTPLPPSTYVEFAVAATDC[Carbamidomethyl]VAAEVTDPAK_	AQLTPLPPSTYVEFAVAATDCVAAEVTDPAK	168.811	1.21035	168.81087|NaN	E2QUV3	TRUE	_AQLTPLPPSTYVEFAVAATDC[+57]VAAEVTDPAK_	_AQLTPLPPSTYVEFAVAATDC[Carbamidomethyl]VAAEVTDPAK_	1078.21	0	737002	noloss	11	b	1	1169.62	7.92911	TRUE	tr	E2QUV3	E2QUV3	E2QUV3_CANLF	Alpha-2-HS-glycoprotein	Canis lupus familiaris	9615	AHSG	4	2	uniprot_Canis_lupus_9615_october2021
20171129_DDA_POOL	3		_AQLTPLPPSTYVEFAVAATDC[+57]VAAEVTDPAK_		TRUE	_AQLTPLPPSTYVEFAVAATDC[Carbamidomethyl]VAAEVTDPAK_	AQLTPLPPSTYVEFAVAATDCVAAEVTDPAK	168.811	1.21035	168.81087|NaN	E2QUV3	TRUE	_AQLTPLPPSTYVEFAVAATDC[+57]VAAEVTDPAK_	_AQLTPLPPSTYVEFAVAATDC[Carbamidomethyl]VAAEVTDPAK_	1078.21	0	737002	noloss	12	b	1	1268.69	9.87772	TRUE	tr	E2QUV3	E2QUV3	E2QUV3_CANLF	Alpha-2-HS-glycoprotein	Canis lupus familiaris	9615	AHSG	4	2	uniprot_Canis_lupus_9615_october2021
20171129_DDA_POOL	3		_AQLTPLPPSTYVEFAVAATDC[+57]VAAEVTDPAK_		TRUE	_AQLTPLPPSTYVEFAVAATDC[Carbamidomethyl]VAAEVTDPAK_	AQLTPLPPSTYVEFAVAATDCVAAEVTDPAK	168.811	1.21035	168.81087|NaN	E2QUV3	TRUE	_AQLTPLPPSTYVEFAVAATDC[+57]VAAEVTDPAK_	_AQLTPLPPSTYVEFAVAATDC[Carbamidomethyl]VAAEVTDPAK_	1078.21	0	737002	noloss	12	y	1	1275.59	26.0734	TRUE	tr	E2QUV3	E2QUV3	E2QUV3_CANLF	Alpha-2-HS-glycoprotein	Canis lupus familiaris	9615	AHSG	4	2	uniprot_Canis_lupus_9615_october2021
20171129_DDA_POOL	3		_AQLTPLPPSTYVEFAVAATDC[+57]VAAEVTDPAK_		TRUE	_AQLTPLPPSTYVEFAVAATDC[Carbamidomethyl]VAAEVTDPAK_	AQLTPLPPSTYVEFAVAATDCVAAEVTDPAK	168.811	1.21035	168.81087|NaN	E2QUV3	TRUE	_AQLTPLPPSTYVEFAVAATDC[+57]VAAEVTDPAK_	_AQLTPLPPSTYVEFAVAATDC[Carbamidomethyl]VAAEVTDPAK_	1078.21	0	737002	H2O	25	y	2	1296.12	6.83764	TRUE	tr	E2QUV3	E2QUV3	E2QUV3_CANLF	Alpha-2-HS-glycoprotein	Canis lupus familiaris	9615	AHSG	4	2	uniprot_Canis_lupus_9615_october2021
20171129_DDA_POOL	3		_AQLTPLPPSTYVEFAVAATDC[+57]VAAEVTDPAK_		TRUE	_AQLTPLPPSTYVEFAVAATDC[Carbamidomethyl]VAAEVTDPAK_	AQLTPLPPSTYVEFAVAATDCVAAEVTDPAK	168.811	1.21035	168.81087|NaN	E2QUV3	TRUE	_AQLTPLPPSTYVEFAVAATDC[+57]VAAEVTDPAK_	_AQLTPLPPSTYVEFAVAATDC[Carbamidomethyl]VAAEVTDPAK_	1078.21	0	737002	NH3	25	y	2	1296.61	11.1004	TRUE	tr	E2QUV3	E2QUV3	E2QUV3_CANLF	Alpha-2-HS-glycoprotein	Canis lupus familiaris	9615	AHSG	4	2	uniprot_Canis_lupus_9615_october2021
20171129_DDA_POOL	3		_AQLTPLPPSTYVEFAVAATDC[+57]VAAEVTDPAK_		TRUE	_AQLTPLPPSTYVEFAVAATDC[Carbamidomethyl]VAAEVTDPAK_	AQLTPLPPSTYVEFAVAATDCVAAEVTDPAK	168.811	1.21035	168.81087|NaN	E2QUV3	TRUE	_AQLTPLPPSTYVEFAVAATDC[+57]VAAEVTDPAK_	_AQLTPLPPSTYVEFAVAATDC[Carbamidomethyl]VAAEVTDPAK_	1078.21	0	737002	noloss	25	y	2	1305.13	7.14666	TRUE	tr	E2QUV3	E2QUV3	E2QUV3_CANLF	Alpha-2-HS-glycoprotein	Canis lupus familiaris	9615	AHSG	4	2	uniprot_Canis_lupus_9615_october2021
20171129_DDA_POOL	3		_AQLTPLPPSTYVEFAVAATDC[+57]VAAEVTDPAK_		TRUE	_AQLTPLPPSTYVEFAVAATDC[Carbamidomethyl]VAAEVTDPAK_	AQLTPLPPSTYVEFAVAATDCVAAEVTDPAK	168.811	1.21035	168.81087|NaN	E2QUV3	TRUE	_AQLTPLPPSTYVEFAVAATDC[+57]VAAEVTDPAK_	_AQLTPLPPSTYVEFAVAATDC[Carbamidomethyl]VAAEVTDPAK_	1078.21	0	737002	H2O	13	y	1	1358.63	4.35352	TRUE	tr	E2QUV3	E2QUV3	E2QUV3_CANLF	Alpha-2-HS-glycoprotein	Canis lupus familiaris	9615	AHSG	4	2	uniprot_Canis_lupus_9615_october2021
20171129_DDA_POOL	3		_AQLTPLPPSTYVEFAVAATDC[+57]VAAEVTDPAK_		TRUE	_AQLTPLPPSTYVEFAVAATDC[Carbamidomethyl]VAAEVTDPAK_	AQLTPLPPSTYVEFAVAATDCVAAEVTDPAK	168.811	1.21035	168.81087|NaN	E2QUV3	TRUE	_AQLTPLPPSTYVEFAVAATDC[+57]VAAEVTDPAK_	_AQLTPLPPSTYVEFAVAATDC[Carbamidomethyl]VAAEVTDPAK_	1078.21	0	737002	noloss	13	y	1	1376.64	36.8511	FALSE	tr	E2QUV3	E2QUV3	E2QUV3_CANLF	Alpha-2-HS-glycoprotein	Canis lupus familiaris	9615	AHSG	4	2	uniprot_Canis_lupus_9615_october2021
20171129_DDA_POOL	3		_AQLTPLPPSTYVEFAVAATDC[+57]VAAEVTDPAK_		TRUE	_AQLTPLPPSTYVEFAVAATDC[Carbamidomethyl]VAAEVTDPAK_	AQLTPLPPSTYVEFAVAATDCVAAEVTDPAK	168.811	1.21035	168.81087|NaN	E2QUV3	TRUE	_AQLTPLPPSTYVEFAVAATDC[+57]VAAEVTDPAK_	_AQLTPLPPSTYVEFAVAATDC[Carbamidomethyl]VAAEVTDPAK_	1078.21	0	737002	NH3	13	b	1	1380.7	2.3686	TRUE	tr	E2QUV3	E2QUV3	E2QUV3_CANLF	Alpha-2-HS-glycoprotein	Canis lupus familiaris	9615	AHSG	4	2	uniprot_Canis_lupus_9615_october2021
20171129_DDA_POOL	3		_AQLTPLPPSTYVEFAVAATDC[+57]VAAEVTDPAK_		TRUE	_AQLTPLPPSTYVEFAVAATDC[Carbamidomethyl]VAAEVTDPAK_	AQLTPLPPSTYVEFAVAATDCVAAEVTDPAK	168.811	1.21035	168.81087|NaN	E2QUV3	TRUE	_AQLTPLPPSTYVEFAVAATDC[+57]VAAEVTDPAK_	_AQLTPLPPSTYVEFAVAATDC[Carbamidomethyl]VAAEVTDPAK_	1078.21	0	737002	noloss	13	b	1	1397.73	26.03	TRUE	tr	E2QUV3	E2QUV3	E2QUV3_CANLF	Alpha-2-HS-glycoprotein	Canis lupus familiaris	9615	AHSG	4	2	uniprot_Canis_lupus_9615_october2021
20171129_DDA_POOL	3		_AQLTPLPPSTYVEFAVAATDC[+57]VAAEVTDPAK_		TRUE	_AQLTPLPPSTYVEFAVAATDC[Carbamidomethyl]VAAEVTDPAK_	AQLTPLPPSTYVEFAVAATDCVAAEVTDPAK	168.811	1.21035	168.81087|NaN	E2QUV3	TRUE	_AQLTPLPPSTYVEFAVAATDC[+57]VAAEVTDPAK_	_AQLTPLPPSTYVEFAVAATDC[Carbamidomethyl]VAAEVTDPAK_	1078.21	0	737002	H2O	14	y	1	1429.66	5.99192	TRUE	tr	E2QUV3	E2QUV3	E2QUV3_CANLF	Alpha-2-HS-glycoprotein	Canis lupus familiaris	9615	AHSG	4	2	uniprot_Canis_lupus_9615_october2021
20171129_DDA_POOL	3		_AQLTPLPPSTYVEFAVAATDC[+57]VAAEVTDPAK_		TRUE	_AQLTPLPPSTYVEFAVAATDC[Carbamidomethyl]VAAEVTDPAK_	AQLTPLPPSTYVEFAVAATDCVAAEVTDPAK	168.811	1.21035	168.81087|NaN	E2QUV3	TRUE	_AQLTPLPPSTYVEFAVAATDC[+57]VAAEVTDPAK_	_AQLTPLPPSTYVEFAVAATDC[Carbamidomethyl]VAAEVTDPAK_	1078.21	0	737002	NH3	14	y	1	1430.65	2.51988	TRUE	tr	E2QUV3	E2QUV3	E2QUV3_CANLF	Alpha-2-HS-glycoprotein	Canis lupus familiaris	9615	AHSG	4	2	uniprot_Canis_lupus_9615_october2021
20171129_DDA_POOL	3		_AQLTPLPPSTYVEFAVAATDC[+57]VAAEVTDPAK_		TRUE	_AQLTPLPPSTYVEFAVAATDC[Carbamidomethyl]VAAEVTDPAK_	AQLTPLPPSTYVEFAVAATDCVAAEVTDPAK	168.811	1.21035	168.81087|NaN	E2QUV3	TRUE	_AQLTPLPPSTYVEFAVAATDC[+57]VAAEVTDPAK_	_AQLTPLPPSTYVEFAVAATDC[Carbamidomethyl]VAAEVTDPAK_	1078.21	0	737002	noloss	14	y	1	1447.67	31.9185	TRUE	tr	E2QUV3	E2QUV3	E2QUV3_CANLF	Alpha-2-HS-glycoprotein	Canis lupus familiaris	9615	AHSG	4	2	uniprot_Canis_lupus_9615_october2021
20171129_DDA_POOL	3		_AQLTPLPPSTYVEFAVAATDC[+57]VAAEVTDPAK_		TRUE	_AQLTPLPPSTYVEFAVAATDC[Carbamidomethyl]VAAEVTDPAK_	AQLTPLPPSTYVEFAVAATDCVAAEVTDPAK	168.811	1.21035	168.81087|NaN	E2QUV3	TRUE	_AQLTPLPPSTYVEFAVAATDC[+57]VAAEVTDPAK_	_AQLTPLPPSTYVEFAVAATDC[Carbamidomethyl]VAAEVTDPAK_	1078.21	0	737002	H2O	15	y	1	1500.7	7.49946	TRUE	tr	E2QUV3	E2QUV3	E2QUV3_CANLF	Alpha-2-HS-glycoprotein	Canis lupus familiaris	9615	AHSG	4	2	uniprot_Canis_lupus_9615_october2021
20171129_DDA_POOL	3		_AQLTPLPPSTYVEFAVAATDC[+57]VAAEVTDPAK_		TRUE	_AQLTPLPPSTYVEFAVAATDC[Carbamidomethyl]VAAEVTDPAK_	AQLTPLPPSTYVEFAVAATDCVAAEVTDPAK	168.811	1.21035	168.81087|NaN	E2QUV3	TRUE	_AQLTPLPPSTYVEFAVAATDC[+57]VAAEVTDPAK_	_AQLTPLPPSTYVEFAVAATDC[Carbamidomethyl]VAAEVTDPAK_	1078.21	0	737002	NH3	15	y	1	1501.68	3.33147	TRUE	tr	E2QUV3	E2QUV3	E2QUV3_CANLF	Alpha-2-HS-glycoprotein	Canis lupus familiaris	9615	AHSG	4	2	uniprot_Canis_lupus_9615_october2021
20171129_DDA_POOL	3		_AQLTPLPPSTYVEFAVAATDC[+57]VAAEVTDPAK_		TRUE	_AQLTPLPPSTYVEFAVAATDC[Carbamidomethyl]VAAEVTDPAK_	AQLTPLPPSTYVEFAVAATDCVAAEVTDPAK	168.811	1.21035	168.81087|NaN	E2QUV3	TRUE	_AQLTPLPPSTYVEFAVAATDC[+57]VAAEVTDPAK_	_AQLTPLPPSTYVEFAVAATDC[Carbamidomethyl]VAAEVTDPAK_	1078.21	0	737002	noloss	15	y	1	1518.71	28.7277	TRUE	tr	E2QUV3	E2QUV3	E2QUV3_CANLF	Alpha-2-HS-glycoprotein	Canis lupus familiaris	9615	AHSG	4	2	uniprot_Canis_lupus_9615_october2021
20171129_DDA_POOL	3		_AQLTPLPPSTYVEFAVAATDC[+57]VAAEVTDPAK_		TRUE	_AQLTPLPPSTYVEFAVAATDC[Carbamidomethyl]VAAEVTDPAK_	AQLTPLPPSTYVEFAVAATDCVAAEVTDPAK	168.811	1.21035	168.81087|NaN	E2QUV3	TRUE	_AQLTPLPPSTYVEFAVAATDC[+57]VAAEVTDPAK_	_AQLTPLPPSTYVEFAVAATDC[Carbamidomethyl]VAAEVTDPAK_	1078.21	0	737002	noloss	14	b	1	1544.8	6.47048	TRUE	tr	E2QUV3	E2QUV3	E2QUV3_CANLF	Alpha-2-HS-glycoprotein	Canis lupus familiaris	9615	AHSG	4	2	uniprot_Canis_lupus_9615_october2021
20171129_DDA_POOL	3		_AQLTPLPPSTYVEFAVAATDC[+57]VAAEVTDPAK_		TRUE	_AQLTPLPPSTYVEFAVAATDC[Carbamidomethyl]VAAEVTDPAK_	AQLTPLPPSTYVEFAVAATDCVAAEVTDPAK	168.811	1.21035	168.81087|NaN	E2QUV3	TRUE	_AQLTPLPPSTYVEFAVAATDC[+57]VAAEVTDPAK_	_AQLTPLPPSTYVEFAVAATDC[Carbamidomethyl]VAAEVTDPAK_	1078.21	0	737002	H2O	16	y	1	1599.77	6.24623	TRUE	tr	E2QUV3	E2QUV3	E2QUV3_CANLF	Alpha-2-HS-glycoprotein	Canis lupus familiaris	9615	AHSG	4	2	uniprot_Canis_lupus_9615_october2021
20171129_DDA_POOL	3		_AQLTPLPPSTYVEFAVAATDC[+57]VAAEVTDPAK_		TRUE	_AQLTPLPPSTYVEFAVAATDC[Carbamidomethyl]VAAEVTDPAK_	AQLTPLPPSTYVEFAVAATDCVAAEVTDPAK	168.811	1.21035	168.81087|NaN	E2QUV3	TRUE	_AQLTPLPPSTYVEFAVAATDC[+57]VAAEVTDPAK_	_AQLTPLPPSTYVEFAVAATDC[Carbamidomethyl]VAAEVTDPAK_	1078.21	0	737002	noloss	15	b	1	1615.84	10.7588	TRUE	tr	E2QUV3	E2QUV3	E2QUV3_CANLF	Alpha-2-HS-glycoprotein	Canis lupus familiaris	9615	AHSG	4	2	uniprot_Canis_lupus_9615_october2021
20171129_DDA_POOL	3		_AQLTPLPPSTYVEFAVAATDC[+57]VAAEVTDPAK_		TRUE	_AQLTPLPPSTYVEFAVAATDC[Carbamidomethyl]VAAEVTDPAK_	AQLTPLPPSTYVEFAVAATDCVAAEVTDPAK	168.811	1.21035	168.81087|NaN	E2QUV3	TRUE	_AQLTPLPPSTYVEFAVAATDC[+57]VAAEVTDPAK_	_AQLTPLPPSTYVEFAVAATDC[Carbamidomethyl]VAAEVTDPAK_	1078.21	0	737002	noloss	16	y	1	1617.78	14.6458	TRUE	tr	E2QUV3	E2QUV3	E2QUV3_CANLF	Alpha-2-HS-glycoprotein	Canis lupus familiaris	9615	AHSG	4	2	uniprot_Canis_lupus_9615_october2021
20171129_DDA_POOL	3		_AQLTPLPPSTYVEFAVAATDC[+57]VAAEVTDPAK_		TRUE	_AQLTPLPPSTYVEFAVAATDC[Carbamidomethyl]VAAEVTDPAK_	AQLTPLPPSTYVEFAVAATDCVAAEVTDPAK	168.811	1.21035	168.81087|NaN	E2QUV3	TRUE	_AQLTPLPPSTYVEFAVAATDC[+57]VAAEVTDPAK_	_AQLTPLPPSTYVEFAVAATDC[Carbamidomethyl]VAAEVTDPAK_	1078.21	0	737002	noloss	17	y	1	1688.82	8.12001	TRUE	tr	E2QUV3	E2QUV3	E2QUV3_CANLF	Alpha-2-HS-glycoprotein	Canis lupus familiaris	9615	AHSG	4	2	uniprot_Canis_lupus_9615_october2021
20171129_DDA_POOL	3		_AQLTPLPPSTYVEFAVAATDC[+57]VAAEVTDPAK_		TRUE	_AQLTPLPPSTYVEFAVAATDC[Carbamidomethyl]VAAEVTDPAK_	AQLTPLPPSTYVEFAVAATDCVAAEVTDPAK	168.811	1.21035	168.81087|NaN	E2QUV3	TRUE	_AQLTPLPPSTYVEFAVAATDC[+57]VAAEVTDPAK_	_AQLTPLPPSTYVEFAVAATDC[Carbamidomethyl]VAAEVTDPAK_	1078.21	0	737002	NH3	25	y	3	864.744	1.28156	TRUE	tr	E2QUV3	E2QUV3	E2QUV3_CANLF	Alpha-2-HS-glycoprotein	Canis lupus familiaris	9615	AHSG	4	2	uniprot_Canis_lupus_9615_october2021
20171129_DDA_POOL	3		_AQLTPLPPSTYVEFAVAATDC[+57]VAAEVTDPAK_		TRUE	_AQLTPLPPSTYVEFAVAATDC[Carbamidomethyl]VAAEVTDPAK_	AQLTPLPPSTYVEFAVAATDCVAAEVTDPAK	168.811	1.21035	168.81087|NaN	E2QUV3	TRUE	_AQLTPLPPSTYVEFAVAATDC[+57]VAAEVTDPAK_	_AQLTPLPPSTYVEFAVAATDC[Carbamidomethyl]VAAEVTDPAK_	1078.21	0	737002	NH3	26	y	3	902.439	7.05714	TRUE	tr	E2QUV3	E2QUV3	E2QUV3_CANLF	Alpha-2-HS-glycoprotein	Canis lupus familiaris	9615	AHSG	4	2	uniprot_Canis_lupus_9615_october2021
20171129_DDA_POOL	3		_AQLTPLPPSTYVEFAVAATDC[+57]VAAEVTDPAK_		TRUE	_AQLTPLPPSTYVEFAVAATDC[Carbamidomethyl]VAAEVTDPAK_	AQLTPLPPSTYVEFAVAATDCVAAEVTDPAK	168.811	1.21035	168.81087|NaN	E2QUV3	TRUE	_AQLTPLPPSTYVEFAVAATDC[+57]VAAEVTDPAK_	_AQLTPLPPSTYVEFAVAATDC[Carbamidomethyl]VAAEVTDPAK_	1078.21	0	737002	NH3	6	b	1	607.345	3.05076	TRUE	tr	E2QUV3	E2QUV3	E2QUV3_CANLF	Alpha-2-HS-glycoprotein	Canis lupus familiaris	9615	AHSG	4	2	uniprot_Canis_lupus_9615_october2021
20171129_DDA_POOL	3		_AQLTPLPPSTYVEFAVAATDC[+57]VAAEVTDPAK_		TRUE	_AQLTPLPPSTYVEFAVAATDC[Carbamidomethyl]VAAEVTDPAK_	AQLTPLPPSTYVEFAVAATDCVAAEVTDPAK	168.811	1.21035	168.81087|NaN	E2QUV3	TRUE	_AQLTPLPPSTYVEFAVAATDC[+57]VAAEVTDPAK_	_AQLTPLPPSTYVEFAVAATDC[Carbamidomethyl]VAAEVTDPAK_	1078.21	0	737002	H2O	12	b	2	625.843	2.09404	TRUE	tr	E2QUV3	E2QUV3	E2QUV3_CANLF	Alpha-2-HS-glycoprotein	Canis lupus familiaris	9615	AHSG	4	2	uniprot_Canis_lupus_9615_october2021
20171129_DDA_POOL	3		_AQLTPLPPSTYVEFAVAATDC[+57]VAAEVTDPAK_		TRUE	_AQLTPLPPSTYVEFAVAATDC[Carbamidomethyl]VAAEVTDPAK_	AQLTPLPPSTYVEFAVAATDCVAAEVTDPAK	168.811	1.21035	168.81087|NaN	E2QUV3	TRUE	_AQLTPLPPSTYVEFAVAATDC[+57]VAAEVTDPAK_	_AQLTPLPPSTYVEFAVAATDC[Carbamidomethyl]VAAEVTDPAK_	1078.21	0	737002	noloss	9	b	1	905.509	1.81773	TRUE	tr	E2QUV3	E2QUV3	E2QUV3_CANLF	Alpha-2-HS-glycoprotein	Canis lupus familiaris	9615	AHSG	4	2	uniprot_Canis_lupus_9615_october2021
20171129_DDA_POOL	3		_AQLTPLPPSTYVEFAVAATDC[+57]VAAEVTDPAK_		TRUE	_AQLTPLPPSTYVEFAVAATDC[Carbamidomethyl]VAAEVTDPAK_	AQLTPLPPSTYVEFAVAATDCVAAEVTDPAK	168.811	1.21035	168.81087|NaN	E2QUV3	TRUE	_AQLTPLPPSTYVEFAVAATDC[+57]VAAEVTDPAK_	_AQLTPLPPSTYVEFAVAATDC[Carbamidomethyl]VAAEVTDPAK_	1078.21	0	737002	H2O	11	b	1	1151.61	2.45355	TRUE	tr	E2QUV3	E2QUV3	E2QUV3_CANLF	Alpha-2-HS-glycoprotein	Canis lupus familiaris	9615	AHSG	4	2	uniprot_Canis_lupus_9615_october2021
20171129_DDA_POOL	3		_AQLTPLPPSTYVEFAVAATDC[+57]VAAEVTDPAK_		TRUE	_AQLTPLPPSTYVEFAVAATDC[Carbamidomethyl]VAAEVTDPAK_	AQLTPLPPSTYVEFAVAATDCVAAEVTDPAK	168.811	1.21035	168.81087|NaN	E2QUV3	TRUE	_AQLTPLPPSTYVEFAVAATDC[+57]VAAEVTDPAK_	_AQLTPLPPSTYVEFAVAATDC[Carbamidomethyl]VAAEVTDPAK_	1078.21	0	737002	NH3	11	b	1	1152.59	1.79774	TRUE	tr	E2QUV3	E2QUV3	E2QUV3_CANLF	Alpha-2-HS-glycoprotein	Canis lupus familiaris	9615	AHSG	4	2	uniprot_Canis_lupus_9615_october2021
20171129_DDA_POOL	3		_AQLTPLPPSTYVEFAVAATDC[+57]VAAEVTDPAK_		TRUE	_AQLTPLPPSTYVEFAVAATDC[Carbamidomethyl]VAAEVTDPAK_	AQLTPLPPSTYVEFAVAATDCVAAEVTDPAK	168.811	1.21035	168.81087|NaN	E2QUV3	TRUE	_AQLTPLPPSTYVEFAVAATDC[+57]VAAEVTDPAK_	_AQLTPLPPSTYVEFAVAATDC[Carbamidomethyl]VAAEVTDPAK_	1078.21	0	737002	H2O	28	b	2	1450.7	2.78592	TRUE	tr	E2QUV3	E2QUV3	E2QUV3_CANLF	Alpha-2-HS-glycoprotein	Canis lupus familiaris	9615	AHSG	4	2	uniprot_Canis_lupus_9615_october2021
20171129_DDA_POOL	3		_AQLTPLPPSTYVEFAVAATDC[+57]VAAEVTDPAK_		TRUE	_AQLTPLPPSTYVEFAVAATDC[Carbamidomethyl]VAAEVTDPAK_	AQLTPLPPSTYVEFAVAATDCVAAEVTDPAK	168.811	1.21035	168.81087|NaN	E2QUV3	TRUE	_AQLTPLPPSTYVEFAVAATDC[+57]VAAEVTDPAK_	_AQLTPLPPSTYVEFAVAATDC[Carbamidomethyl]VAAEVTDPAK_	1078.21	0	737002	NH3	4	y	1	413.203	2.39781	TRUE	tr	E2QUV3	E2QUV3	E2QUV3_CANLF	Alpha-2-HS-glycoprotein	Canis lupus familiaris	9615	AHSG	4	2	uniprot_Canis_lupus_9615_october2021
20171129_DDA_POOL	3		_AQLTPLPPSTYVEFAVAATDC[+57]VAAEVTDPAK_		TRUE	_AQLTPLPPSTYVEFAVAATDC[Carbamidomethyl]VAAEVTDPAK_	AQLTPLPPSTYVEFAVAATDCVAAEVTDPAK	168.811	1.21035	168.81087|NaN	E2QUV3	TRUE	_AQLTPLPPSTYVEFAVAATDC[+57]VAAEVTDPAK_	_AQLTPLPPSTYVEFAVAATDC[Carbamidomethyl]VAAEVTDPAK_	1078.21	0	737002	H2O	5	y	1	513.267	1.85295	TRUE	tr	E2QUV3	E2QUV3	E2QUV3_CANLF	Alpha-2-HS-glycoprotein	Canis lupus familiaris	9615	AHSG	4	2	uniprot_Canis_lupus_9615_october2021
20171129_DDA_POOL	3		_AQLTPLPPSTYVEFAVAATDC[+57]VAAEVTDPAK_		TRUE	_AQLTPLPPSTYVEFAVAATDC[Carbamidomethyl]VAAEVTDPAK_	AQLTPLPPSTYVEFAVAATDCVAAEVTDPAK	168.811	1.21035	168.81087|NaN	E2QUV3	TRUE	_AQLTPLPPSTYVEFAVAATDC[+57]VAAEVTDPAK_	_AQLTPLPPSTYVEFAVAATDC[Carbamidomethyl]VAAEVTDPAK_	1078.21	0	737002	noloss	11	b	2	585.314	3.67554	TRUE	tr	E2QUV3	E2QUV3	E2QUV3_CANLF	Alpha-2-HS-glycoprotein	Canis lupus familiaris	9615	AHSG	4	2	uniprot_Canis_lupus_9615_october2021
20171129_DDA_POOL	3		_AQLTPLPPSTYVEFAVAATDC[+57]VAAEVTDPAK_		TRUE	_AQLTPLPPSTYVEFAVAATDC[Carbamidomethyl]VAAEVTDPAK_	AQLTPLPPSTYVEFAVAATDCVAAEVTDPAK	168.811	1.21035	168.81087|NaN	E2QUV3	TRUE	_AQLTPLPPSTYVEFAVAATDC[+57]VAAEVTDPAK_	_AQLTPLPPSTYVEFAVAATDC[Carbamidomethyl]VAAEVTDPAK_	1078.21	0	737002	NH3	13	b	2	690.856	2.86607	TRUE	tr	E2QUV3	E2QUV3	E2QUV3_CANLF	Alpha-2-HS-glycoprotein	Canis lupus familiaris	9615	AHSG	4	2	uniprot_Canis_lupus_9615_october2021
20171129_DDA_POOL	3		_AQLTPLPPSTYVEFAVAATDC[+57]VAAEVTDPAK_		TRUE	_AQLTPLPPSTYVEFAVAATDC[Carbamidomethyl]VAAEVTDPAK_	AQLTPLPPSTYVEFAVAATDCVAAEVTDPAK	168.811	1.21035	168.81087|NaN	E2QUV3	TRUE	_AQLTPLPPSTYVEFAVAATDC[+57]VAAEVTDPAK_	_AQLTPLPPSTYVEFAVAATDC[Carbamidomethyl]VAAEVTDPAK_	1078.21	0	737002	H2O	14	y	2	715.335	2.3386	TRUE	tr	E2QUV3	E2QUV3	E2QUV3_CANLF	Alpha-2-HS-glycoprotein	Canis lupus familiaris	9615	AHSG	4	2	uniprot_Canis_lupus_9615_october2021
20171129_DDA_POOL	3		_AQLTPLPPSTYVEFAVAATDC[+57]VAAEVTDPAK_		TRUE	_AQLTPLPPSTYVEFAVAATDC[Carbamidomethyl]VAAEVTDPAK_	AQLTPLPPSTYVEFAVAATDCVAAEVTDPAK	168.811	1.21035	168.81087|NaN	E2QUV3	TRUE	_AQLTPLPPSTYVEFAVAATDC[+57]VAAEVTDPAK_	_AQLTPLPPSTYVEFAVAATDC[Carbamidomethyl]VAAEVTDPAK_	1078.21	0	737002	noloss	7	b	1	721.424	6.65735	TRUE	tr	E2QUV3	E2QUV3	E2QUV3_CANLF	Alpha-2-HS-glycoprotein	Canis lupus familiaris	9615	AHSG	4	2	uniprot_Canis_lupus_9615_october2021
20171129_DDA_POOL	3		_AQLTPLPPSTYVEFAVAATDC[+57]VAAEVTDPAK_		TRUE	_AQLTPLPPSTYVEFAVAATDC[Carbamidomethyl]VAAEVTDPAK_	AQLTPLPPSTYVEFAVAATDCVAAEVTDPAK	168.811	1.21035	168.81087|NaN	E2QUV3	TRUE	_AQLTPLPPSTYVEFAVAATDC[+57]VAAEVTDPAK_	_AQLTPLPPSTYVEFAVAATDC[Carbamidomethyl]VAAEVTDPAK_	1078.21	0	737002	H2O	14	b	2	763.898	2.72939	TRUE	tr	E2QUV3	E2QUV3	E2QUV3_CANLF	Alpha-2-HS-glycoprotein	Canis lupus familiaris	9615	AHSG	4	2	uniprot_Canis_lupus_9615_october2021
20171129_DDA_POOL	3		_AQLTPLPPSTYVEFAVAATDC[+57]VAAEVTDPAK_		TRUE	_AQLTPLPPSTYVEFAVAATDC[Carbamidomethyl]VAAEVTDPAK_	AQLTPLPPSTYVEFAVAATDCVAAEVTDPAK	168.811	1.21035	168.81087|NaN	E2QUV3	TRUE	_AQLTPLPPSTYVEFAVAATDC[+57]VAAEVTDPAK_	_AQLTPLPPSTYVEFAVAATDC[Carbamidomethyl]VAAEVTDPAK_	1078.21	0	737002	NH3	15	b	2	799.909	2.19861	TRUE	tr	E2QUV3	E2QUV3	E2QUV3_CANLF	Alpha-2-HS-glycoprotein	Canis lupus familiaris	9615	AHSG	4	2	uniprot_Canis_lupus_9615_october2021
20171129_DDA_POOL	3		_AQLTPLPPSTYVEFAVAATDC[+57]VAAEVTDPAK_		TRUE	_AQLTPLPPSTYVEFAVAATDC[Carbamidomethyl]VAAEVTDPAK_	AQLTPLPPSTYVEFAVAATDCVAAEVTDPAK	168.811	1.21035	168.81087|NaN	E2QUV3	TRUE	_AQLTPLPPSTYVEFAVAATDC[+57]VAAEVTDPAK_	_AQLTPLPPSTYVEFAVAATDC[Carbamidomethyl]VAAEVTDPAK_	1078.21	0	737002	noloss	16	b	2	857.956	6.3152	TRUE	tr	E2QUV3	E2QUV3	E2QUV3_CANLF	Alpha-2-HS-glycoprotein	Canis lupus familiaris	9615	AHSG	4	2	uniprot_Canis_lupus_9615_october2021
20171129_DDA_POOL	3		_AQLTPLPPSTYVEFAVAATDC[+57]VAAEVTDPAK_		TRUE	_AQLTPLPPSTYVEFAVAATDC[Carbamidomethyl]VAAEVTDPAK_	AQLTPLPPSTYVEFAVAATDCVAAEVTDPAK	168.811	1.21035	168.81087|NaN	E2QUV3	TRUE	_AQLTPLPPSTYVEFAVAATDC[+57]VAAEVTDPAK_	_AQLTPLPPSTYVEFAVAATDC[Carbamidomethyl]VAAEVTDPAK_	1078.21	0	737002	H2O	9	y	1	883.452	3.0115	TRUE	tr	E2QUV3	E2QUV3	E2QUV3_CANLF	Alpha-2-HS-glycoprotein	Canis lupus familiaris	9615	AHSG	4	2	uniprot_Canis_lupus_9615_october2021
20171129_DDA_POOL	3		_AQLTPLPPSTYVEFAVAATDC[+57]VAAEVTDPAK_		TRUE	_AQLTPLPPSTYVEFAVAATDC[Carbamidomethyl]VAAEVTDPAK_	AQLTPLPPSTYVEFAVAATDCVAAEVTDPAK	168.811	1.21035	168.81087|NaN	E2QUV3	TRUE	_AQLTPLPPSTYVEFAVAATDC[+57]VAAEVTDPAK_	_AQLTPLPPSTYVEFAVAATDC[Carbamidomethyl]VAAEVTDPAK_	1078.21	0	737002	H2O	11	y	1	1142.55	2.35823	TRUE	tr	E2QUV3	E2QUV3	E2QUV3_CANLF	Alpha-2-HS-glycoprotein	Canis lupus familiaris	9615	AHSG	4	2	uniprot_Canis_lupus_9615_october2021
20171129_DDA_POOL	3		_AQLTPLPPSTYVEFAVAATDC[+57]VAAEVTDPAK_		TRUE	_AQLTPLPPSTYVEFAVAATDC[Carbamidomethyl]VAAEVTDPAK_	AQLTPLPPSTYVEFAVAATDCVAAEVTDPAK	168.811	1.21035	168.81087|NaN	E2QUV3	TRUE	_AQLTPLPPSTYVEFAVAATDC[+57]VAAEVTDPAK_	_AQLTPLPPSTYVEFAVAATDC[Carbamidomethyl]VAAEVTDPAK_	1078.21	0	737002	H2O	12	b	1	1250.68	2.69837	TRUE	tr	E2QUV3	E2QUV3	E2QUV3_CANLF	Alpha-2-HS-glycoprotein	Canis lupus familiaris	9615	AHSG	4	2	uniprot_Canis_lupus_9615_october2021
20171129_DDA_POOL	3		_AQLTPLPPSTYVEFAVAATDC[+57]VAAEVTDPAK_		TRUE	_AQLTPLPPSTYVEFAVAATDC[Carbamidomethyl]VAAEVTDPAK_	AQLTPLPPSTYVEFAVAATDCVAAEVTDPAK	168.811	1.21035	168.81087|NaN	E2QUV3	TRUE	_AQLTPLPPSTYVEFAVAATDC[+57]VAAEVTDPAK_	_AQLTPLPPSTYVEFAVAATDC[Carbamidomethyl]VAAEVTDPAK_	1078.21	0	737002	H2O	13	b	1	1379.72	3.84706	TRUE	tr	E2QUV3	E2QUV3	E2QUV3_CANLF	Alpha-2-HS-glycoprotein	Canis lupus familiaris	9615	AHSG	4	2	uniprot_Canis_lupus_9615_october2021
20171129_DDA_POOL	3		_AQLTPLPPSTYVEFAVAATDC[+57]VAAEVTDPAK_		TRUE	_AQLTPLPPSTYVEFAVAATDC[Carbamidomethyl]VAAEVTDPAK_	AQLTPLPPSTYVEFAVAATDCVAAEVTDPAK	168.811	1.21035	168.81087|NaN	E2QUV3	TRUE	_AQLTPLPPSTYVEFAVAATDC[+57]VAAEVTDPAK_	_AQLTPLPPSTYVEFAVAATDC[Carbamidomethyl]VAAEVTDPAK_	1078.21	0	737002	H2O	15	b	1	1597.83	2.21196	TRUE	tr	E2QUV3	E2QUV3	E2QUV3_CANLF	Alpha-2-HS-glycoprotein	Canis lupus familiaris	9615	AHSG	4	2	uniprot_Canis_lupus_9615_october2021
20171129_DDA_POOL	3		_AQLTPLPPSTYVEFAVAATDC[+57]VAAEVTDPAK_		TRUE	_AQLTPLPPSTYVEFAVAATDC[Carbamidomethyl]VAAEVTDPAK_	AQLTPLPPSTYVEFAVAATDCVAAEVTDPAK	168.811	1.21035	168.81087|NaN	E2QUV3	TRUE	_AQLTPLPPSTYVEFAVAATDC[+57]VAAEVTDPAK_	_AQLTPLPPSTYVEFAVAATDC[Carbamidomethyl]VAAEVTDPAK_	1078.21	0	737002	NH3	16	y	1	1600.75	2.95005	TRUE	tr	E2QUV3	E2QUV3	E2QUV3_CANLF	Alpha-2-HS-glycoprotein	Canis lupus familiaris	9615	AHSG	4	2	uniprot_Canis_lupus_9615_october2021
20171129_DDA_POOL	3		_AQLTPLPPSTYVEFAVAATDC[+57]VAAEVTDPAK_		TRUE	_AQLTPLPPSTYVEFAVAATDC[Carbamidomethyl]VAAEVTDPAK_	AQLTPLPPSTYVEFAVAATDCVAAEVTDPAK	168.811	1.21035	168.81087|NaN	E2QUV3	TRUE	_AQLTPLPPSTYVEFAVAATDC[+57]VAAEVTDPAK_	_AQLTPLPPSTYVEFAVAATDC[Carbamidomethyl]VAAEVTDPAK_	1078.21	0	737002	noloss	16	b	1	1714.91	3.73772	TRUE	tr	E2QUV3	E2QUV3	E2QUV3_CANLF	Alpha-2-HS-glycoprotein	Canis lupus familiaris	9615	AHSG	4	2	uniprot_Canis_lupus_9615_october2021
20171129_DDA_POOL	3		_AQLTPLPPSTYVEFAVAATDC[+57]VAAEVTDPAK_		TRUE	_AQLTPLPPSTYVEFAVAATDC[Carbamidomethyl]VAAEVTDPAK_	AQLTPLPPSTYVEFAVAATDCVAAEVTDPAK	168.811	1.21035	168.81087|NaN	E2QUV3	TRUE	_AQLTPLPPSTYVEFAVAATDC[+57]VAAEVTDPAK_	_AQLTPLPPSTYVEFAVAATDC[Carbamidomethyl]VAAEVTDPAK_	1078.21	0	737002	noloss	17	b	1	1785.94	3.3794	TRUE	tr	E2QUV3	E2QUV3	E2QUV3_CANLF	Alpha-2-HS-glycoprotein	Canis lupus familiaris	9615	AHSG	4	2	uniprot_Canis_lupus_9615_october2021
20171129_DDA_POOL	3		_AQLTPLPPSTYVEFAVAATDC[+57]VAAEVTDPAK_		TRUE	_AQLTPLPPSTYVEFAVAATDC[Carbamidomethyl]VAAEVTDPAK_	AQLTPLPPSTYVEFAVAATDCVAAEVTDPAK	168.811	1.21035	168.81087|NaN	E2QUV3	TRUE	_AQLTPLPPSTYVEFAVAATDC[+57]VAAEVTDPAK_	_AQLTPLPPSTYVEFAVAATDC[Carbamidomethyl]VAAEVTDPAK_	1078.21	0	737002	noloss	18	y	1	1835.88	2.83738	TRUE	tr	E2QUV3	E2QUV3	E2QUV3_CANLF	Alpha-2-HS-glycoprotein	Canis lupus familiaris	9615	AHSG	4	2	uniprot_Canis_lupus_9615_october2021
20171129_DDA_POOL	3		_AQLTPLPPSTYVEFAVAATDC[+57]VAAEVTDPAK_		TRUE	_AQLTPLPPSTYVEFAVAATDC[Carbamidomethyl]VAAEVTDPAK_	AQLTPLPPSTYVEFAVAATDCVAAEVTDPAK	168.811	1.21035	168.81087|NaN	E2QUV3	TRUE	_AQLTPLPPSTYVEFAVAATDC[+57]VAAEVTDPAK_	_AQLTPLPPSTYVEFAVAATDC[Carbamidomethyl]VAAEVTDPAK_	1078.21	0	737002	noloss	30	b	3	1029.51	4.81389	TRUE	tr	E2QUV3	E2QUV3	E2QUV3_CANLF	Alpha-2-HS-glycoprotein	Canis lupus familiaris	9615	AHSG	4	2	uniprot_Canis_lupus_9615_october2021
20171129_DDA_POOL	4		_FDEFFSQSC[+57]APGSDPNSNLC[+57]ALC[+57]SGGSDPAHTC[+57]APNNHER_		TRUE	_FDEFFSQSC[Carbamidomethyl]APGSDPNSNLC[Carbamidomethyl]ALC[Carbamidomethyl]SGGSDPAHTC[Carbamidomethyl]APNNHER_	FDEFFSQSCAPGSDPNSNLCALCSGGSDPAHTCAPNNHER	49.3251	1.0527	49.32507|NaN	E2QZQ1	TRUE	_FDEFFSQSC[+57]APGSDPNSNLC[+57]ALC[+57]SGGSDPAHTC[+57]APNNHER_	_FDEFFSQSC[Carbamidomethyl]APGSDPNSNLC[Carbamidomethyl]ALC[Carbamidomethyl]SGGSDPAHTC[Carbamidomethyl]APNNHER_	1103.45	0	154957	noloss	3	b	1	392.145	45.2981	FALSE	tr	E2QZQ1	E2QZQ1	E2QZQ1_CANLF	Uncharacterized protein	Canis lupus familiaris	9615	TF	3	2	uniprot_Canis_lupus_9615_october2021
20171129_DDA_POOL	4		_FDEFFSQSC[+57]APGSDPNSNLC[+57]ALC[+57]SGGSDPAHTC[+57]APNNHER_		TRUE	_FDEFFSQSC[Carbamidomethyl]APGSDPNSNLC[Carbamidomethyl]ALC[Carbamidomethyl]SGGSDPAHTC[Carbamidomethyl]APNNHER_	FDEFFSQSCAPGSDPNSNLCALCSGGSDPAHTCAPNNHER	49.3251	1.0527	49.32507|NaN	E2QZQ1	TRUE	_FDEFFSQSC[+57]APGSDPNSNLC[+57]ALC[+57]SGGSDPAHTC[+57]APNNHER_	_FDEFFSQSC[Carbamidomethyl]APGSDPNSNLC[Carbamidomethyl]ALC[Carbamidomethyl]SGGSDPAHTC[Carbamidomethyl]APNNHER_	1103.45	0	154957	noloss	4	b	1	539.214	40.3415	TRUE	tr	E2QZQ1	E2QZQ1	E2QZQ1_CANLF	Uncharacterized protein	Canis lupus familiaris	9615	TF	3	2	uniprot_Canis_lupus_9615_october2021
20171129_DDA_POOL	4		_FDEFFSQSC[+57]APGSDPNSNLC[+57]ALC[+57]SGGSDPAHTC[+57]APNNHER_		TRUE	_FDEFFSQSC[Carbamidomethyl]APGSDPNSNLC[Carbamidomethyl]ALC[Carbamidomethyl]SGGSDPAHTC[Carbamidomethyl]APNNHER_	FDEFFSQSCAPGSDPNSNLCALCSGGSDPAHTCAPNNHER	49.3251	1.0527	49.32507|NaN	E2QZQ1	TRUE	_FDEFFSQSC[+57]APGSDPNSNLC[+57]ALC[+57]SGGSDPAHTC[+57]APNNHER_	_FDEFFSQSC[Carbamidomethyl]APGSDPNSNLC[Carbamidomethyl]ALC[Carbamidomethyl]SGGSDPAHTC[Carbamidomethyl]APNNHER_	1103.45	0	154957	NH3	16	y	3	568.238	11.0167	TRUE	tr	E2QZQ1	E2QZQ1	E2QZQ1_CANLF	Uncharacterized protein	Canis lupus familiaris	9615	TF	3	2	uniprot_Canis_lupus_9615_october2021
20171129_DDA_POOL	4		_FDEFFSQSC[+57]APGSDPNSNLC[+57]ALC[+57]SGGSDPAHTC[+57]APNNHER_		TRUE	_FDEFFSQSC[Carbamidomethyl]APGSDPNSNLC[Carbamidomethyl]ALC[Carbamidomethyl]SGGSDPAHTC[Carbamidomethyl]APNNHER_	FDEFFSQSCAPGSDPNSNLCALCSGGSDPAHTCAPNNHER	49.3251	1.0527	49.32507|NaN	E2QZQ1	TRUE	_FDEFFSQSC[+57]APGSDPNSNLC[+57]ALC[+57]SGGSDPAHTC[+57]APNNHER_	_FDEFFSQSC[Carbamidomethyl]APGSDPNSNLC[Carbamidomethyl]ALC[Carbamidomethyl]SGGSDPAHTC[Carbamidomethyl]APNNHER_	1103.45	0	154957	H2O	10	y	2	609.265	9.39632	TRUE	tr	E2QZQ1	E2QZQ1	E2QZQ1_CANLF	Uncharacterized protein	Canis lupus familiaris	9615	TF	3	2	uniprot_Canis_lupus_9615_october2021
20171129_DDA_POOL	4		_FDEFFSQSC[+57]APGSDPNSNLC[+57]ALC[+57]SGGSDPAHTC[+57]APNNHER_		TRUE	_FDEFFSQSC[Carbamidomethyl]APGSDPNSNLC[Carbamidomethyl]ALC[Carbamidomethyl]SGGSDPAHTC[Carbamidomethyl]APNNHER_	FDEFFSQSCAPGSDPNSNLCALCSGGSDPAHTCAPNNHER	49.3251	1.0527	49.32507|NaN	E2QZQ1	TRUE	_FDEFFSQSC[+57]APGSDPNSNLC[+57]ALC[+57]SGGSDPAHTC[+57]APNNHER_	_FDEFFSQSC[Carbamidomethyl]APGSDPNSNLC[Carbamidomethyl]ALC[Carbamidomethyl]SGGSDPAHTC[Carbamidomethyl]APNNHER_	1103.45	0	154957	noloss	10	y	2	618.27	31.2481	TRUE	tr	E2QZQ1	E2QZQ1	E2QZQ1_CANLF	Uncharacterized protein	Canis lupus familiaris	9615	TF	3	2	uniprot_Canis_lupus_9615_october2021
20171129_DDA_POOL	4		_FDEFFSQSC[+57]APGSDPNSNLC[+57]ALC[+57]SGGSDPAHTC[+57]APNNHER_		TRUE	_FDEFFSQSC[Carbamidomethyl]APGSDPNSNLC[Carbamidomethyl]ALC[Carbamidomethyl]SGGSDPAHTC[Carbamidomethyl]APNNHER_	FDEFFSQSCAPGSDPNSNLCALCSGGSDPAHTCAPNNHER	49.3251	1.0527	49.32507|NaN	E2QZQ1	TRUE	_FDEFFSQSC[+57]APGSDPNSNLC[+57]ALC[+57]SGGSDPAHTC[+57]APNNHER_	_FDEFFSQSC[Carbamidomethyl]APGSDPNSNLC[Carbamidomethyl]ALC[Carbamidomethyl]SGGSDPAHTC[Carbamidomethyl]APNNHER_	1103.45	0	154957	H2O	12	y	2	693.31	18.7868	TRUE	tr	E2QZQ1	E2QZQ1	E2QZQ1_CANLF	Uncharacterized protein	Canis lupus familiaris	9615	TF	3	2	uniprot_Canis_lupus_9615_october2021
20171129_DDA_POOL	4		_FDEFFSQSC[+57]APGSDPNSNLC[+57]ALC[+57]SGGSDPAHTC[+57]APNNHER_		TRUE	_FDEFFSQSC[Carbamidomethyl]APGSDPNSNLC[Carbamidomethyl]ALC[Carbamidomethyl]SGGSDPAHTC[Carbamidomethyl]APNNHER_	FDEFFSQSCAPGSDPNSNLCALCSGGSDPAHTCAPNNHER	49.3251	1.0527	49.32507|NaN	E2QZQ1	TRUE	_FDEFFSQSC[+57]APGSDPNSNLC[+57]ALC[+57]SGGSDPAHTC[+57]APNNHER_	_FDEFFSQSC[Carbamidomethyl]APGSDPNSNLC[Carbamidomethyl]ALC[Carbamidomethyl]SGGSDPAHTC[Carbamidomethyl]APNNHER_	1103.45	0	154957	NH3	12	y	2	693.802	13.0682	TRUE	tr	E2QZQ1	E2QZQ1	E2QZQ1_CANLF	Uncharacterized protein	Canis lupus familiaris	9615	TF	3	2	uniprot_Canis_lupus_9615_october2021
20171129_DDA_POOL	4		_FDEFFSQSC[+57]APGSDPNSNLC[+57]ALC[+57]SGGSDPAHTC[+57]APNNHER_		TRUE	_FDEFFSQSC[Carbamidomethyl]APGSDPNSNLC[Carbamidomethyl]ALC[Carbamidomethyl]SGGSDPAHTC[Carbamidomethyl]APNNHER_	FDEFFSQSCAPGSDPNSNLCALCSGGSDPAHTCAPNNHER	49.3251	1.0527	49.32507|NaN	E2QZQ1	TRUE	_FDEFFSQSC[+57]APGSDPNSNLC[+57]ALC[+57]SGGSDPAHTC[+57]APNNHER_	_FDEFFSQSC[Carbamidomethyl]APGSDPNSNLC[Carbamidomethyl]ALC[Carbamidomethyl]SGGSDPAHTC[Carbamidomethyl]APNNHER_	1103.45	0	154957	noloss	12	y	2	702.315	100	FALSE	tr	E2QZQ1	E2QZQ1	E2QZQ1_CANLF	Uncharacterized protein	Canis lupus familiaris	9615	TF	3	2	uniprot_Canis_lupus_9615_october2021
20171129_DDA_POOL	4		_FDEFFSQSC[+57]APGSDPNSNLC[+57]ALC[+57]SGGSDPAHTC[+57]APNNHER_		TRUE	_FDEFFSQSC[Carbamidomethyl]APGSDPNSNLC[Carbamidomethyl]ALC[Carbamidomethyl]SGGSDPAHTC[Carbamidomethyl]APNNHER_	FDEFFSQSCAPGSDPNSNLCALCSGGSDPAHTCAPNNHER	49.3251	1.0527	49.32507|NaN	E2QZQ1	TRUE	_FDEFFSQSC[+57]APGSDPNSNLC[+57]ALC[+57]SGGSDPAHTC[+57]APNNHER_	_FDEFFSQSC[Carbamidomethyl]APGSDPNSNLC[Carbamidomethyl]ALC[Carbamidomethyl]SGGSDPAHTC[Carbamidomethyl]APNNHER_	1103.45	0	154957	noloss	6	y	1	766.359	52.8433	FALSE	tr	E2QZQ1	E2QZQ1	E2QZQ1_CANLF	Uncharacterized protein	Canis lupus familiaris	9615	TF	3	2	uniprot_Canis_lupus_9615_october2021
20171129_DDA_POOL	4		_FDEFFSQSC[+57]APGSDPNSNLC[+57]ALC[+57]SGGSDPAHTC[+57]APNNHER_		TRUE	_FDEFFSQSC[Carbamidomethyl]APGSDPNSNLC[Carbamidomethyl]ALC[Carbamidomethyl]SGGSDPAHTC[Carbamidomethyl]APNNHER_	FDEFFSQSCAPGSDPNSNLCALCSGGSDPAHTCAPNNHER	49.3251	1.0527	49.32507|NaN	E2QZQ1	TRUE	_FDEFFSQSC[+57]APGSDPNSNLC[+57]ALC[+57]SGGSDPAHTC[+57]APNNHER_	_FDEFFSQSC[Carbamidomethyl]APGSDPNSNLC[Carbamidomethyl]ALC[Carbamidomethyl]SGGSDPAHTC[Carbamidomethyl]APNNHER_	1103.45	0	154957	noloss	7	y	1	837.396	14.0087	TRUE	tr	E2QZQ1	E2QZQ1	E2QZQ1_CANLF	Uncharacterized protein	Canis lupus familiaris	9615	TF	3	2	uniprot_Canis_lupus_9615_october2021
20171129_DDA_POOL	4		_FDEFFSQSC[+57]APGSDPNSNLC[+57]ALC[+57]SGGSDPAHTC[+57]APNNHER_		TRUE	_FDEFFSQSC[Carbamidomethyl]APGSDPNSNLC[Carbamidomethyl]ALC[Carbamidomethyl]SGGSDPAHTC[Carbamidomethyl]APNNHER_	FDEFFSQSCAPGSDPNSNLCALCSGGSDPAHTCAPNNHER	49.3251	1.0527	49.32507|NaN	E2QZQ1	TRUE	_FDEFFSQSC[+57]APGSDPNSNLC[+57]ALC[+57]SGGSDPAHTC[+57]APNNHER_	_FDEFFSQSC[Carbamidomethyl]APGSDPNSNLC[Carbamidomethyl]ALC[Carbamidomethyl]SGGSDPAHTC[Carbamidomethyl]APNNHER_	1103.45	0	154957	NH3	32	y	4	852.348	10.9334	TRUE	tr	E2QZQ1	E2QZQ1	E2QZQ1_CANLF	Uncharacterized protein	Canis lupus familiaris	9615	TF	3	2	uniprot_Canis_lupus_9615_october2021
20171129_DDA_POOL	4		_FDEFFSQSC[+57]APGSDPNSNLC[+57]ALC[+57]SGGSDPAHTC[+57]APNNHER_		TRUE	_FDEFFSQSC[Carbamidomethyl]APGSDPNSNLC[Carbamidomethyl]ALC[Carbamidomethyl]SGGSDPAHTC[Carbamidomethyl]APNNHER_	FDEFFSQSCAPGSDPNSNLCALCSGGSDPAHTCAPNNHER	49.3251	1.0527	49.32507|NaN	E2QZQ1	TRUE	_FDEFFSQSC[+57]APGSDPNSNLC[+57]ALC[+57]SGGSDPAHTC[+57]APNNHER_	_FDEFFSQSC[Carbamidomethyl]APGSDPNSNLC[Carbamidomethyl]ALC[Carbamidomethyl]SGGSDPAHTC[Carbamidomethyl]APNNHER_	1103.45	0	154957	noloss	16	y	2	860.366	14.377	TRUE	tr	E2QZQ1	E2QZQ1	E2QZQ1_CANLF	Uncharacterized protein	Canis lupus familiaris	9615	TF	3	2	uniprot_Canis_lupus_9615_october2021
20171129_DDA_POOL	4		_FDEFFSQSC[+57]APGSDPNSNLC[+57]ALC[+57]SGGSDPAHTC[+57]APNNHER_		TRUE	_FDEFFSQSC[Carbamidomethyl]APGSDPNSNLC[Carbamidomethyl]ALC[Carbamidomethyl]SGGSDPAHTC[Carbamidomethyl]APNNHER_	FDEFFSQSCAPGSDPNSNLCALCSGGSDPAHTCAPNNHER	49.3251	1.0527	49.32507|NaN	E2QZQ1	TRUE	_FDEFFSQSC[+57]APGSDPNSNLC[+57]ALC[+57]SGGSDPAHTC[+57]APNNHER_	_FDEFFSQSC[Carbamidomethyl]APGSDPNSNLC[Carbamidomethyl]ALC[Carbamidomethyl]SGGSDPAHTC[Carbamidomethyl]APNNHER_	1103.45	0	154957	noloss	17	y	2	903.882	31.5328	TRUE	tr	E2QZQ1	E2QZQ1	E2QZQ1_CANLF	Uncharacterized protein	Canis lupus familiaris	9615	TF	3	2	uniprot_Canis_lupus_9615_october2021
20171129_DDA_POOL	4		_FDEFFSQSC[+57]APGSDPNSNLC[+57]ALC[+57]SGGSDPAHTC[+57]APNNHER_		TRUE	_FDEFFSQSC[Carbamidomethyl]APGSDPNSNLC[Carbamidomethyl]ALC[Carbamidomethyl]SGGSDPAHTC[Carbamidomethyl]APNNHER_	FDEFFSQSCAPGSDPNSNLCALCSGGSDPAHTCAPNNHER	49.3251	1.0527	49.32507|NaN	E2QZQ1	TRUE	_FDEFFSQSC[+57]APGSDPNSNLC[+57]ALC[+57]SGGSDPAHTC[+57]APNNHER_	_FDEFFSQSC[Carbamidomethyl]APGSDPNSNLC[Carbamidomethyl]ALC[Carbamidomethyl]SGGSDPAHTC[Carbamidomethyl]APNNHER_	1103.45	0	154957	NH3	18	y	2	975.384	16.4965	TRUE	tr	E2QZQ1	E2QZQ1	E2QZQ1_CANLF	Uncharacterized protein	Canis lupus familiaris	9615	TF	3	2	uniprot_Canis_lupus_9615_october2021
20171129_DDA_POOL	4		_FDEFFSQSC[+57]APGSDPNSNLC[+57]ALC[+57]SGGSDPAHTC[+57]APNNHER_		TRUE	_FDEFFSQSC[Carbamidomethyl]APGSDPNSNLC[Carbamidomethyl]ALC[Carbamidomethyl]SGGSDPAHTC[Carbamidomethyl]APNNHER_	FDEFFSQSCAPGSDPNSNLCALCSGGSDPAHTCAPNNHER	49.3251	1.0527	49.32507|NaN	E2QZQ1	TRUE	_FDEFFSQSC[+57]APGSDPNSNLC[+57]ALC[+57]SGGSDPAHTC[+57]APNNHER_	_FDEFFSQSC[Carbamidomethyl]APGSDPNSNLC[Carbamidomethyl]ALC[Carbamidomethyl]SGGSDPAHTC[Carbamidomethyl]APNNHER_	1103.45	0	154957	noloss	18	y	2	983.898	44.9005	TRUE	tr	E2QZQ1	E2QZQ1	E2QZQ1_CANLF	Uncharacterized protein	Canis lupus familiaris	9615	TF	3	2	uniprot_Canis_lupus_9615_october2021
20171129_DDA_POOL	4		_FDEFFSQSC[+57]APGSDPNSNLC[+57]ALC[+57]SGGSDPAHTC[+57]APNNHER_		TRUE	_FDEFFSQSC[Carbamidomethyl]APGSDPNSNLC[Carbamidomethyl]ALC[Carbamidomethyl]SGGSDPAHTC[Carbamidomethyl]APNNHER_	FDEFFSQSCAPGSDPNSNLCALCSGGSDPAHTCAPNNHER	49.3251	1.0527	49.32507|NaN	E2QZQ1	TRUE	_FDEFFSQSC[+57]APGSDPNSNLC[+57]ALC[+57]SGGSDPAHTC[+57]APNNHER_	_FDEFFSQSC[Carbamidomethyl]APGSDPNSNLC[Carbamidomethyl]ALC[Carbamidomethyl]SGGSDPAHTC[Carbamidomethyl]APNNHER_	1103.45	0	154957	noloss	8	y	1	997.427	30.3891	TRUE	tr	E2QZQ1	E2QZQ1	E2QZQ1_CANLF	Uncharacterized protein	Canis lupus familiaris	9615	TF	3	2	uniprot_Canis_lupus_9615_october2021
20171129_DDA_POOL	4		_FDEFFSQSC[+57]APGSDPNSNLC[+57]ALC[+57]SGGSDPAHTC[+57]APNNHER_		TRUE	_FDEFFSQSC[Carbamidomethyl]APGSDPNSNLC[Carbamidomethyl]ALC[Carbamidomethyl]SGGSDPAHTC[Carbamidomethyl]APNNHER_	FDEFFSQSCAPGSDPNSNLCALCSGGSDPAHTCAPNNHER	49.3251	1.0527	49.32507|NaN	E2QZQ1	TRUE	_FDEFFSQSC[+57]APGSDPNSNLC[+57]ALC[+57]SGGSDPAHTC[+57]APNNHER_	_FDEFFSQSC[Carbamidomethyl]APGSDPNSNLC[Carbamidomethyl]ALC[Carbamidomethyl]SGGSDPAHTC[Carbamidomethyl]APNNHER_	1103.45	0	154957	noloss	19	y	2	1040.44	52.8118	FALSE	tr	E2QZQ1	E2QZQ1	E2QZQ1_CANLF	Uncharacterized protein	Canis lupus familiaris	9615	TF	3	2	uniprot_Canis_lupus_9615_october2021
20171129_DDA_POOL	4		_FDEFFSQSC[+57]APGSDPNSNLC[+57]ALC[+57]SGGSDPAHTC[+57]APNNHER_		TRUE	_FDEFFSQSC[Carbamidomethyl]APGSDPNSNLC[Carbamidomethyl]ALC[Carbamidomethyl]SGGSDPAHTC[Carbamidomethyl]APNNHER_	FDEFFSQSCAPGSDPNSNLCALCSGGSDPAHTCAPNNHER	49.3251	1.0527	49.32507|NaN	E2QZQ1	TRUE	_FDEFFSQSC[+57]APGSDPNSNLC[+57]ALC[+57]SGGSDPAHTC[+57]APNNHER_	_FDEFFSQSC[Carbamidomethyl]APGSDPNSNLC[Carbamidomethyl]ALC[Carbamidomethyl]SGGSDPAHTC[Carbamidomethyl]APNNHER_	1103.45	0	154957	noloss	30	y	3	1064.78	19.7205	TRUE	tr	E2QZQ1	E2QZQ1	E2QZQ1_CANLF	Uncharacterized protein	Canis lupus familiaris	9615	TF	3	2	uniprot_Canis_lupus_9615_october2021
20171129_DDA_POOL	4		_FDEFFSQSC[+57]APGSDPNSNLC[+57]ALC[+57]SGGSDPAHTC[+57]APNNHER_		TRUE	_FDEFFSQSC[Carbamidomethyl]APGSDPNSNLC[Carbamidomethyl]ALC[Carbamidomethyl]SGGSDPAHTC[Carbamidomethyl]APNNHER_	FDEFFSQSCAPGSDPNSNLCALCSGGSDPAHTCAPNNHER	49.3251	1.0527	49.32507|NaN	E2QZQ1	TRUE	_FDEFFSQSC[+57]APGSDPNSNLC[+57]ALC[+57]SGGSDPAHTC[+57]APNNHER_	_FDEFFSQSC[Carbamidomethyl]APGSDPNSNLC[Carbamidomethyl]ALC[Carbamidomethyl]SGGSDPAHTC[Carbamidomethyl]APNNHER_	1103.45	0	154957	noloss	20	y	2	1075.96	30.59	TRUE	tr	E2QZQ1	E2QZQ1	E2QZQ1_CANLF	Uncharacterized protein	Canis lupus familiaris	9615	TF	3	2	uniprot_Canis_lupus_9615_october2021
20171129_DDA_POOL	4		_FDEFFSQSC[+57]APGSDPNSNLC[+57]ALC[+57]SGGSDPAHTC[+57]APNNHER_		TRUE	_FDEFFSQSC[Carbamidomethyl]APGSDPNSNLC[Carbamidomethyl]ALC[Carbamidomethyl]SGGSDPAHTC[Carbamidomethyl]APNNHER_	FDEFFSQSCAPGSDPNSNLCALCSGGSDPAHTCAPNNHER	49.3251	1.0527	49.32507|NaN	E2QZQ1	TRUE	_FDEFFSQSC[+57]APGSDPNSNLC[+57]ALC[+57]SGGSDPAHTC[+57]APNNHER_	_FDEFFSQSC[Carbamidomethyl]APGSDPNSNLC[Carbamidomethyl]ALC[Carbamidomethyl]SGGSDPAHTC[Carbamidomethyl]APNNHER_	1103.45	0	154957	noloss	9	y	1	1098.47	47.6616	FALSE	tr	E2QZQ1	E2QZQ1	E2QZQ1_CANLF	Uncharacterized protein	Canis lupus familiaris	9615	TF	3	2	uniprot_Canis_lupus_9615_october2021
20171129_DDA_POOL	4		_FDEFFSQSC[+57]APGSDPNSNLC[+57]ALC[+57]SGGSDPAHTC[+57]APNNHER_		TRUE	_FDEFFSQSC[Carbamidomethyl]APGSDPNSNLC[Carbamidomethyl]ALC[Carbamidomethyl]SGGSDPAHTC[Carbamidomethyl]APNNHER_	FDEFFSQSCAPGSDPNSNLCALCSGGSDPAHTCAPNNHER	49.3251	1.0527	49.32507|NaN	E2QZQ1	TRUE	_FDEFFSQSC[+57]APGSDPNSNLC[+57]ALC[+57]SGGSDPAHTC[+57]APNNHER_	_FDEFFSQSC[Carbamidomethyl]APGSDPNSNLC[Carbamidomethyl]ALC[Carbamidomethyl]SGGSDPAHTC[Carbamidomethyl]APNNHER_	1103.45	0	154957	noloss	21	y	2	1155.97	31.9558	TRUE	tr	E2QZQ1	E2QZQ1	E2QZQ1_CANLF	Uncharacterized protein	Canis lupus familiaris	9615	TF	3	2	uniprot_Canis_lupus_9615_october2021
20171129_DDA_POOL	4		_FDEFFSQSC[+57]APGSDPNSNLC[+57]ALC[+57]SGGSDPAHTC[+57]APNNHER_		TRUE	_FDEFFSQSC[Carbamidomethyl]APGSDPNSNLC[Carbamidomethyl]ALC[Carbamidomethyl]SGGSDPAHTC[Carbamidomethyl]APNNHER_	FDEFFSQSCAPGSDPNSNLCALCSGGSDPAHTCAPNNHER	49.3251	1.0527	49.32507|NaN	E2QZQ1	TRUE	_FDEFFSQSC[+57]APGSDPNSNLC[+57]ALC[+57]SGGSDPAHTC[+57]APNNHER_	_FDEFFSQSC[Carbamidomethyl]APGSDPNSNLC[Carbamidomethyl]ALC[Carbamidomethyl]SGGSDPAHTC[Carbamidomethyl]APNNHER_	1103.45	0	154957	H2O	10	b	1	1201.46	13.99	TRUE	tr	E2QZQ1	E2QZQ1	E2QZQ1_CANLF	Uncharacterized protein	Canis lupus familiaris	9615	TF	3	2	uniprot_Canis_lupus_9615_october2021
20171129_DDA_POOL	4		_FDEFFSQSC[+57]APGSDPNSNLC[+57]ALC[+57]SGGSDPAHTC[+57]APNNHER_		TRUE	_FDEFFSQSC[Carbamidomethyl]APGSDPNSNLC[Carbamidomethyl]ALC[Carbamidomethyl]SGGSDPAHTC[Carbamidomethyl]APNNHER_	FDEFFSQSCAPGSDPNSNLCALCSGGSDPAHTCAPNNHER	49.3251	1.0527	49.32507|NaN	E2QZQ1	TRUE	_FDEFFSQSC[+57]APGSDPNSNLC[+57]ALC[+57]SGGSDPAHTC[+57]APNNHER_	_FDEFFSQSC[Carbamidomethyl]APGSDPNSNLC[Carbamidomethyl]ALC[Carbamidomethyl]SGGSDPAHTC[Carbamidomethyl]APNNHER_	1103.45	0	154957	noloss	10	b	1	1219.47	14.5943	TRUE	tr	E2QZQ1	E2QZQ1	E2QZQ1_CANLF	Uncharacterized protein	Canis lupus familiaris	9615	TF	3	2	uniprot_Canis_lupus_9615_october2021
20171129_DDA_POOL	4		_FDEFFSQSC[+57]APGSDPNSNLC[+57]ALC[+57]SGGSDPAHTC[+57]APNNHER_		TRUE	_FDEFFSQSC[Carbamidomethyl]APGSDPNSNLC[Carbamidomethyl]ALC[Carbamidomethyl]SGGSDPAHTC[Carbamidomethyl]APNNHER_	FDEFFSQSCAPGSDPNSNLCALCSGGSDPAHTCAPNNHER	49.3251	1.0527	49.32507|NaN	E2QZQ1	TRUE	_FDEFFSQSC[+57]APGSDPNSNLC[+57]ALC[+57]SGGSDPAHTC[+57]APNNHER_	_FDEFFSQSC[Carbamidomethyl]APGSDPNSNLC[Carbamidomethyl]ALC[Carbamidomethyl]SGGSDPAHTC[Carbamidomethyl]APNNHER_	1103.45	0	154957	noloss	12	y	1	1403.62	70.9578	FALSE	tr	E2QZQ1	E2QZQ1	E2QZQ1_CANLF	Uncharacterized protein	Canis lupus familiaris	9615	TF	3	2	uniprot_Canis_lupus_9615_october2021
20171129_DDA_POOL	4		_FDEFFSQSC[+57]APGSDPNSNLC[+57]ALC[+57]SGGSDPAHTC[+57]APNNHER_		TRUE	_FDEFFSQSC[Carbamidomethyl]APGSDPNSNLC[Carbamidomethyl]ALC[Carbamidomethyl]SGGSDPAHTC[Carbamidomethyl]APNNHER_	FDEFFSQSCAPGSDPNSNLCALCSGGSDPAHTCAPNNHER	49.3251	1.0527	49.32507|NaN	E2QZQ1	TRUE	_FDEFFSQSC[+57]APGSDPNSNLC[+57]ALC[+57]SGGSDPAHTC[+57]APNNHER_	_FDEFFSQSC[Carbamidomethyl]APGSDPNSNLC[Carbamidomethyl]ALC[Carbamidomethyl]SGGSDPAHTC[Carbamidomethyl]APNNHER_	1103.45	0	154957	noloss	26	y	2	1418.6	31.1499	TRUE	tr	E2QZQ1	E2QZQ1	E2QZQ1_CANLF	Uncharacterized protein	Canis lupus familiaris	9615	TF	3	2	uniprot_Canis_lupus_9615_october2021
20171129_DDA_POOL	4		_FDEFFSQSC[+57]APGSDPNSNLC[+57]ALC[+57]SGGSDPAHTC[+57]APNNHER_		TRUE	_FDEFFSQSC[Carbamidomethyl]APGSDPNSNLC[Carbamidomethyl]ALC[Carbamidomethyl]SGGSDPAHTC[Carbamidomethyl]APNNHER_	FDEFFSQSCAPGSDPNSNLCALCSGGSDPAHTCAPNNHER	49.3251	1.0527	49.32507|NaN	E2QZQ1	TRUE	_FDEFFSQSC[+57]APGSDPNSNLC[+57]ALC[+57]SGGSDPAHTC[+57]APNNHER_	_FDEFFSQSC[Carbamidomethyl]APGSDPNSNLC[Carbamidomethyl]ALC[Carbamidomethyl]SGGSDPAHTC[Carbamidomethyl]APNNHER_	1103.45	0	154957	NH3	31	b	3	1099.44	16.1575	TRUE	tr	E2QZQ1	E2QZQ1	E2QZQ1_CANLF	Uncharacterized protein	Canis lupus familiaris	9615	TF	3	2	uniprot_Canis_lupus_9615_october2021
20171129_DDA_POOL	4		_FDEFFSQSC[+57]APGSDPNSNLC[+57]ALC[+57]SGGSDPAHTC[+57]APNNHER_		TRUE	_FDEFFSQSC[Carbamidomethyl]APGSDPNSNLC[Carbamidomethyl]ALC[Carbamidomethyl]SGGSDPAHTC[Carbamidomethyl]APNNHER_	FDEFFSQSCAPGSDPNSNLCALCSGGSDPAHTCAPNNHER	49.3251	1.0527	49.32507|NaN	E2QZQ1	TRUE	_FDEFFSQSC[+57]APGSDPNSNLC[+57]ALC[+57]SGGSDPAHTC[+57]APNNHER_	_FDEFFSQSC[Carbamidomethyl]APGSDPNSNLC[Carbamidomethyl]ALC[Carbamidomethyl]SGGSDPAHTC[Carbamidomethyl]APNNHER_	1103.45	0	154957	noloss	9	b	1	1148.44	11.1226	TRUE	tr	E2QZQ1	E2QZQ1	E2QZQ1_CANLF	Uncharacterized protein	Canis lupus familiaris	9615	TF	3	2	uniprot_Canis_lupus_9615_october2021
20171129_DDA_POOL	2		_AQLTPLPPSTYVEFAVAATDC[+57]VAAEVTDPAK_		TRUE	_AQLTPLPPSTYVEFAVAATDC[Carbamidomethyl]VAAEVTDPAK_	AQLTPLPPSTYVEFAVAATDCVAAEVTDPAK	168.811	1.52431	168.81087|NaN	E2QUV3	TRUE	_AQLTPLPPSTYVEFAVAATDC[+57]VAAEVTDPAK_	_AQLTPLPPSTYVEFAVAATDC[Carbamidomethyl]VAAEVTDPAK_	1616.81	0	216378	NH3	3	b	1	296.16	4.09823	TRUE	tr	E2QUV3	E2QUV3	E2QUV3_CANLF	Alpha-2-HS-glycoprotein	Canis lupus familiaris	9615	AHSG	4	2	uniprot_Canis_lupus_9615_october2021
20171129_DDA_POOL	2		_AQLTPLPPSTYVEFAVAATDC[+57]VAAEVTDPAK_		TRUE	_AQLTPLPPSTYVEFAVAATDC[Carbamidomethyl]VAAEVTDPAK_	AQLTPLPPSTYVEFAVAATDCVAAEVTDPAK	168.811	1.52431	168.81087|NaN	E2QUV3	TRUE	_AQLTPLPPSTYVEFAVAATDC[+57]VAAEVTDPAK_	_AQLTPLPPSTYVEFAVAATDC[Carbamidomethyl]VAAEVTDPAK_	1616.81	0	216378	noloss	3	b	1	313.187	25.7532	FALSE	tr	E2QUV3	E2QUV3	E2QUV3_CANLF	Alpha-2-HS-glycoprotein	Canis lupus familiaris	9615	AHSG	4	2	uniprot_Canis_lupus_9615_october2021
20171129_DDA_POOL	2		_AQLTPLPPSTYVEFAVAATDC[+57]VAAEVTDPAK_		TRUE	_AQLTPLPPSTYVEFAVAATDC[Carbamidomethyl]VAAEVTDPAK_	AQLTPLPPSTYVEFAVAATDCVAAEVTDPAK	168.811	1.52431	168.81087|NaN	E2QUV3	TRUE	_AQLTPLPPSTYVEFAVAATDC[+57]VAAEVTDPAK_	_AQLTPLPPSTYVEFAVAATDC[Carbamidomethyl]VAAEVTDPAK_	1616.81	0	216378	noloss	3	y	1	315.203	100	FALSE	tr	E2QUV3	E2QUV3	E2QUV3_CANLF	Alpha-2-HS-glycoprotein	Canis lupus familiaris	9615	AHSG	4	2	uniprot_Canis_lupus_9615_october2021
20171129_DDA_POOL	2		_AQLTPLPPSTYVEFAVAATDC[+57]VAAEVTDPAK_		TRUE	_AQLTPLPPSTYVEFAVAATDC[Carbamidomethyl]VAAEVTDPAK_	AQLTPLPPSTYVEFAVAATDCVAAEVTDPAK	168.811	1.52431	168.81087|NaN	E2QUV3	TRUE	_AQLTPLPPSTYVEFAVAATDC[+57]VAAEVTDPAK_	_AQLTPLPPSTYVEFAVAATDC[Carbamidomethyl]VAAEVTDPAK_	1616.81	0	216378	H2O	7	y	2	371.193	13.193	TRUE	tr	E2QUV3	E2QUV3	E2QUV3_CANLF	Alpha-2-HS-glycoprotein	Canis lupus familiaris	9615	AHSG	4	2	uniprot_Canis_lupus_9615_october2021
20171129_DDA_POOL	2		_AQLTPLPPSTYVEFAVAATDC[+57]VAAEVTDPAK_		TRUE	_AQLTPLPPSTYVEFAVAATDC[Carbamidomethyl]VAAEVTDPAK_	AQLTPLPPSTYVEFAVAATDCVAAEVTDPAK	168.811	1.52431	168.81087|NaN	E2QUV3	TRUE	_AQLTPLPPSTYVEFAVAATDC[+57]VAAEVTDPAK_	_AQLTPLPPSTYVEFAVAATDC[Carbamidomethyl]VAAEVTDPAK_	1616.81	0	216378	H2O	4	b	1	396.224	13.0236	TRUE	tr	E2QUV3	E2QUV3	E2QUV3_CANLF	Alpha-2-HS-glycoprotein	Canis lupus familiaris	9615	AHSG	4	2	uniprot_Canis_lupus_9615_october2021
20171129_DDA_POOL	2		_AQLTPLPPSTYVEFAVAATDC[+57]VAAEVTDPAK_		TRUE	_AQLTPLPPSTYVEFAVAATDC[Carbamidomethyl]VAAEVTDPAK_	AQLTPLPPSTYVEFAVAATDCVAAEVTDPAK	168.811	1.52431	168.81087|NaN	E2QUV3	TRUE	_AQLTPLPPSTYVEFAVAATDC[+57]VAAEVTDPAK_	_AQLTPLPPSTYVEFAVAATDC[Carbamidomethyl]VAAEVTDPAK_	1616.81	0	216378	NH3	4	b	1	397.208	4.58187	TRUE	tr	E2QUV3	E2QUV3	E2QUV3_CANLF	Alpha-2-HS-glycoprotein	Canis lupus familiaris	9615	AHSG	4	2	uniprot_Canis_lupus_9615_october2021
20171129_DDA_POOL	2		_AQLTPLPPSTYVEFAVAATDC[+57]VAAEVTDPAK_		TRUE	_AQLTPLPPSTYVEFAVAATDC[Carbamidomethyl]VAAEVTDPAK_	AQLTPLPPSTYVEFAVAATDCVAAEVTDPAK	168.811	1.52431	168.81087|NaN	E2QUV3	TRUE	_AQLTPLPPSTYVEFAVAATDC[+57]VAAEVTDPAK_	_AQLTPLPPSTYVEFAVAATDC[Carbamidomethyl]VAAEVTDPAK_	1616.81	0	216378	noloss	4	b	1	414.235	35.4051	FALSE	tr	E2QUV3	E2QUV3	E2QUV3_CANLF	Alpha-2-HS-glycoprotein	Canis lupus familiaris	9615	AHSG	4	2	uniprot_Canis_lupus_9615_october2021
20171129_DDA_POOL	2		_AQLTPLPPSTYVEFAVAATDC[+57]VAAEVTDPAK_		TRUE	_AQLTPLPPSTYVEFAVAATDC[Carbamidomethyl]VAAEVTDPAK_	AQLTPLPPSTYVEFAVAATDCVAAEVTDPAK	168.811	1.52431	168.81087|NaN	E2QUV3	TRUE	_AQLTPLPPSTYVEFAVAATDC[+57]VAAEVTDPAK_	_AQLTPLPPSTYVEFAVAATDC[Carbamidomethyl]VAAEVTDPAK_	1616.81	0	216378	noloss	4	y	1	430.23	11.3378	TRUE	tr	E2QUV3	E2QUV3	E2QUV3_CANLF	Alpha-2-HS-glycoprotein	Canis lupus familiaris	9615	AHSG	4	2	uniprot_Canis_lupus_9615_october2021
20171129_DDA_POOL	2		_AQLTPLPPSTYVEFAVAATDC[+57]VAAEVTDPAK_		TRUE	_AQLTPLPPSTYVEFAVAATDC[Carbamidomethyl]VAAEVTDPAK_	AQLTPLPPSTYVEFAVAATDCVAAEVTDPAK	168.811	1.52431	168.81087|NaN	E2QUV3	TRUE	_AQLTPLPPSTYVEFAVAATDC[+57]VAAEVTDPAK_	_AQLTPLPPSTYVEFAVAATDC[Carbamidomethyl]VAAEVTDPAK_	1616.81	0	216378	H2O	5	b	1	493.277	15.8106	TRUE	tr	E2QUV3	E2QUV3	E2QUV3_CANLF	Alpha-2-HS-glycoprotein	Canis lupus familiaris	9615	AHSG	4	2	uniprot_Canis_lupus_9615_october2021
20171129_DDA_POOL	2		_AQLTPLPPSTYVEFAVAATDC[+57]VAAEVTDPAK_		TRUE	_AQLTPLPPSTYVEFAVAATDC[Carbamidomethyl]VAAEVTDPAK_	AQLTPLPPSTYVEFAVAATDCVAAEVTDPAK	168.811	1.52431	168.81087|NaN	E2QUV3	TRUE	_AQLTPLPPSTYVEFAVAATDC[+57]VAAEVTDPAK_	_AQLTPLPPSTYVEFAVAATDC[Carbamidomethyl]VAAEVTDPAK_	1616.81	0	216378	noloss	5	b	1	511.287	11.089	TRUE	tr	E2QUV3	E2QUV3	E2QUV3_CANLF	Alpha-2-HS-glycoprotein	Canis lupus familiaris	9615	AHSG	4	2	uniprot_Canis_lupus_9615_october2021
20171129_DDA_POOL	2		_AQLTPLPPSTYVEFAVAATDC[+57]VAAEVTDPAK_		TRUE	_AQLTPLPPSTYVEFAVAATDC[Carbamidomethyl]VAAEVTDPAK_	AQLTPLPPSTYVEFAVAATDCVAAEVTDPAK	168.811	1.52431	168.81087|NaN	E2QUV3	TRUE	_AQLTPLPPSTYVEFAVAATDC[+57]VAAEVTDPAK_	_AQLTPLPPSTYVEFAVAATDC[Carbamidomethyl]VAAEVTDPAK_	1616.81	0	216378	noloss	5	y	1	531.277	18.3671	TRUE	tr	E2QUV3	E2QUV3	E2QUV3_CANLF	Alpha-2-HS-glycoprotein	Canis lupus familiaris	9615	AHSG	4	2	uniprot_Canis_lupus_9615_october2021
20171129_DDA_POOL	2		_AQLTPLPPSTYVEFAVAATDC[+57]VAAEVTDPAK_		TRUE	_AQLTPLPPSTYVEFAVAATDC[Carbamidomethyl]VAAEVTDPAK_	AQLTPLPPSTYVEFAVAATDCVAAEVTDPAK	168.811	1.52431	168.81087|NaN	E2QUV3	TRUE	_AQLTPLPPSTYVEFAVAATDC[+57]VAAEVTDPAK_	_AQLTPLPPSTYVEFAVAATDC[Carbamidomethyl]VAAEVTDPAK_	1616.81	0	216378	H2O	6	b	1	606.361	10.4128	TRUE	tr	E2QUV3	E2QUV3	E2QUV3_CANLF	Alpha-2-HS-glycoprotein	Canis lupus familiaris	9615	AHSG	4	2	uniprot_Canis_lupus_9615_october2021
20171129_DDA_POOL	2		_AQLTPLPPSTYVEFAVAATDC[+57]VAAEVTDPAK_		TRUE	_AQLTPLPPSTYVEFAVAATDC[Carbamidomethyl]VAAEVTDPAK_	AQLTPLPPSTYVEFAVAATDCVAAEVTDPAK	168.811	1.52431	168.81087|NaN	E2QUV3	TRUE	_AQLTPLPPSTYVEFAVAATDC[+57]VAAEVTDPAK_	_AQLTPLPPSTYVEFAVAATDC[Carbamidomethyl]VAAEVTDPAK_	1616.81	0	216378	noloss	6	b	1	624.372	12.2186	TRUE	tr	E2QUV3	E2QUV3	E2QUV3_CANLF	Alpha-2-HS-glycoprotein	Canis lupus familiaris	9615	AHSG	4	2	uniprot_Canis_lupus_9615_october2021
20171129_DDA_POOL	2		_AQLTPLPPSTYVEFAVAATDC[+57]VAAEVTDPAK_		TRUE	_AQLTPLPPSTYVEFAVAATDC[Carbamidomethyl]VAAEVTDPAK_	AQLTPLPPSTYVEFAVAATDCVAAEVTDPAK	168.811	1.52431	168.81087|NaN	E2QUV3	TRUE	_AQLTPLPPSTYVEFAVAATDC[+57]VAAEVTDPAK_	_AQLTPLPPSTYVEFAVAATDC[Carbamidomethyl]VAAEVTDPAK_	1616.81	0	216378	noloss	6	y	1	630.346	18.9929	TRUE	tr	E2QUV3	E2QUV3	E2QUV3_CANLF	Alpha-2-HS-glycoprotein	Canis lupus familiaris	9615	AHSG	4	2	uniprot_Canis_lupus_9615_october2021
20171129_DDA_POOL	2		_AQLTPLPPSTYVEFAVAATDC[+57]VAAEVTDPAK_		TRUE	_AQLTPLPPSTYVEFAVAATDC[Carbamidomethyl]VAAEVTDPAK_	AQLTPLPPSTYVEFAVAATDCVAAEVTDPAK	168.811	1.52431	168.81087|NaN	E2QUV3	TRUE	_AQLTPLPPSTYVEFAVAATDC[+57]VAAEVTDPAK_	_AQLTPLPPSTYVEFAVAATDC[Carbamidomethyl]VAAEVTDPAK_	1616.81	0	216378	noloss	7	b	1	721.424	3.75144	TRUE	tr	E2QUV3	E2QUV3	E2QUV3_CANLF	Alpha-2-HS-glycoprotein	Canis lupus familiaris	9615	AHSG	4	2	uniprot_Canis_lupus_9615_october2021
20171129_DDA_POOL	2		_AQLTPLPPSTYVEFAVAATDC[+57]VAAEVTDPAK_		TRUE	_AQLTPLPPSTYVEFAVAATDC[Carbamidomethyl]VAAEVTDPAK_	AQLTPLPPSTYVEFAVAATDCVAAEVTDPAK	168.811	1.52431	168.81087|NaN	E2QUV3	TRUE	_AQLTPLPPSTYVEFAVAATDC[+57]VAAEVTDPAK_	_AQLTPLPPSTYVEFAVAATDC[Carbamidomethyl]VAAEVTDPAK_	1616.81	0	216378	noloss	7	y	1	759.388	16.5663	TRUE	tr	E2QUV3	E2QUV3	E2QUV3_CANLF	Alpha-2-HS-glycoprotein	Canis lupus familiaris	9615	AHSG	4	2	uniprot_Canis_lupus_9615_october2021
20171129_DDA_POOL	2		_AQLTPLPPSTYVEFAVAATDC[+57]VAAEVTDPAK_		TRUE	_AQLTPLPPSTYVEFAVAATDC[Carbamidomethyl]VAAEVTDPAK_	AQLTPLPPSTYVEFAVAATDCVAAEVTDPAK	168.811	1.52431	168.81087|NaN	E2QUV3	TRUE	_AQLTPLPPSTYVEFAVAATDC[+57]VAAEVTDPAK_	_AQLTPLPPSTYVEFAVAATDC[Carbamidomethyl]VAAEVTDPAK_	1616.81	0	216378	noloss	8	y	1	830.425	14.0355	TRUE	tr	E2QUV3	E2QUV3	E2QUV3_CANLF	Alpha-2-HS-glycoprotein	Canis lupus familiaris	9615	AHSG	4	2	uniprot_Canis_lupus_9615_october2021
20171129_DDA_POOL	2		_AQLTPLPPSTYVEFAVAATDC[+57]VAAEVTDPAK_		TRUE	_AQLTPLPPSTYVEFAVAATDC[Carbamidomethyl]VAAEVTDPAK_	AQLTPLPPSTYVEFAVAATDCVAAEVTDPAK	168.811	1.52431	168.81087|NaN	E2QUV3	TRUE	_AQLTPLPPSTYVEFAVAATDC[+57]VAAEVTDPAK_	_AQLTPLPPSTYVEFAVAATDC[Carbamidomethyl]VAAEVTDPAK_	1616.81	0	216378	noloss	9	y	1	901.463	19.2819	TRUE	tr	E2QUV3	E2QUV3	E2QUV3_CANLF	Alpha-2-HS-glycoprotein	Canis lupus familiaris	9615	AHSG	4	2	uniprot_Canis_lupus_9615_october2021
20171129_DDA_POOL	2		_AQLTPLPPSTYVEFAVAATDC[+57]VAAEVTDPAK_		TRUE	_AQLTPLPPSTYVEFAVAATDC[Carbamidomethyl]VAAEVTDPAK_	AQLTPLPPSTYVEFAVAATDCVAAEVTDPAK	168.811	1.52431	168.81087|NaN	E2QUV3	TRUE	_AQLTPLPPSTYVEFAVAATDC[+57]VAAEVTDPAK_	_AQLTPLPPSTYVEFAVAATDC[Carbamidomethyl]VAAEVTDPAK_	1616.81	0	216378	NH3	19	y	2	974.454	4.48949	TRUE	tr	E2QUV3	E2QUV3	E2QUV3_CANLF	Alpha-2-HS-glycoprotein	Canis lupus familiaris	9615	AHSG	4	2	uniprot_Canis_lupus_9615_october2021
20171129_DDA_POOL	2		_AQLTPLPPSTYVEFAVAATDC[+57]VAAEVTDPAK_		TRUE	_AQLTPLPPSTYVEFAVAATDC[Carbamidomethyl]VAAEVTDPAK_	AQLTPLPPSTYVEFAVAATDCVAAEVTDPAK	168.811	1.52431	168.81087|NaN	E2QUV3	TRUE	_AQLTPLPPSTYVEFAVAATDC[+57]VAAEVTDPAK_	_AQLTPLPPSTYVEFAVAATDC[Carbamidomethyl]VAAEVTDPAK_	1616.81	0	216378	noloss	11	y	1	1160.56	21.2811	TRUE	tr	E2QUV3	E2QUV3	E2QUV3_CANLF	Alpha-2-HS-glycoprotein	Canis lupus familiaris	9615	AHSG	4	2	uniprot_Canis_lupus_9615_october2021
20171129_DDA_POOL	2		_AQLTPLPPSTYVEFAVAATDC[+57]VAAEVTDPAK_		TRUE	_AQLTPLPPSTYVEFAVAATDC[Carbamidomethyl]VAAEVTDPAK_	AQLTPLPPSTYVEFAVAATDCVAAEVTDPAK	168.811	1.52431	168.81087|NaN	E2QUV3	TRUE	_AQLTPLPPSTYVEFAVAATDC[+57]VAAEVTDPAK_	_AQLTPLPPSTYVEFAVAATDC[Carbamidomethyl]VAAEVTDPAK_	1616.81	0	216378	noloss	12	y	1	1275.59	9.90303	TRUE	tr	E2QUV3	E2QUV3	E2QUV3_CANLF	Alpha-2-HS-glycoprotein	Canis lupus familiaris	9615	AHSG	4	2	uniprot_Canis_lupus_9615_october2021
20171129_DDA_POOL	2		_AQLTPLPPSTYVEFAVAATDC[+57]VAAEVTDPAK_		TRUE	_AQLTPLPPSTYVEFAVAATDC[Carbamidomethyl]VAAEVTDPAK_	AQLTPLPPSTYVEFAVAATDCVAAEVTDPAK	168.811	1.52431	168.81087|NaN	E2QUV3	TRUE	_AQLTPLPPSTYVEFAVAATDC[+57]VAAEVTDPAK_	_AQLTPLPPSTYVEFAVAATDC[Carbamidomethyl]VAAEVTDPAK_	1616.81	0	216378	H2O	25	y	2	1296.12	4.43623	TRUE	tr	E2QUV3	E2QUV3	E2QUV3_CANLF	Alpha-2-HS-glycoprotein	Canis lupus familiaris	9615	AHSG	4	2	uniprot_Canis_lupus_9615_october2021
20171129_DDA_POOL	2		_AQLTPLPPSTYVEFAVAATDC[+57]VAAEVTDPAK_		TRUE	_AQLTPLPPSTYVEFAVAATDC[Carbamidomethyl]VAAEVTDPAK_	AQLTPLPPSTYVEFAVAATDCVAAEVTDPAK	168.811	1.52431	168.81087|NaN	E2QUV3	TRUE	_AQLTPLPPSTYVEFAVAATDC[+57]VAAEVTDPAK_	_AQLTPLPPSTYVEFAVAATDC[Carbamidomethyl]VAAEVTDPAK_	1616.81	0	216378	NH3	25	y	2	1296.61	9.86777	TRUE	tr	E2QUV3	E2QUV3	E2QUV3_CANLF	Alpha-2-HS-glycoprotein	Canis lupus familiaris	9615	AHSG	4	2	uniprot_Canis_lupus_9615_october2021
20171129_DDA_POOL	2		_AQLTPLPPSTYVEFAVAATDC[+57]VAAEVTDPAK_		TRUE	_AQLTPLPPSTYVEFAVAATDC[Carbamidomethyl]VAAEVTDPAK_	AQLTPLPPSTYVEFAVAATDCVAAEVTDPAK	168.811	1.52431	168.81087|NaN	E2QUV3	TRUE	_AQLTPLPPSTYVEFAVAATDC[+57]VAAEVTDPAK_	_AQLTPLPPSTYVEFAVAATDC[Carbamidomethyl]VAAEVTDPAK_	1616.81	0	216378	noloss	25	y	2	1305.13	55.4438	FALSE	tr	E2QUV3	E2QUV3	E2QUV3_CANLF	Alpha-2-HS-glycoprotein	Canis lupus familiaris	9615	AHSG	4	2	uniprot_Canis_lupus_9615_october2021
20171129_DDA_POOL	2		_AQLTPLPPSTYVEFAVAATDC[+57]VAAEVTDPAK_		TRUE	_AQLTPLPPSTYVEFAVAATDC[Carbamidomethyl]VAAEVTDPAK_	AQLTPLPPSTYVEFAVAATDCVAAEVTDPAK	168.811	1.52431	168.81087|NaN	E2QUV3	TRUE	_AQLTPLPPSTYVEFAVAATDC[+57]VAAEVTDPAK_	_AQLTPLPPSTYVEFAVAATDC[Carbamidomethyl]VAAEVTDPAK_	1616.81	0	216378	noloss	13	y	1	1376.64	20.4134	TRUE	tr	E2QUV3	E2QUV3	E2QUV3_CANLF	Alpha-2-HS-glycoprotein	Canis lupus familiaris	9615	AHSG	4	2	uniprot_Canis_lupus_9615_october2021
20171129_DDA_POOL	2		_AQLTPLPPSTYVEFAVAATDC[+57]VAAEVTDPAK_		TRUE	_AQLTPLPPSTYVEFAVAATDC[Carbamidomethyl]VAAEVTDPAK_	AQLTPLPPSTYVEFAVAATDCVAAEVTDPAK	168.811	1.52431	168.81087|NaN	E2QUV3	TRUE	_AQLTPLPPSTYVEFAVAATDC[+57]VAAEVTDPAK_	_AQLTPLPPSTYVEFAVAATDC[Carbamidomethyl]VAAEVTDPAK_	1616.81	0	216378	noloss	14	y	1	1447.67	25.7183	TRUE	tr	E2QUV3	E2QUV3	E2QUV3_CANLF	Alpha-2-HS-glycoprotein	Canis lupus familiaris	9615	AHSG	4	2	uniprot_Canis_lupus_9615_october2021
20171129_DDA_POOL	2		_AQLTPLPPSTYVEFAVAATDC[+57]VAAEVTDPAK_		TRUE	_AQLTPLPPSTYVEFAVAATDC[Carbamidomethyl]VAAEVTDPAK_	AQLTPLPPSTYVEFAVAATDCVAAEVTDPAK	168.811	1.52431	168.81087|NaN	E2QUV3	TRUE	_AQLTPLPPSTYVEFAVAATDC[+57]VAAEVTDPAK_	_AQLTPLPPSTYVEFAVAATDC[Carbamidomethyl]VAAEVTDPAK_	1616.81	0	216378	H2O	28	b	2	1450.7	10.283	TRUE	tr	E2QUV3	E2QUV3	E2QUV3_CANLF	Alpha-2-HS-glycoprotein	Canis lupus familiaris	9615	AHSG	4	2	uniprot_Canis_lupus_9615_october2021
20171129_DDA_POOL	2		_AQLTPLPPSTYVEFAVAATDC[+57]VAAEVTDPAK_		TRUE	_AQLTPLPPSTYVEFAVAATDC[Carbamidomethyl]VAAEVTDPAK_	AQLTPLPPSTYVEFAVAATDCVAAEVTDPAK	168.811	1.52431	168.81087|NaN	E2QUV3	TRUE	_AQLTPLPPSTYVEFAVAATDC[+57]VAAEVTDPAK_	_AQLTPLPPSTYVEFAVAATDC[Carbamidomethyl]VAAEVTDPAK_	1616.81	0	216378	H2O	28	y	2	1451.71	3.74559	TRUE	tr	E2QUV3	E2QUV3	E2QUV3_CANLF	Alpha-2-HS-glycoprotein	Canis lupus familiaris	9615	AHSG	4	2	uniprot_Canis_lupus_9615_october2021
20171129_DDA_POOL	2		_AQLTPLPPSTYVEFAVAATDC[+57]VAAEVTDPAK_		TRUE	_AQLTPLPPSTYVEFAVAATDC[Carbamidomethyl]VAAEVTDPAK_	AQLTPLPPSTYVEFAVAATDCVAAEVTDPAK	168.811	1.52431	168.81087|NaN	E2QUV3	TRUE	_AQLTPLPPSTYVEFAVAATDC[+57]VAAEVTDPAK_	_AQLTPLPPSTYVEFAVAATDC[Carbamidomethyl]VAAEVTDPAK_	1616.81	0	216378	noloss	15	y	1	1518.71	35.4367	FALSE	tr	E2QUV3	E2QUV3	E2QUV3_CANLF	Alpha-2-HS-glycoprotein	Canis lupus familiaris	9615	AHSG	4	2	uniprot_Canis_lupus_9615_october2021
20171129_DDA_POOL	2		_AQLTPLPPSTYVEFAVAATDC[+57]VAAEVTDPAK_		TRUE	_AQLTPLPPSTYVEFAVAATDC[Carbamidomethyl]VAAEVTDPAK_	AQLTPLPPSTYVEFAVAATDCVAAEVTDPAK	168.811	1.52431	168.81087|NaN	E2QUV3	TRUE	_AQLTPLPPSTYVEFAVAATDC[+57]VAAEVTDPAK_	_AQLTPLPPSTYVEFAVAATDC[Carbamidomethyl]VAAEVTDPAK_	1616.81	0	216378	noloss	16	y	1	1617.78	20.8294	TRUE	tr	E2QUV3	E2QUV3	E2QUV3_CANLF	Alpha-2-HS-glycoprotein	Canis lupus familiaris	9615	AHSG	4	2	uniprot_Canis_lupus_9615_october2021
20171129_DDA_POOL	2		_AQLTPLPPSTYVEFAVAATDC[+57]VAAEVTDPAK_		TRUE	_AQLTPLPPSTYVEFAVAATDC[Carbamidomethyl]VAAEVTDPAK_	AQLTPLPPSTYVEFAVAATDCVAAEVTDPAK	168.811	1.52431	168.81087|NaN	E2QUV3	TRUE	_AQLTPLPPSTYVEFAVAATDC[+57]VAAEVTDPAK_	_AQLTPLPPSTYVEFAVAATDC[Carbamidomethyl]VAAEVTDPAK_	1616.81	0	216378	noloss	17	y	1	1688.82	22.874	TRUE	tr	E2QUV3	E2QUV3	E2QUV3_CANLF	Alpha-2-HS-glycoprotein	Canis lupus familiaris	9615	AHSG	4	2	uniprot_Canis_lupus_9615_october2021
20171129_DDA_POOL	2		_AQLTPLPPSTYVEFAVAATDC[+57]VAAEVTDPAK_		TRUE	_AQLTPLPPSTYVEFAVAATDC[Carbamidomethyl]VAAEVTDPAK_	AQLTPLPPSTYVEFAVAATDCVAAEVTDPAK	168.811	1.52431	168.81087|NaN	E2QUV3	TRUE	_AQLTPLPPSTYVEFAVAATDC[+57]VAAEVTDPAK_	_AQLTPLPPSTYVEFAVAATDC[Carbamidomethyl]VAAEVTDPAK_	1616.81	0	216378	noloss	18	y	1	1835.88	25.2389	TRUE	tr	E2QUV3	E2QUV3	E2QUV3_CANLF	Alpha-2-HS-glycoprotein	Canis lupus familiaris	9615	AHSG	4	2	uniprot_Canis_lupus_9615_october2021
20171129_DDA_POOL	2		_AQLTPLPPSTYVEFAVAATDC[+57]VAAEVTDPAK_		TRUE	_AQLTPLPPSTYVEFAVAATDC[Carbamidomethyl]VAAEVTDPAK_	AQLTPLPPSTYVEFAVAATDCVAAEVTDPAK	168.811	1.52431	168.81087|NaN	E2QUV3	TRUE	_AQLTPLPPSTYVEFAVAATDC[+57]VAAEVTDPAK_	_AQLTPLPPSTYVEFAVAATDC[Carbamidomethyl]VAAEVTDPAK_	1616.81	0	216378	noloss	19	y	1	1964.93	30.8963	FALSE	tr	E2QUV3	E2QUV3	E2QUV3_CANLF	Alpha-2-HS-glycoprotein	Canis lupus familiaris	9615	AHSG	4	2	uniprot_Canis_lupus_9615_october2021
20171129_DDA_POOL	2		_AQLTPLPPSTYVEFAVAATDC[+57]VAAEVTDPAK_		TRUE	_AQLTPLPPSTYVEFAVAATDC[Carbamidomethyl]VAAEVTDPAK_	AQLTPLPPSTYVEFAVAATDCVAAEVTDPAK	168.811	1.52431	168.81087|NaN	E2QUV3	TRUE	_AQLTPLPPSTYVEFAVAATDC[+57]VAAEVTDPAK_	_AQLTPLPPSTYVEFAVAATDC[Carbamidomethyl]VAAEVTDPAK_	1616.81	0	216378	noloss	21	y	1	2227.06	11.7789	TRUE	tr	E2QUV3	E2QUV3	E2QUV3_CANLF	Alpha-2-HS-glycoprotein	Canis lupus familiaris	9615	AHSG	4	2	uniprot_Canis_lupus_9615_october2021
20171129_DDA_POOL	2		_AQLTPLPPSTYVEFAVAATDC[+57]VAAEVTDPAK_		TRUE	_AQLTPLPPSTYVEFAVAATDC[Carbamidomethyl]VAAEVTDPAK_	AQLTPLPPSTYVEFAVAATDCVAAEVTDPAK	168.811	1.52431	168.81087|NaN	E2QUV3	TRUE	_AQLTPLPPSTYVEFAVAATDC[+57]VAAEVTDPAK_	_AQLTPLPPSTYVEFAVAATDC[Carbamidomethyl]VAAEVTDPAK_	1616.81	0	216378	noloss	23	y	1	2415.14	5.80109	TRUE	tr	E2QUV3	E2QUV3	E2QUV3_CANLF	Alpha-2-HS-glycoprotein	Canis lupus familiaris	9615	AHSG	4	2	uniprot_Canis_lupus_9615_october2021
20171129_DDA_POOL	2		_AQLTPLPPSTYVEFAVAATDC[+57]VAAEVTDPAK_		TRUE	_AQLTPLPPSTYVEFAVAATDC[Carbamidomethyl]VAAEVTDPAK_	AQLTPLPPSTYVEFAVAATDCVAAEVTDPAK	168.811	1.52431	168.81087|NaN	E2QUV3	TRUE	_AQLTPLPPSTYVEFAVAATDC[+57]VAAEVTDPAK_	_AQLTPLPPSTYVEFAVAATDC[Carbamidomethyl]VAAEVTDPAK_	1616.81	0	216378	noloss	24	y	1	2512.19	14.9723	TRUE	tr	E2QUV3	E2QUV3	E2QUV3_CANLF	Alpha-2-HS-glycoprotein	Canis lupus familiaris	9615	AHSG	4	2	uniprot_Canis_lupus_9615_october2021
20171129_DDA_POOL	2		_AQLTPLPPSTYVEFAVAATDC[+57]VAAEVTDPAK_		TRUE	_AQLTPLPPSTYVEFAVAATDC[Carbamidomethyl]VAAEVTDPAK_	AQLTPLPPSTYVEFAVAATDCVAAEVTDPAK	168.811	1.52431	168.81087|NaN	E2QUV3	TRUE	_AQLTPLPPSTYVEFAVAATDC[+57]VAAEVTDPAK_	_AQLTPLPPSTYVEFAVAATDC[Carbamidomethyl]VAAEVTDPAK_	1616.81	0	216378	NH3	25	y	1	2592.22	10.699	TRUE	tr	E2QUV3	E2QUV3	E2QUV3_CANLF	Alpha-2-HS-glycoprotein	Canis lupus familiaris	9615	AHSG	4	2	uniprot_Canis_lupus_9615_october2021
20171129_DDA_POOL	2		_AQLTPLPPSTYVEFAVAATDC[+57]VAAEVTDPAK_		TRUE	_AQLTPLPPSTYVEFAVAATDC[Carbamidomethyl]VAAEVTDPAK_	AQLTPLPPSTYVEFAVAATDCVAAEVTDPAK	168.811	1.52431	168.81087|NaN	E2QUV3	TRUE	_AQLTPLPPSTYVEFAVAATDC[+57]VAAEVTDPAK_	_AQLTPLPPSTYVEFAVAATDC[Carbamidomethyl]VAAEVTDPAK_	1616.81	0	216378	noloss	27	y	1	2819.38	10.1773	TRUE	tr	E2QUV3	E2QUV3	E2QUV3_CANLF	Alpha-2-HS-glycoprotein	Canis lupus familiaris	9615	AHSG	4	2	uniprot_Canis_lupus_9615_october2021
20171129_DDA_POOL	2		_AQLTPLPPSTYVEFAVAATDC[+57]VAAEVTDPAK_		TRUE	_AQLTPLPPSTYVEFAVAATDC[Carbamidomethyl]VAAEVTDPAK_	AQLTPLPPSTYVEFAVAATDCVAAEVTDPAK	168.811	1.52431	168.81087|NaN	E2QUV3	TRUE	_AQLTPLPPSTYVEFAVAATDC[+57]VAAEVTDPAK_	_AQLTPLPPSTYVEFAVAATDC[Carbamidomethyl]VAAEVTDPAK_	1616.81	0	216378	H2O	4	y	1	412.219	3.4268	TRUE	tr	E2QUV3	E2QUV3	E2QUV3_CANLF	Alpha-2-HS-glycoprotein	Canis lupus familiaris	9615	AHSG	4	2	uniprot_Canis_lupus_9615_october2021
20171129_DDA_POOL	2		_AQLTPLPPSTYVEFAVAATDC[+57]VAAEVTDPAK_		TRUE	_AQLTPLPPSTYVEFAVAATDC[Carbamidomethyl]VAAEVTDPAK_	AQLTPLPPSTYVEFAVAATDCVAAEVTDPAK	168.811	1.52431	168.81087|NaN	E2QUV3	TRUE	_AQLTPLPPSTYVEFAVAATDC[+57]VAAEVTDPAK_	_AQLTPLPPSTYVEFAVAATDC[Carbamidomethyl]VAAEVTDPAK_	1616.81	0	216378	noloss	10	y	1	1000.53	3.20953	TRUE	tr	E2QUV3	E2QUV3	E2QUV3_CANLF	Alpha-2-HS-glycoprotein	Canis lupus familiaris	9615	AHSG	4	2	uniprot_Canis_lupus_9615_october2021
20171129_DDA_POOL	2		_AQLTPLPPSTYVEFAVAATDC[+57]VAAEVTDPAK_		TRUE	_AQLTPLPPSTYVEFAVAATDC[Carbamidomethyl]VAAEVTDPAK_	AQLTPLPPSTYVEFAVAATDCVAAEVTDPAK	168.811	1.52431	168.81087|NaN	E2QUV3	TRUE	_AQLTPLPPSTYVEFAVAATDC[+57]VAAEVTDPAK_	_AQLTPLPPSTYVEFAVAATDC[Carbamidomethyl]VAAEVTDPAK_	1616.81	0	216378	H2O	26	b	2	1342.67	3.61532	TRUE	tr	E2QUV3	E2QUV3	E2QUV3_CANLF	Alpha-2-HS-glycoprotein	Canis lupus familiaris	9615	AHSG	4	2	uniprot_Canis_lupus_9615_october2021
20171130_DDA_2274	3		_KQTALVELLK_		TRUE	_KQTALVELLK_	KQTALVELLK	35.9375	0.726443	35.9375|NaN	F2Z4Q6	FALSE	_KQTALVELLK_	_KQTALVELLK_	381.576	0	35324620	H2O	3	b	1	340.198	11.3683	TRUE	tr	F2Z4Q6	F2Z4Q6	F2Z4Q6_CANLF	Alpha fetoprotein	Canis lupus familiaris	9615	AFP	4	2	uniprot_Canis_lupus_9615_october2021
20171130_DDA_2274	3		_KQTALVELLK_		TRUE	_KQTALVELLK_	KQTALVELLK	35.9375	0.726443	35.9375|NaN	F2Z4Q6	FALSE	_KQTALVELLK_	_KQTALVELLK_	381.576	0	35324620	NH3	3	b	1	341.182	4.59618	TRUE	tr	F2Z4Q6	F2Z4Q6	F2Z4Q6_CANLF	Alpha fetoprotein	Canis lupus familiaris	9615	AFP	4	2	uniprot_Canis_lupus_9615_october2021
20171130_DDA_2274	3		_KQTALVELLK_		TRUE	_KQTALVELLK_	KQTALVELLK	35.9375	0.726443	35.9375|NaN	F2Z4Q6	FALSE	_KQTALVELLK_	_KQTALVELLK_	381.576	0	35324620	noloss	3	b	1	358.208	36.3529	TRUE	tr	F2Z4Q6	F2Z4Q6	F2Z4Q6_CANLF	Alpha fetoprotein	Canis lupus familiaris	9615	AFP	4	2	uniprot_Canis_lupus_9615_october2021
20171130_DDA_2274	3		_KQTALVELLK_		TRUE	_KQTALVELLK_	KQTALVELLK	35.9375	0.726443	35.9375|NaN	F2Z4Q6	FALSE	_KQTALVELLK_	_KQTALVELLK_	381.576	0	35324620	noloss	3	y	1	373.281	56.6314	FALSE	tr	F2Z4Q6	F2Z4Q6	F2Z4Q6_CANLF	Alpha fetoprotein	Canis lupus familiaris	9615	AFP	4	2	uniprot_Canis_lupus_9615_october2021
20171130_DDA_2274	3		_KQTALVELLK_		TRUE	_KQTALVELLK_	KQTALVELLK	35.9375	0.726443	35.9375|NaN	F2Z4Q6	FALSE	_KQTALVELLK_	_KQTALVELLK_	381.576	0	35324620	H2O	4	b	1	411.235	21.6876	TRUE	tr	F2Z4Q6	F2Z4Q6	F2Z4Q6_CANLF	Alpha fetoprotein	Canis lupus familiaris	9615	AFP	4	2	uniprot_Canis_lupus_9615_october2021
20171130_DDA_2274	3		_KQTALVELLK_		TRUE	_KQTALVELLK_	KQTALVELLK	35.9375	0.726443	35.9375|NaN	F2Z4Q6	FALSE	_KQTALVELLK_	_KQTALVELLK_	381.576	0	35324620	NH3	4	b	1	412.219	20.0406	TRUE	tr	F2Z4Q6	F2Z4Q6	F2Z4Q6_CANLF	Alpha fetoprotein	Canis lupus familiaris	9615	AFP	4	2	uniprot_Canis_lupus_9615_october2021
[truncated: 104,078 more rows]

## Sheet: Canine_leishmaniosis_serum_spec
ReferenceRun	PrecursorCharge	Workflow	IntModifiedPeptide	CV	AllowForNormalization	ModifiedPeptide	StrippedPeptide	iRT	IonMobility	iRTSourceSpecific	BGSInferenceId	IsProteotypic	IntLabeledPeptide	LabeledPeptide	PrecursorMz	ReferenceRunQvalue	ReferenceRunMS1Response	FragmentLossType	FragmentNumber	FragmentType	FragmentCharge	FragmentMz	RelativeIntensity	ExcludeFromAssay	Database	ProteinGroups	UniProtIds	Protein Name	ProteinDescription	Organisms	OrganismId	Genes	Protein Existence	Sequence Version	FASTAName
[truncated: 91,311 more rows]
