# Supplementary material for: Data Independent Acquisition Reveals In-Depth Serum Proteome Changes in Canine Leishmaniosis
Source: Metabolites. 2023 Feb 28;13(3):365. doi: 10.3390/metabo13030365 (PMC10059658; doi:10.3390/metabo13030365)
Supplement: Supplementary file 1 [file metabolites-13-00365-s001.zip › Supplementary file S3_DAP.xlsx]

## Sheet: List1
Comparison (group1/group2)	Group	ProteinGroups	AVG Log2 Ratio	Absolute AVG Log2 Ratio	Pvalue	Qvalue	UniProtIds	Genes	ProteinDescriptions	ProteinNames	# Unique Total Peptides	% Change	Ratio	Protein Coverage
pos / neg	A0A5F4BVD1;H9GWR8	A0A5F4BVD1;H9GWR8	1.58649	1.58649	5.67e-08	3.81e-06	A0A5F4BVD1;H9GWR8	NaN	Uncharacterized protein	A0A5F4BVD1_CANLF;H9GWR8_CANLF	11	200.318	3.00318	91.3%;90.8%
pos / neg	A0A5F4D5S2;J9PAD1	A0A5F4D5S2;J9PAD1	-1.41113	1.41113	7.47e-08	3.81e-06	A0A5F4D5S2;J9PAD1	LOC481722	C4a anaphylatoxin	A0A5F4D5S2_CANLF;J9PAD1_CANLF	88	-62.3982	0.376018	48.1%;47.9%
pos / neg	G1K2D9;P19006	G1K2D9;P19006	1.10921	1.10921	2.18e-07	7.4e-06	G1K2D9;P19006	LOC479668;HP	Haptoglobin	G1K2D9_CANLF;HPT_CANLF	32	115.728	2.15728	68%;71.7%
pos / neg	Q6JDI3	Q6JDI3	-1.89916	1.89916	1.01e-06	2.06e-05	Q6JDI3	PLG	Plasminogen (Fragment)	Q6JDI3_CANLF	2	-73.19	0.2681	0.204
pos / neg	A0A5F4D5I3	A0A5F4D5I3	1.96803	1.96803	1.57e-06	2.49e-05	A0A5F4D5I3	NaN	Ig-like domain-containing protein	A0A5F4D5I3_CANLF	4	291.234	3.91234	0.207
pos / neg	E2RCC8	E2RCC8	2.91975	2.91975	1.95e-06	2.49e-05	E2RCC8	NaN	Uncharacterized protein	E2RCC8_CANLF	28	656.716	7.56716	0.385
pos / neg	P01785	P01785	1.70196	1.70196	4.84e-06	4.94e-05	P01785	NaN	Ig heavy chain V region MOO	HV02_CANLF	3	225.342	3.25342	0.162
pos / neg	F1P8Z5	F1P8Z5	1.71633	1.71633	1.37e-05	0.000107867	F1P8Z5	APOB	Apolipoprotein B	F1P8Z5_CANLF	152	228.6	3.286	0.39
pos / neg	Q28275-1	Q28275-1	-0.772672	0.772672	2.42e-05	0.000176206	Q28275-1	FN1	Isoform 1 of Fibronectin	FINC_CANLF	98	-41.4668	0.585332	0.49
pos / neg	J9NSQ1;L7N0F2	J9NSQ1;L7N0F2	1.40063	1.40063	2.61e-05	0.000177596	J9NSQ1;L7N0F2	NaN	Ig-like domain-containing protein	J9NSQ1_CANLF;L7N0F2_CANLF	3	164.016	2.64016	14.2%;14.9%
pos / neg	F1P841	F1P841	-0.702736	0.702736	3.08e-05	0.000196654	F1P841	GC	Gc-globulin	F1P841_CANLF	28	-38.5594	0.614406	0.582
pos / neg	A0A5F4DAX5	A0A5F4DAX5	2.84287	2.84287	4.51e-05	0.000255674	A0A5F4DAX5	NaN	Ig-like domain-containing protein	A0A5F4DAX5_CANLF	3	617.445	7.17445	0.349
pos / neg	F1PG39	F1PG39	-0.592058	0.592058	4.3e-05	0.000255674	F1PG39	ITIH2	Inter-alpha-trypsin inhibitor heavy chain 2	F1PG39_CANLF	22	-33.6604	0.663396	0.288
pos / neg	A0A5F4CSF0	A0A5F4CSF0	1.81828	1.81828	6.65e-05	0.000287023	A0A5F4CSF0	NaN	Ig-like domain-containing protein	A0A5F4CSF0_CANLF	11	252.661	3.52661	0.657
pos / neg	A0A5F4CUL9	A0A5F4CUL9	3.50154	3.50154	5.52e-05	0.000287023	A0A5F4CUL9	NaN	Uncharacterized protein	A0A5F4CUL9_CANLF	2	1032.58	11.3258	0.048
pos / neg	E2RPW3	E2RPW3	-0.852635	0.852635	6.71e-05	0.000287023	E2RPW3	PON3	Paraoxonase	E2RPW3_CANLF	15	-44.6228	0.553772	0.344
pos / neg	F1PA63	F1PA63	-0.658268	0.658268	6.75e-05	0.000287023	F1PA63	SLC12A4	Solute carrier family 12 member 4	F1PA63_CANLF	11	-36.6362	0.633638	0.031
pos / neg	H9GWY3	H9GWY3	1.51804	1.51804	6.33e-05	0.000287023	H9GWY3	ITIH4	Inter-alpha-trypsin inhibitor heavy chain 4	H9GWY3_CANLF	39	186.401	2.86401	0.428
pos / neg	A0A5F4BV52;A0A5F4C9X2;A0A5F4DA60;F1PKN5	A0A5F4BV52;A0A5F4C9X2;A0A5F4DA60;F1PKN5	2.44638	2.44638	7.4e-05	0.000301946	A0A5F4BV52;A0A5F4C9X2;A0A5F4DA60;F1PKN5	NaN	Ig-like domain-containing protein	A0A5F4BV52_CANLF;A0A5F4C9X2_CANLF;A0A5F4DA60_CANLF;F1PKN5_CANLF	2	445.045	5.45045	29.5%;29.5%;29.5%;29.5%
pos / neg	A0A5F4C5C9;F1PYX9	A0A5F4C5C9;F1PYX9	0.753723	0.753723	9.66e-05	0.000359813	A0A5F4C5C9;F1PYX9	SERPING1	Serpin family G member 1	A0A5F4C5C9_CANLF;F1PYX9_CANLF	10	68.6139	1.68614	21.4%;23.1%
pos / neg	A0A5F4D8N3;A0A5F4DDP8;E2QWN7	A0A5F4D8N3;A0A5F4DDP8;E2QWN7	2.49811	2.49811	9.88e-05	0.000359813	A0A5F4D8N3;A0A5F4DDP8;E2QWN7	LCP1	Lymphocyte cytosolic protein 1	A0A5F4D8N3_CANLF;A0A5F4DDP8_CANLF;E2QWN7_CANLF	13	464.944	5.64944	24.2%;24%;28.5%
pos / neg	E2R833	E2R833	0.633548	0.633548	0.000105089	0.000369623	E2R833	LRG1	Leucine rich alpha-2-glycoprotein 1	E2R833_CANLF	13	55.1375	1.55138	0.412
pos / neg	F1PAK0;Q8HY81	F1PAK0;Q8HY81	2.97864	2.97864	0.000129509	0.000426127	F1PAK0;Q8HY81	CTSS	Cathepsin S	F1PAK0_CANLF;CATS_CANLF	3	688.244	7.88244	12.1%;12.4%
pos / neg	A0A5F4CT11;E2RE97	A0A5F4CT11;E2RE97	-0.767902	0.767902	0.000137451	0.000438124	A0A5F4CT11;E2RE97	COQ8B	Numb-like protein	A0A5F4CT11_CANLF;E2RE97_CANLF	1	-41.2729	0.587271	1.4%;1.8%
pos / neg	A0A5F4BYG2	A0A5F4BYG2	1.68588	1.68588	0.000162332	0.000473081	A0A5F4BYG2	NaN	Ig-like domain-containing protein	A0A5F4BYG2_CANLF	4	221.737	3.21737	0.407
pos / neg	A0A5F4C493	A0A5F4C493	1.77384	1.77384	0.000162251	0.000473081	A0A5F4C493	NaN	Ig-like domain-containing protein	A0A5F4C493_CANLF	5	241.964	3.41964	0.328
pos / neg	A0A5F4CZV7	A0A5F4CZV7	2.68443	2.68443	0.00015851	0.000473081	A0A5F4CZV7	NaN	Ig-like domain-containing protein	A0A5F4CZV7_CANLF	2	542.825	6.42825	0.123
pos / neg	E2RT38;F1PAQ3	E2RT38;F1PAQ3	-1.46729	1.46729	0.000170367	0.000482707	E2RT38;F1PAQ3	MGAM	Maltase-glucoamylase	E2RT38_CANLF;F1PAQ3_CANLF	47	-63.8339	0.361661	16.4%;16.4%
pos / neg	H9GWG4	H9GWG4	0.87942	0.87942	0.000204434	0.000563575	H9GWG4	ITIH3	Uncharacterized protein	H9GWG4_CANLF	14	83.9635	1.83964	0.242
pos / neg	F1PNY2	F1PNY2	1.72686	1.72686	0.000245037	0.000657731	F1PNY2	IGKC	Immunoglobulin kappa constant	F1PNY2_CANLF	8	231.006	3.31006	0.832
pos / neg	A0A5F4CIK5;F1Q041	A0A5F4CIK5;F1Q041	-0.585407	0.585407	0.000253175	0.000662151	A0A5F4CIK5;F1Q041	F13B	Coagulation factor XIII B chain	A0A5F4CIK5_CANLF;F1Q041_CANLF	19	-33.3539	0.666461	35.5%;39.9%
pos / neg	A0A5F4BWX6;A0A5F4D878;A0A5F4DCV2;F1PQ02	A0A5F4BWX6;A0A5F4D878;A0A5F4DCV2;F1PQ02	1.56437	1.56437	0.000277931	0.000691438	A0A5F4BWX6;A0A5F4D878;A0A5F4DCV2;F1PQ02	RUNDC3A	RUN domain containing 3A	A0A5F4BWX6_CANLF;A0A5F4D878_CANLF;A0A5F4DCV2_CANLF;F1PQ02_CANLF	1	195.749	2.95749	1.5%;1.7%;1.6%;1.5%
pos / neg	L7N0E7	L7N0E7	1.93127	1.93127	0.000275111	0.000691438	L7N0E7	NaN	Uncharacterized protein	L7N0E7_CANLF	1	281.391	3.81391	0.156
pos / neg	A0A5F4CYW8;E2R6Q7	A0A5F4CYW8;E2R6Q7	1.99084	1.99084	0.000292808	0.000711104	A0A5F4CYW8;E2R6Q7	CTSB	Cathepsin B	A0A5F4CYW8_CANLF;E2R6Q7_CANLF	1	297.469	3.97469	3.5%;4.1%
pos / neg	A0A5F4DCY9;H9GWR0	A0A5F4DCY9;H9GWR0	1.08145	1.08145	0.000331045	0.00078527	A0A5F4DCY9;H9GWR0	NaN	Ig-like domain-containing protein	A0A5F4DCY9_CANLF;H9GWR0_CANLF	4	111.616	2.11616	13.2%;11.7%
pos / neg	A0A5F4CLX4	A0A5F4CLX4	5.61244	5.61244	0.000346628	0.000803546	A0A5F4CLX4	NaN	Ig-like domain-containing protein	A0A5F4CLX4_CANLF	1	4792.3	48.923	0.126
pos / neg	A0A5F4CZM1;F1PLT8	A0A5F4CZM1;F1PLT8	0.898228	0.898228	0.000427138	0.000968179	A0A5F4CZM1;F1PLT8	QSOX1	Sulfhydryl oxidase	A0A5F4CZM1_CANLF;F1PLT8_CANLF	20	86.3776	1.86378	34.9%;43.8%
pos / neg	A0A5F4CGL5;A0A5F4CI17	A0A5F4CGL5;A0A5F4CI17	2.79271	2.79271	0.000445488	0.000987822	A0A5F4CGL5;A0A5F4CI17	NaN	Ig-like domain-containing protein	A0A5F4CGL5_CANLF;A0A5F4CI17_CANLF	1	592.931	6.92931	10.9%;9.5%
pos / neg	A0A5F4BTN9	A0A5F4BTN9	3.6325	3.6325	0.000486068	0.00101653	A0A5F4BTN9	NaN	Ig-like domain-containing protein	A0A5F4BTN9_CANLF	1	1140.2	12.402	0.075
pos / neg	A0A5F4BYJ5	A0A5F4BYJ5	1.61202	1.61202	0.000527548	0.00101653	A0A5F4BYJ5	NaN	Uncharacterized protein	A0A5F4BYJ5_CANLF	3	205.68	3.0568	0.113
pos / neg	A0A5F4C3Y4;A0A5F4C536;E2R2F7	A0A5F4C3Y4;A0A5F4C536;E2R2F7	-0.630465	0.630465	0.000537371	0.00101653	A0A5F4C3Y4;A0A5F4C536;E2R2F7	SHBG	Sex hormone binding globulin	A0A5F4C3Y4_CANLF;A0A5F4C536_CANLF;E2R2F7_CANLF	9	-35.4032	0.645968	47.9%;46.8%;34.3%
pos / neg	A0A5F4CBH6	A0A5F4CBH6	1.40406	1.40406	0.000535386	0.00101653	A0A5F4CBH6	NaN	Ig-like domain-containing protein	A0A5F4CBH6_CANLF	4	164.646	2.64646	0.49
pos / neg	A0A5F4CWK7	A0A5F4CWK7	2.51931	2.51931	0.000519741	0.00101653	A0A5F4CWK7	NaN	Ig-like domain-containing protein	A0A5F4CWK7_CANLF	3	473.306	5.73306	0.32
pos / neg	F1PCE8;P06871	F1PCE8;P06871	7.55008	7.55008	0.000535072	0.00101653	F1PCE8;P06871	LOC475521;	Peptidase S1 domain-containing protein;Cationic trypsin	F1PCE8_CANLF;TRY1_CANLF	1	18641.3	187.413	4.1%;4.1%
pos / neg	F1PCG4	F1PCG4	-1.49258	1.49258	0.000549821	0.00101653	F1PCG4	PRDX2	Peroxiredoxin 2	F1PCG4_CANLF	9	-64.4623	0.355377	0.318
pos / neg	F1PH61	F1PH61	1.41458	1.41458	0.000509271	0.00101653	F1PH61	NaN	Ig-like domain-containing protein	F1PH61_CANLF	2	166.581	2.66581	0.08
pos / neg	J9P6L3	J9P6L3	0.878559	0.878559	0.000551766	0.00101653	J9P6L3	NaN	Ig-like domain-containing protein	J9P6L3_CANLF	3	83.8538	1.83854	0.396
pos / neg	E2R1N7	E2R1N7	-1.50553	1.50553	0.000592205	0.00105974	E2R1N7	PCYOX1	Prenylcysteine oxidase 1	E2R1N7_CANLF	8	-64.7798	0.352202	0.03
pos / neg	A0A5F4CE93	A0A5F4CE93	1.95895	1.95895	0.000707532	0.00118309	A0A5F4CE93	NaN	IGv domain-containing protein	A0A5F4CE93_CANLF	1	288.779	3.88779	0.139
pos / neg	A0A5F4CLB9	A0A5F4CLB9	1.27435	1.27435	0.000684644	0.00118309	A0A5F4CLB9	NaN	Ig-like domain-containing protein	A0A5F4CLB9_CANLF	3	141.89	2.4189	0.292
pos / neg	A0A5F4BY85;A0A5F4CHL2;E2RK02	A0A5F4BY85;A0A5F4CHL2;E2RK02	-0.839649	0.839649	0.000797565	0.0012913	A0A5F4BY85;A0A5F4CHL2;E2RK02	GPLD1	Glycosyl-phosphatidylinositol-specific phospholipase D	A0A5F4BY85_CANLF;A0A5F4CHL2_CANLF;E2RK02_CANLF	32	-44.122	0.55878	39.2%;39%;38%
pos / neg	J9P430	J9P430	-0.602772	0.602772	0.00084658	0.00133898	J9P430	TF	Beta-1 metal-binding globulin	J9P430_CANLF	72	-34.1512	0.658488	0.563
pos / neg	A0A5F4CHN8;F1PSS2	A0A5F4CHN8;F1PSS2	0.944994	0.944994	0.000882894	0.00134411	A0A5F4CHN8;F1PSS2	THBS4	Thrombospondin 4	A0A5F4CHN8_CANLF;F1PSS2_CANLF	7	92.518	1.92518	7.9%;8.4%
pos / neg	E2RHN1	E2RHN1	2.84366	2.84366	0.000910314	0.00136547	E2RHN1	GRN	Granulin precursor	E2RHN1_CANLF	3	617.838	7.17838	0.109
pos / neg	Q2EG92	Q2EG92	1.78524	1.78524	0.000935368	0.00138272	Q2EG92	NaN	Lubricin (Fragment)	Q2EG92_CANLF	1	244.675	3.44675	0.09
pos / neg	F1PZC6	F1PZC6	-1.14147	1.14147	0.00095456	0.00139093	F1PZC6	HRG	Histidine rich glycoprotein	F1PZC6_CANLF	12	-54.6703	0.453297	0.18
pos / neg	A0A5F4DGD5	A0A5F4DGD5	1.58967	1.58967	0.00101493	0.00145807	A0A5F4DGD5	NaN	Ig-like domain-containing protein	A0A5F4DGD5_CANLF	4	200.98	3.0098	0.328
pos / neg	A0A5F4CCT7	A0A5F4CCT7	1.53405	1.53405	0.00110015	0.00155855	A0A5F4CCT7	NaN	IGv domain-containing protein	A0A5F4CCT7_CANLF	2	189.598	2.89598	0.133
pos / neg	E2R8C5	E2R8C5	4.04214	4.04214	0.00114659	0.00158043	E2R8C5	IGLV2-33	Immunoglobulin lambda variable 2-33 (non-functional)	E2R8C5_CANLF	1	1547.42	16.4742	0.129
pos / neg	E2RQ71	E2RQ71	-0.72286	0.72286	0.00120043	0.00163258	E2RQ71	APOM	Apolipoprotein M	E2RQ71_CANLF	6	-39.4105	0.605895	0.378
pos / neg	A0A5F4C9H9;A0A5F4CPY1;A0A5F4D8N7;A0A5F4DCY1	A0A5F4C9H9;A0A5F4CPY1;A0A5F4D8N7;A0A5F4DCY1	1.99411	1.99411	0.00127373	0.00170812	A0A5F4C9H9;A0A5F4CPY1;A0A5F4D8N7;A0A5F4DCY1	NaN	Ig-like domain-containing protein	A0A5F4C9H9_CANLF;A0A5F4CPY1_CANLF;A0A5F4D8N7_CANLF;A0A5F4DCY1_CANLF	1	298.37	3.9837	10%;12.5%;10.7%;9.8%
pos / neg	J9NZT2	J9NZT2	1.71613	1.71613	0.00128946	0.00170812	J9NZT2	NaN	Ig-like domain-containing protein	J9NZT2_CANLF	2	228.554	3.28554	0.283
pos / neg	E2RA70	E2RA70	1.53065	1.53065	0.00133478	0.00174549	E2RA70	CCL16	C-C motif chemokine	E2RA70_CANLF	3	188.916	2.88916	0.239
pos / neg	A0A5S7EUL7;P18649	A0A5S7EUL7;P18649	1.79368	1.79368	0.00150354	0.00194128	A0A5S7EUL7;P18649	APOE	Apolipoprotein E	A0A5S7EUL7_CANLF;APOE_CANLF	17	246.698	3.46698	49.4%;51.4%
pos / neg	A0A5F4C4Q1;A0A5F4C7P9;E2RN10	A0A5F4C4Q1;A0A5F4C7P9;E2RN10	1.31277	1.31277	0.00155926	0.00196957	A0A5F4C4Q1;A0A5F4C7P9;E2RN10	B2M	Beta-2-microglobulin	A0A5F4C4Q1_CANLF;A0A5F4C7P9_CANLF;E2RN10_CANLF	2	148.418	2.48418	16.2%;19.6%;16.8%
pos / neg	A0A5F4CEP4	A0A5F4CEP4	-0.902058	0.902058	0.00156407	0.00196957	A0A5F4CEP4	FETUB	Fetuin B	A0A5F4CEP4_CANLF	18	-46.4877	0.535123	0.47
pos / neg	A0A5F4CA42	A0A5F4CA42	2.07508	2.07508	0.00182622	0.00223406	A0A5F4CA42	NaN	Ig-like domain-containing protein	A0A5F4CA42_CANLF	7	321.367	4.21367	0.585
pos / neg	E2QW61	E2QW61	3.09041	3.09041	0.00198251	0.00237902	E2QW61	LBP	Lipopolysaccharide-binding protein	E2QW61_CANLF	10	751.737	8.51737	0.268
pos / neg	E2R5J0;T2KEN6	E2R5J0;T2KEN6	2.44603	2.44603	0.00257017	0.0030133	E2R5J0;T2KEN6	CRP	Pentaxin	E2R5J0_CANLF;T2KEN6_CANLF	10	444.916	5.44916	50.4%;56.1%
pos / neg	J9P3L5	J9P3L5	1.51094	1.51094	0.00266074	0.00308404	J9P3L5	NaN	Ig-like domain-containing protein	J9P3L5_CANLF	2	184.996	2.84996	0.294
pos / neg	A0A5F4C262;A0A5F4CP54;A0A5F4D572	A0A5F4C262;A0A5F4CP54;A0A5F4D572	2.28578	2.28578	0.0029262	0.00335363	A0A5F4C262;A0A5F4CP54;A0A5F4D572	NaN	Ig-like domain-containing protein	A0A5F4C262_CANLF;A0A5F4CP54_CANLF;A0A5F4D572_CANLF	4	387.626	4.87626	33.3%;32.4%;33.3%
pos / neg	F1PD34	F1PD34	-0.925515	0.925515	0.00334509	0.00370869	F1PD34	SPP2	Secreted phosphoprotein 2	F1PD34_CANLF	6	-47.3508	0.526492	0.176
pos / neg	F1PTZ5;F1PTZ7;J9P423;Q28284	F1PTZ5;F1PTZ7;J9P423;Q28284	1.07697	1.07697	0.00343996	0.00377286	F1PTZ5;F1PTZ7;J9P423;Q28284	CD44	CD44 antigen;CD44 antigen;CD44 antigen;CD44 antigen (Fragment)	F1PTZ5_CANLF;F1PTZ7_CANLF;J9P423_CANLF;CD44_CANLF	2	110.959	2.10959	2.8%;3%;2.9%;6.3%
pos / neg	F1PP29	F1PP29	-2.60309	2.60309	0.00389564	0.00422718	F1PP29	NaN	Uncharacterized protein	F1PP29_CANLF	15	-83.5414	0.164586	0.261
pos / neg	A0A1S7J0A8	A0A1S7J0A8	1.21545	1.21545	0.00402734	0.00427905	A0A1S7J0A8	607076	Monocyte differentiation antigen CD14	A0A1S7J0A8_CANLF	5	132.212	2.32212	0.174
pos / neg	A0A5F4CGR9	A0A5F4CGR9	2.00876	2.00876	0.00398915	0.00427905	A0A5F4CGR9	NaN	Ig-like domain-containing protein	A0A5F4CGR9_CANLF	1	302.435	4.02435	0.101
pos / neg	E2RF52	E2RF52	2.57824	2.57824	0.00414284	0.00435639	E2RF52	PSMA8	Proteasome subunit alpha type	E2RF52_CANLF	1	497.211	5.97211	0.088
pos / neg	F1PKL6;L7N0K1	F1PKL6;L7N0K1	2.4417	2.4417	0.00490978	0.00505856	F1PKL6;L7N0K1	NaN	Ig-like domain-containing protein;IGv domain-containing protein	F1PKL6_CANLF;L7N0K1_CANLF	2	443.28	5.4328	12.8%;11.7%
pos / neg	E2RA67	E2RA67	-0.956082	0.956082	0.00505969	0.00516088	E2RA67	CCL14	C-C motif chemokine	E2RA67_CANLF	3	-48.4545	0.515455	0.457
pos / neg	A0A5F4D9G5;J9JHH5	A0A5F4D9G5;J9JHH5	0.628251	0.628251	0.00534802	0.00540097	A0A5F4D9G5;J9JHH5	JCHAIN	Joining chain of multimeric IgA and IgM	A0A5F4D9G5_CANLF;J9JHH5_CANLF	6	54.569	1.54569	44.4%;42.8%
pos / neg	A0A5F4DDG2	A0A5F4DDG2	2.69009	2.69009	0.00602553	0.00602553	A0A5F4DDG2	MARCKS	Uncharacterized protein	A0A5F4DDG2_CANLF	1	545.354	6.45354	0.051
pos / neg	F1PBT3;J9P7A6	F1PBT3;J9P7A6	1.80594	1.80594	0.0061154	0.00605602	F1PBT3;J9P7A6	ALDOA	Fructose-bisphosphate aldolase	F1PBT3_CANLF;J9P7A6_CANLF	4	249.657	3.49657	7%;8.3%
pos / neg	A0A5F4C2R6	A0A5F4C2R6	2.32232	2.32232	0.0062384	0.00611844	A0A5F4C2R6	NaN	Ig-like domain-containing protein	A0A5F4C2R6_CANLF	4	400.136	5.00136	0.33
pos / neg	A0A5F4C236;A0A5F4CUH8;A0A5F4DFI4;E2RLA5	A0A5F4C236;A0A5F4CUH8;A0A5F4DFI4;E2RLA5	2.92254	2.92254	0.00640669	0.00622364	A0A5F4C236;A0A5F4CUH8;A0A5F4DFI4;E2RLA5	GOLM1	Golgi membrane protein 1	A0A5F4C236_CANLF;A0A5F4CUH8_CANLF;A0A5F4DFI4_CANLF;E2RLA5_CANLF	3	658.182	7.58182	11.4%;11.7%;11.8%;10.4%
pos / neg	A0A5F4CCD0	A0A5F4CCD0	1.07551	1.07551	0.00675233	0.00649753	A0A5F4CCD0	CRISP2	Cysteine rich secretory protein 2	A0A5F4CCD0_CANLF	2	110.747	2.10747	0.103
pos / neg	F6Y713	F6Y713	1.20383	1.20383	0.00702213	0.006694	F6Y713	LOC100685620	Alpha-1-acid glycoprotein	F6Y713_CANLF	12	130.35	2.3035	0.4
pos / neg	A0A5F4C5S3;F1PNR5	A0A5F4C5S3;F1PNR5	-1.05013	1.05013	0.00785227	0.00721559	A0A5F4C5S3;F1PNR5	F11	Coagulation factor XI	A0A5F4C5S3_CANLF;F1PNR5_CANLF	6	-51.7075	0.482925	4%;3%
pos / neg	A0A5F4CSD5	A0A5F4CSD5	0.720228	0.720228	0.00860682	0.00782784	A0A5F4CSD5	NaN	Ig-like domain-containing protein	A0A5F4CSD5_CANLF	1	64.7442	1.64744	0.073
pos / neg	E2RKR4	E2RKR4	1.23496	1.23496	0.00867201	0.00782784	E2RKR4	PSMA3	Proteasome subunit alpha type	E2RKR4_CANLF	3	135.375	2.35375	0.089
pos / neg	E2QW90	E2QW90	0.938144	0.938144	0.00916186	0.00819746	E2QW90	IGFBP4	Insulin-like growth factor-binding protein 4	E2QW90_CANLF	5	91.6061	1.91606	0.112
pos / neg	F1PF02	F1PF02	0.607036	0.607036	0.00931375	0.00826089	F1PF02	PSMB1	Proteasome subunit beta	F1PF02_CANLF	3	52.3127	1.52313	0.095
pos / neg	L7N0F1	L7N0F1	3.85486	3.85486	0.00971498	0.00854248	L7N0F1	LOC100687054	Ig-like domain-containing protein	L7N0F1_CANLF	1	1346.86	14.4686	0.08
pos / neg	J9P7F7	J9P7F7	-0.585765	0.585765	0.00985701	0.00859329	J9P7F7	FCN2	Fibrinogen C-terminal domain-containing protein	J9P7F7_CANLF	11	-33.3704	0.666296	0.457
pos / neg	D2K841;J9P346	D2K841;J9P346	-0.873556	0.873556	0.0102715	0.00887875	D2K841;J9P346	;PPBP	C-X-C motif chemokine;SCY domain-containing protein	D2K841_CANLF;J9P346_CANLF	4	-45.42	0.5458	34.7%;34.7%
pos / neg	A0A5F4C5A8	A0A5F4C5A8	1.53347	1.53347	0.0105846	0.00897168	A0A5F4C5A8	NaN	Ig-like domain-containing protein	A0A5F4C5A8_CANLF	2	189.482	2.89482	0.073
pos / neg	E2RE76	E2RE76	0.83462	0.83462	0.0106429	0.00897168	E2RE76	APOA4	Apolipoprotein A-IV	APOA4_CANLF	28	78.3387	1.78339	0.444
pos / neg	J9NYQ3	J9NYQ3	1.40545	1.40545	0.0105952	0.00897168	J9NYQ3	SMPDL3A	Acid sphingomyelinase-like phosphodiesterase	J9NYQ3_CANLF	6	164.9	2.649	0.199
pos / neg	F1PQ52	F1PQ52	2.72025	2.72025	0.0120517	0.010076	F1PQ52	MPO	Myeloperoxidase	F1PQ52_CANLF	17	558.986	6.58986	0.222
pos / neg	A0A5F4CFZ9;Q6TN20	A0A5F4CFZ9;Q6TN20	1.31383	1.31383	0.0126654	0.0104184	A0A5F4CFZ9;Q6TN20	CAMP	Cathelicidin antimicrobial peptide;Cathelicidin	A0A5F4CFZ9_CANLF;Q6TN20_CANLF	3	148.6	2.486	22.6%;21.5%
pos / neg	F1PBK6	F1PBK6	-1.87727	1.87727	0.0130049	0.0105831	F1PBK6	CA1	Carbonic anhydrase	F1PBK6_CANLF	3	-72.7802	0.272198	0.211
pos / neg	F1PXD6	F1PXD6	0.930018	0.930018	0.0133174	0.0106959	F1PXD6	PRG4	Proteoglycan 4	F1PXD6_CANLF	5	90.53	1.9053	0.087
pos / neg	E2RGB0	E2RGB0	0.610199	0.610199	0.0139701	0.0111324	E2RGB0	APOC4	Apolipoprotein C-IV	E2RGB0_CANLF	3	52.647	1.52647	0.205
pos / neg	A0A5F4D9Y6;F1PYM4	A0A5F4D9Y6;F1PYM4	-0.724255	0.724255	0.0147122	0.0116329	A0A5F4D9Y6;F1PYM4	IGFALS	Insulin like growth factor binding protein acid labile subunit	A0A5F4D9Y6_CANLF;F1PYM4_CANLF	14	-39.469	0.60531	34.3%;31.7%
pos / neg	F1P9E5;F1Q094;Q28262	F1P9E5;F1Q094;Q28262	0.897895	0.897895	0.0156313	0.0122646	F1P9E5;F1Q094;Q28262	PLA2G7	Platelet-activating factor acetylhydrolase	F1P9E5_CANLF;F1Q094_CANLF;PAFA_CANLF	10	86.3346	1.86335	7%;6.5%;7%
pos / neg	A1ILJ0	A1ILJ0	-0.920121	0.920121	0.0165706	0.0129023	A1ILJ0	NaN	Alpha 1 antitrypsin	A1ILJ0_CANLF	10	-47.1535	0.528465	0.171
pos / neg	E2RE31;J9NVC6	E2RE31;J9NVC6	0.815667	0.815667	0.01687	0.0129379	E2RE31;J9NVC6	IGHM	Immunoglobulin heavy constant mu	E2RE31_CANLF;J9NVC6_CANLF	17	76.0112	1.76011	33%;35.4%
pos / neg	E2RJY0	E2RJY0	2.67173	2.67173	0.0168221	0.0129379	E2RJY0	KCTD12	Potassium channel tetramerization domain containing 12	E2RJY0_CANLF	2	537.192	6.37192	0.086
pos / neg	A0A5F4CVJ2;A0A5F4CYY5;F1PF90	A0A5F4CVJ2;A0A5F4CYY5;F1PF90	2.57511	2.57511	0.0187978	0.0143088	A0A5F4CVJ2;A0A5F4CYY5;F1PF90	NaN	Ig-like domain-containing protein	A0A5F4CVJ2_CANLF;A0A5F4CYY5_CANLF;F1PF90_CANLF	3	495.915	5.95915	7.9%;7.9%;7.9%
pos / neg	A0A5F4CAI9;A0A5F4CNE2;E2RJE0	A0A5F4CAI9;A0A5F4CNE2;E2RJE0	0.939068	0.939068	0.0196715	0.0148629	A0A5F4CAI9;A0A5F4CNE2;E2RJE0	COMP	Cartilage oligomeric matrix protein	A0A5F4CAI9_CANLF;A0A5F4CNE2_CANLF;E2RJE0_CANLF	7	91.729	1.91729	11.2%;8.9%;9.9%
pos / neg	F1PG16;W8VYQ1	F1PG16;W8VYQ1	0.622697	0.622697	0.0213473	0.0158501	F1PG16;W8VYQ1	CD5L	CD5 molecule like;Apoptosis inhibitor of macrophage	F1PG16_CANLF;W8VYQ1_CANLF	14	53.9751	1.53975	40.6%;40.6%
pos / neg	J9NT12	J9NT12	2.47258	2.47258	0.0216088	0.0158568	J9NT12	FGL1	Fibrinogen like 1	J9NT12_CANLF	2	455.034	5.55034	0.09
pos / neg	A0A5F4D392;A0A5F4D5Q6;J9NX46	A0A5F4D392;A0A5F4D5Q6;J9NX46	1.73389	1.73389	0.0242952	0.0176547	A0A5F4D392;A0A5F4D5Q6;J9NX46	CLTA	Clathrin light chain;Clathrin light chain;Clathrin light chain A	A0A5F4D392_CANLF;A0A5F4D5Q6_CANLF;J9NX46_CANLF	1	232.624	3.32624	4.4%;5.3%;8.5%
pos / neg	G1K265;P81709	G1K265;P81709	1.15102	1.15102	0.024578	0.0176547	G1K265;P81709	LYZF1;	Lysozyme;Lysozyme C, spleen isozyme	G1K265_CANLF;LYSC2_CANLF	3	122.07	2.2207	25%;28.5%
pos / neg	J9P9J6	J9P9J6	1.28946	1.28946	0.0245343	0.0176547	J9P9J6	NaN	Uncharacterized protein	J9P9J6_CANLF	13	144.437	2.44437	0.56
pos / neg	A0A5F4CED7;F1Q4D9	A0A5F4CED7;F1Q4D9	-0.725629	0.725629	0.0276769	0.0194693	A0A5F4CED7;F1Q4D9	RBP4	Plasma retinol-binding protein	A0A5F4CED7_CANLF;F1Q4D9_CANLF	10	-39.5267	0.604733	38.5%;47.6%
pos / neg	A0A5F4DJ18	A0A5F4DJ18	3.02226	3.02226	0.0287904	0.0201139	A0A5F4DJ18	NaN	Ig-like domain-containing protein	A0A5F4DJ18_CANLF	3	712.439	8.12439	0.157
pos / neg	A0A5F4BSR7;A0A5F4CS71;A0A5F4D1B8;J9P3B7;J9P5C8	A0A5F4BSR7;A0A5F4CS71;A0A5F4D1B8;J9P3B7;J9P5C8	2.0171	2.0171	0.03378	0.0226682	A0A5F4BSR7;A0A5F4CS71;A0A5F4D1B8;J9P3B7;J9P5C8	NaN	Ig-like domain-containing protein	A0A5F4BSR7_CANLF;A0A5F4CS71_CANLF;A0A5F4D1B8_CANLF;J9P3B7_CANLF;J9P5C8_CANLF	1	304.77	4.0477	12.7%;12.7%;12.7%;12.7%;12.7%
pos / neg	J9P4J8	J9P4J8	0.780318	0.780318	0.0337657	0.0226682	J9P4J8	CFHR5	Complement factor H related 5	J9P4J8_CANLF	13	71.7509	1.71751	0.197
pos / neg	L7N0E8	L7N0E8	1.47745	1.47745	0.0343865	0.0229243	L7N0E8	NaN	Ig-like domain-containing protein	L7N0E8_CANLF	2	178.455	2.78455	0.065
pos / neg	A0A5F4CGT3;F1PWW0	A0A5F4CGT3;F1PWW0	-2.42012	2.42012	0.0379437	0.0251315	A0A5F4CGT3;F1PWW0	FLNA	Filamin A	A0A5F4CGT3_CANLF;F1PWW0_CANLF	9	-81.3159	0.186841	3.5%;3.5%
pos / neg	A0A5F4CZV0;F2Z4P4;J9P9I7;L7N0M6;Q866G8	A0A5F4CZV0;F2Z4P4;J9P9I7;L7N0M6;Q866G8	-0.827497	0.827497	0.0401478	0.0260833	A0A5F4CZV0;F2Z4P4;J9P9I7;L7N0M6;Q866G8	;LOC102155289;;;	Tr-type G domain-containing protein;Elongation factor 1-alpha;Elongation factor 1-alpha;Elongation factor 1-alpha;Eukaryotic elongation factor 1-alpha (Fragment)	A0A5F4CZV0_CANLF;F2Z4P4_CANLF;J9P9I7_CANLF;L7N0M6_CANLF;Q866G8_CANLF	3	-43.6494	0.563506	2.7%;2.4%;2.4%;2.5%;3.1%
pos / neg	J9P3N3	J9P3N3	1.37777	1.37777	0.0410316	0.0263222	J9P3N3	LOC480601	SCY domain-containing protein	J9P3N3_CANLF	2	159.866	2.59866	0.17
pos / neg	A0A5F4BSV4;A0A5F4C284;A0A5F4C8H6;A0A5F4CPB8;F1PIA3	A0A5F4BSV4;A0A5F4C284;A0A5F4C8H6;A0A5F4CPB8;F1PIA3	1.7982	1.7982	0.0460285	0.0289809	A0A5F4BSV4;A0A5F4C284;A0A5F4C8H6;A0A5F4CPB8;F1PIA3	FBN1	Fibrillin 1	A0A5F4BSV4_CANLF;A0A5F4C284_CANLF;A0A5F4C8H6_CANLF;A0A5F4CPB8_CANLF;F1PIA3_CANLF	2	247.785	3.47785	0.6%;0.7%;0.6%;0.6%;0.6%
pos / neg	A0A5F4C5K5;A0A5F4DJ51;E2R2K4;E2R2M7	A0A5F4C5K5;A0A5F4DJ51;E2R2K4;E2R2M7	1.09596	1.09596	0.0508528	0.031754	A0A5F4C5K5;A0A5F4DJ51;E2R2K4;E2R2M7	RAP1B;RAP1B;RAP1B;RAP1A	Uncharacterized protein;Uncharacterized protein;Uncharacterized protein;RAP1A, member of RAS oncogene family	A0A5F4C5K5_CANLF;A0A5F4DJ51_CANLF;E2R2K4_CANLF;E2R2M7_CANLF	4	113.755	2.13755	21.8%;26.3%;19.6%;19.6%
pos / neg	F1PR54	F1PR54	1.02145	1.02145	0.0510555	0.031754	F1PR54	LTF	Lactotransferrin	F1PR54_CANLF	27	102.996	2.02996	0.397
pos / neg	E2R5U8	E2R5U8	-1.5593	1.5593	0.0533836	0.032802	E2R5U8	TTR	Transthyretin	E2R5U8_CANLF	9	-66.0684	0.339316	0.197
pos / neg	P12278	P12278	0.882348	0.882348	0.0553235	0.0335893	P12278	APOC2	Apolipoprotein C-II	APOC2_CANLF	3	84.3373	1.84337	0.208
pos / neg	A0A5F4CD78;A0A5F4DFV6;E2R3V1	A0A5F4CD78;A0A5F4DFV6;E2R3V1	-0.739635	0.739635	0.0596077	0.0355554	A0A5F4CD78;A0A5F4DFV6;E2R3V1	FCRL4	Fc receptor like 4	A0A5F4CD78_CANLF;A0A5F4DFV6_CANLF;E2R3V1_CANLF	1	-40.1109	0.598891	3%;3%;2.9%
pos / neg	E2RLF1	E2RLF1	1.049	1.049	0.0595849	0.0355554	E2RLF1	PSAP	Prosaposin	E2RLF1_CANLF	11	106.909	2.06909	0.237
pos / neg	A0A5F4DCA5	A0A5F4DCA5	1.27653	1.27653	0.0624309	0.0368525	A0A5F4DCA5	NaN	Ig-like domain-containing protein	A0A5F4DCA5_CANLF	1	142.256	2.42256	0.079
pos / neg	A0A5F4D9Z3;F1PB85	A0A5F4D9Z3;F1PB85	-0.880984	0.880984	0.0638876	0.0372374	A0A5F4D9Z3;F1PB85	SERPINA7	Serpin family A member 7	A0A5F4D9Z3_CANLF;F1PB85_CANLF	10	-45.7003	0.542997	14.6%;15.5%
pos / neg	F1Q3Y0	F1Q3Y0	0.795958	0.795958	0.065321	0.0373332	F1Q3Y0	PFN1	Profilin	F1Q3Y0_CANLF	1	73.623	1.73623	0.078
pos / neg	A0A5F4DJC7	A0A5F4DJC7	1.29216	1.29216	0.069895	0.0387514	A0A5F4DJC7	NaN	Ig-like domain-containing protein	A0A5F4DJC7_CANLF	5	144.894	2.44894	0.5
pos / neg	J9P0D4	J9P0D4	1.85953	1.85953	0.0693904	0.0387514	J9P0D4	NaN	Ig-like domain-containing protein	J9P0D4_CANLF	3	262.89	3.6289	0.099
pos / neg	E2R5E9	E2R5E9	0.874402	0.874402	0.0749013	0.0406379	E2R5E9	NaN	5-hydroxyisourate hydrolase	E2R5E9_CANLF	3	83.3248	1.83325	0.151
pos / neg	A0A5F4BUZ8	A0A5F4BUZ8	1.31566	1.31566	0.0754438	0.0407157	A0A5F4BUZ8	TKT	Transketolase	A0A5F4BUZ8_CANLF	7	148.915	2.48915	0.053
pos / neg	A0A5F4C3X0;A0A5F4CAZ5;E2QY07;E2QY08	A0A5F4C3X0;A0A5F4CAZ5;E2QY07;E2QY08	2.05315	2.05315	0.0788202	0.0420925	A0A5F4C3X0;A0A5F4CAZ5;E2QY07;E2QY08	ACTN1	Actinin alpha 1	A0A5F4C3X0_CANLF;A0A5F4CAZ5_CANLF;E2QY07_CANLF;E2QY08_CANLF	11	315.011	4.15011	4.2%;4.5%;4.5%;4.4%
pos / neg	A0A5F4DCK5;F1PKX3	A0A5F4DCK5;F1PKX3	-0.783847	0.783847	0.0798605	0.0424259	A0A5F4DCK5;F1PKX3	F13A1	Coagulation factor XIII A chain	A0A5F4DCK5_CANLF;F1PKX3_CANLF	26	-41.9184	0.580816	19.8%;20.7%
pos / neg	A0A5F4C8U9	A0A5F4C8U9	2.0338	2.0338	0.0813368	0.0429863	A0A5F4C8U9	NaN	Ig-like domain-containing protein	A0A5F4C8U9_CANLF	2	309.483	4.09483	0.17
pos / neg	A0A5F4BR98	A0A5F4BR98	1.42311	1.42311	0.0908691	0.047049	A0A5F4BR98	NaN	Ig-like domain-containing protein	A0A5F4BR98_CANLF	2	168.163	2.68163	0.047
